# Supplementary material for: Calotropin and corotoxigenin 3-O-glucopyranoside from the desert milkweed Asclepias subulata inhibit the Na+/K+-ATPase activity
Source: PeerJ. 2022 Jun 2;10:e13524. doi: 10.7717/peerj.13524 (PMC9167584; doi:10.7717/peerj.13524)
Supplement: Supplemental Information 6 [file peerj-10-13524-s006.pdb]

HEADER    HYDROLASE/MEMBRANE PROTEIN                                  
REMARK  99                                                                      
REMARK  99 MOE v2018.01 (Chemical Computing Group ULC) Tue Nov 26 08:48:29 2019 
SEQRES   1 C 1021  MET GLY LYS GLY VAL GLY ARG ASP LYS TYR GLU PRO ALA
SEQRES   2 C 1021  ALA VAL SER GLU HIS GLY ASP LYS LYS LYS ALA LYS LYS
SEQRES   3 C 1021  GLU ARG ASP MET ASP GLU LEU LYS LYS GLU VAL SER MET
SEQRES   4 C 1021  ASP ASP HIS LYS LEU SER LEU ASP GLU LEU HIS ARG LYS
SEQRES   5 C 1021  TYR GLY THR ASP LEU SER ARG GLY LEU THR PRO ALA ARG
SEQRES   6 C 1021  ALA ALA GLU ILE LEU ALA ARG ASP GLY PRO ASN ALA LEU
SEQRES   7 C 1021  THR PRO PRO PRO THR THR PRO GLU TRP VAL LYS PHE CYS
SEQRES   8 C 1021  ARG GLN LEU PHE GLY GLY PHE SER MET LEU LEU TRP ILE
SEQRES   9 C 1021  GLY ALA ILE LEU CYS PHE LEU ALA TYR GLY ILE GLN ALA
SEQRES  10 C 1021  ALA THR GLU GLU GLU PRO GLN ASN ASP ASN LEU TYR LEU
SEQRES  11 C 1021  GLY VAL VAL LEU SER ALA VAL VAL ILE ILE THR GLY CYS
SEQRES  12 C 1021  PHE SER TYR TYR GLN GLU ALA LYS SER SER LYS ILE MET
SEQRES  13 C 1021  GLU SER PHE LYS ASN MET VAL PRO GLN GLN ALA LEU VAL
SEQRES  14 C 1021  ILE ARG ASN GLY GLU LYS MET SER ILE ASN ALA GLU GLU
SEQRES  15 C 1021  VAL VAL VAL GLY ASP LEU VAL GLU VAL LYS GLY GLY ASP
SEQRES  16 C 1021  ARG ILE PRO ALA ASP LEU ARG ILE ILE SER ALA ASN GLY
SEQRES  17 C 1021  CYS LYS VAL ASP ASN SER SER LEU THR GLY GLU SER GLU
SEQRES  18 C 1021  PRO GLN THR ARG SER PRO ASP PHE THR ASN GLU ASN PRO
SEQRES  19 C 1021  LEU GLU THR ARG ASN ILE ALA PHE PHE SER THR ASN CYS
SEQRES  20 C 1021  VAL GLU GLY THR ALA ARG GLY ILE VAL VAL TYR THR GLY
SEQRES  21 C 1021  ASP ARG THR VAL MET GLY ARG ILE ALA THR LEU ALA SER
SEQRES  22 C 1021  GLY LEU GLU GLY GLY GLN THR PRO ILE ALA ALA GLU ILE
SEQRES  23 C 1021  GLU HIS PHE ILE HIS ILE ILE THR GLY VAL ALA VAL PHE
SEQRES  24 C 1021  LEU GLY VAL SER PHE PHE ILE LEU SER LEU ILE LEU GLU
SEQRES  25 C 1021  TYR THR TRP LEU GLU ALA VAL ILE PHE LEU ILE GLY ILE
SEQRES  26 C 1021  ILE VAL ALA ASN VAL PRO GLU GLY LEU LEU ALA THR VAL
SEQRES  27 C 1021  THR VAL CYS LEU THR LEU THR ALA LYS ARG MET ALA ARG
SEQRES  28 C 1021  LYS ASN CYS LEU VAL LYS ASN LEU GLU ALA VAL GLU THR
SEQRES  29 C 1021  LEU GLY SER THR SER THR ILE CYS SER PHD LYS THR GLY
SEQRES  30 C 1021  THR LEU THR GLN ASN ARG MET THR VAL ALA HIS MET TRP
SEQRES  31 C 1021  SER ASP ASN GLN ILE HIS GLU ALA ASP THR THR GLU ASN
SEQRES  32 C 1021  GLN SER GLY VAL SER PHE ASP LYS THR SER ALA THR TRP
SEQRES  33 C 1021  LEU ALA LEU SER ARG ILE ALA GLY LEU CYS ASN ARG ALA
SEQRES  34 C 1021  VAL PHE GLN ALA ASN GLN GLU ASN LEU PRO ILE LEU LYS
SEQRES  35 C 1021  ARG ALA VAL ALA GLY ASP ALA SER GLU SER ALA LEU LEU
SEQRES  36 C 1021  LYS CYS ILE GLU LEU CYS CYS GLY SER VAL LYS GLU MET
SEQRES  37 C 1021  ARG GLU ARG TYR THR LYS ILE VAL GLU ILE PRO PHE ASN
SEQRES  38 C 1021  SER THR ASN LYS TYR GLN LEU SER ILE HIS LYS ASN PRO
SEQRES  39 C 1021  ASN THR ALA GLU PRO ARG HIS LEU LEU VAL MET LYS GLY
SEQRES  40 C 1021  ALA PRO GLU ARG ILE LEU ASP ARG CYS SER SER ILE LEU
SEQRES  41 C 1021  ILE HIS GLY LYS GLU GLN PRO LEU ASP GLU GLU LEU LYS
SEQRES  42 C 1021  ASP ALA PHE GLN ASN ALA TYR LEU GLU LEU GLY GLY LEU
SEQRES  43 C 1021  GLY GLU ARG VAL LEU GLY PHE CYS HIS LEU PHE LEU PRO
SEQRES  44 C 1021  ASP GLU GLN PHE PRO GLU GLY PHE GLN PHE ASP THR ASP
SEQRES  45 C 1021  ASP VAL ASN PHE PRO LEU ASP ASN LEU CYS PHE VAL GLY
SEQRES  46 C 1021  LEU ILE SER MET ILE ASP PRO PRO ARG ALA ALA VAL PRO
SEQRES  47 C 1021  ASP ALA VAL GLY LYS CYS ARG SER ALA GLY ILE LYS VAL
SEQRES  48 C 1021  ILE MET VAL THR GLY ASP HIS PRO ILE THR ALA LYS ALA
SEQRES  49 C 1021  ILE ALA LYS GLY VAL GLY ILE ILE SER GLU GLY ASN GLU
SEQRES  50 C 1021  THR VAL GLU ASP ILE ALA ALA ARG LEU ASN ILE PRO VAL
SEQRES  51 C 1021  SER GLN VAL ASN PRO ARG ASP ALA LYS ALA CYS VAL VAL
SEQRES  52 C 1021  HIS GLY SER ASP LEU LYS ASP MET THR SER GLU GLN LEU
SEQRES  53 C 1021  ASP ASP ILE LEU LYS TYR HIS THR GLU ILE VAL PHE ALA
SEQRES  54 C 1021  ARG THR SER PRO GLN GLN LYS LEU ILE ILE VAL GLU GLY
SEQRES  55 C 1021  CYS GLN ARG GLN GLY ALA ILE VAL ALA VAL THR GLY ASP
SEQRES  56 C 1021  GLY VAL ASN ASP SER PRO ALA SER LYS LYS ALA ASP ILE
SEQRES  57 C 1021  GLY VAL ALA MET GLY ILE ALA GLY SER ASP VAL SER LYS
SEQRES  58 C 1021  GLN ALA ALA ASP MET ILE LEU LEU ASP ASP ASN PHE ALA
SEQRES  59 C 1021  SER ILE VAL THR GLY VAL GLU GLU GLY ARG LEU ILE PHE
SEQRES  60 C 1021  ASP ASN LEU LYS LYS SER ILE ALA TYR THR LEU THR SER
SEQRES  61 C 1021  ASN ILE PRO GLU ILE THR PRO PHE LEU ILE PHE ILE ILE
SEQRES  62 C 1021  ALA ASN ILE PRO LEU PRO LEU GLY THR VAL THR ILE LEU
SEQRES  63 C 1021  CYS ILE ASP LEU GLY THR ASP MET VAL PRO ALA ILE SER
SEQRES  64 C 1021  LEU ALA TYR GLU GLN ALA GLU SER ASP ILE MET LYS ARG
SEQRES  65 C 1021  GLN PRO ARG ASN PRO LYS THR ASP LYS LEU VAL ASN GLU
SEQRES  66 C 1021  GLN LEU ILE SER MET ALA TYR GLY GLN ILE GLY MET ILE
SEQRES  67 C 1021  GLN ALA LEU GLY GLY PHE PHE THR TYR PHE VAL ILE LEU
SEQRES  68 C 1021  ALA GLU ASN GLY PHE LEU PRO ILE HIS LEU LEU GLY LEU
SEQRES  69 C 1021  ARG VAL ASN TRP ASP ASP ARG TRP ILE ASN ASP VAL GLU
SEQRES  70 C 1021  ASP SER TYR GLY GLN GLN TRP THR TYR GLU GLN ARG LYS
SEQRES  71 C 1021  ILE VAL GLU PHE THR CYS HIS THR PRO PHE PHE VAL THR
SEQRES  72 C 1021  ILE VAL VAL VAL GLN TRP ALA ASP LEU VAL ILE CYS LYS
SEQRES  73 C 1021  THR ARG ARG ASN SER VAL PHE GLN GLN GLY MET LYS ASN
SEQRES  74 C 1021  LYS ILE LEU ILE PHE GLY LEU PHE GLU GLU THR ALA LEU
SEQRES  75 C 1021  ALA ALA PHE LEU SER TYR CYS PRO GLY MET GLY VAL ALA
SEQRES  76 C 1021  LEU ARG MET TYR PRO LEU LYS PRO THR TRP TRP PHE CYS
SEQRES  77 C 1021  ALA PHE PRO TYR SER LEU LEU ILE PHE VAL TYR ASP GLU
SEQRES  78 C 1021  VAL ARG LYS LEU ILE ILE ARG ARG ARG PRO GLY GLY TRP
SEQRES  79 C 1021  VAL GLU LYS GLU THR TYR TYR
SEQRES   1 D  303  MET ALA ARG GLY LYS ALA LYS GLU GLU GLY SER TRP LYS
SEQRES   2 D  303  LYS PHE ILE TRP ASN SER GLU LYS LYS GLU PHE LEU GLY
SEQRES   3 D  303  ARG THR GLY GLY SER TRP PHE LYS ILE LEU LEU PHE TYR
SEQRES   4 D  303  VAL ILE PHE TYR GLY CYS LEU ALA GLY ILE PHE ILE GLY
SEQRES   5 D  303  THR ILE GLN VAL MET LEU LEU THR ILE SER GLU PHE LYS
SEQRES   6 D  303  PRO THR TYR GLN ASP ARG VAL ALA PRO PRO GLY LEU THR
SEQRES   7 D  303  GLN ILE PRO GLN SER GLN LYS THR GLU ILE SER PHE ARG
SEQRES   8 D  303  PRO ASN ASP PRO GLN SER TYR GLU SER TYR VAL VAL SER
SEQRES   9 D  303  ILE VAL ARG PHE LEU GLU LYS TYR LYS ASP LEU ALA GLN
SEQRES  10 D  303  LYS ASP ASP MET ILE PHE GLU ASP CYS GLY ASN VAL PRO
SEQRES  11 D  303  SER GLU LEU LYS GLU ARG GLY GLU TYR ASN ASN GLU ARG
SEQRES  12 D  303  GLY GLU ARG LYS VAL CYS ARG PHE ARG LEU GLU TRP LEU
SEQRES  13 D  303  GLY ASN CYS SER GLY LEU ASN ASP GLU THR TYR GLY TYR
SEQRES  14 D  303  LYS ASP GLY LYS PRO CYS VAL ILE ILE LYS LEU ASN ARG
SEQRES  15 D  303  VAL LEU GLY PHE LYS PRO LYS PRO PRO LYS ASN GLU SER
SEQRES  16 D  303  LEU GLU THR TYR PRO VAL MET LYS TYR ASN PRO TYR VAL
SEQRES  17 D  303  LEU PRO VAL HIS CYS THR GLY LYS ARG ASP GLU ASP LYS
SEQRES  18 D  303  GLU LYS VAL GLY THR MET GLU TYR PHE GLY LEU GLY GLY
SEQRES  19 D  303  TYR PRO GLY PHE PRO LEU GLN TYR TYR PRO TYR TYR GLY
SEQRES  20 D  303  LYS LEU LEU GLN PRO LYS TYR LEU GLN PRO LEU MET ALA
SEQRES  21 D  303  VAL GLN PHE THR ASN LEU THR MET ASP THR GLU ILE ARG
SEQRES  22 D  303  ILE GLU CYS LYS ALA TYR GLY GLU ASN ILE GLY TYR SER
SEQRES  23 D  303  GLU LYS ASP ARG PHE GLN GLY ARG PHE ASP VAL LYS ILE
SEQRES  24 D  303  GLU VAL LYS SER
SEQRES   1 E   65  MET ALA GLY LEU SER THR ASP ASP GLY GLY SER PRO LYS
SEQRES   2 E   65  GLY ASP VAL ASP PRO PHE TYR TYR ASP TYR GLU THR VAL
SEQRES   3 E   65  ARG ASN GLY GLY LEU ILE PHE ALA ALA LEU ALA PHE ILE
SEQRES   4 E   65  VAL GLY LEU ILE ILE ILE LEU SER LYS ARG LEU ARG CYS
SEQRES   5 E   65  GLY GLY LYS LYS HIS ARG PRO ILE ASN GLU ASP GLU LEU
HELIX    1   1 GLU C   22  LYS C   29  1               Generated by MOE    8
HELIX    2   2 LEU C   41  TYR C   48  1               Generated by MOE    8
HELIX    3   3 PRO C   58  LEU C   65  1               Generated by MOE    8
HELIX    4   4 TRP C   82  LYS C   84  5               Generated by MOE    3
HELIX    5   5 PHE C   85  GLN C   88  1               Generated by MOE    4
HELIX    6   6 PHE C   93  ILE C  110  1               Generated by MOE   18
HELIX    7   7 GLN C  111  ALA C  113  5               Generated by MOE    3
HELIX    8   8 GLU C  117  GLN C  119  5               Generated by MOE    3
HELIX    9   9 ASN C  122  GLU C  152  1               Generated by MOE   31
HELIX   10  10 ALA C  175  GLU C  177  5               Generated by MOE    3
HELIX   11  11 GLY C  255  ARG C  257  5               Generated by MOE    3
HELIX   12  12 VAL C  259  SER C  268  1               Generated by MOE   10
HELIX   13  13 PRO C  276  LEU C  304  1               Generated by MOE   29
HELIX   14  14 TRP C  310  ASN C  324  1               Generated by MOE   15
HELIX   15  15 GLY C  328  ARG C  346  1               Generated by MOE   19
HELIX   16  16 GLU C  355  VAL C  357  5               Generated by MOE    3
HELIX   17  17 THR C  359  SER C  362  5               Generated by MOE    4
HELIX   18  18 LYS C  370  LEU C  374  3               Generated by MOE    5
HELIX   19  19 ALA C  409  LEU C  420  1               Generated by MOE   12
HELIX   20  20 ALA C  444  CYS C  456  1               Generated by MOE   13
HELIX   21  21 LYS C  461  ARG C  466  1               Generated by MOE    6
HELIX   22  22 PRO C  504  ARG C  510  1               Generated by MOE    7
HELIX   23  23 GLU C  525  GLY C  540  1               Generated by MOE   16
HELIX   24  24 VAL C  592  SER C  601  1               Generated by MOE   10
HELIX   25  25 PRO C  614  VAL C  624  1               Generated by MOE   11
HELIX   26  26 VAL C  634  ARG C  640  1               Generated by MOE    7
HELIX   27  27 PRO C  650  ASP C  652  5               Generated by MOE    3
HELIX   28  28 GLY C  660  LYS C  664  1               Generated by MOE    5
HELIX   29  29 SER C  668  TYR C  677  1               Generated by MOE   10
HELIX   30  30 PRO C  688  ARG C  700  1               Generated by MOE   13
HELIX   31  31 VAL C  712  ASP C  714  5               Generated by MOE    3
HELIX   32  32 SER C  715  LYS C  720  1               Generated by MOE    6
HELIX   33  33 ASP C  733  ALA C  738  1               Generated by MOE    6
HELIX   34  34 ALA C  749  THR C  774  1               Generated by MOE   26
HELIX   35  35 ASN C  776  ALA C  789  1               Generated by MOE   14
HELIX   36  36 THR C  797  ASP C  804  1               Generated by MOE    8
HELIX   37  37 MET C  809  SER C  814  1               Generated by MOE    6
HELIX   38  38 LEU C  815  TYR C  817  5               Generated by MOE    3
HELIX   39  39 GLU C  840  ALA C  846  1               Generated by MOE    7
HELIX   40  40 ILE C  850  GLU C  868  1               Generated by MOE   19
HELIX   41  41 PRO C  873  LEU C  876  5               Generated by MOE    4
HELIX   42  42 ARG C  880  TRP C  883  1               Generated by MOE    4
HELIX   43  43 TYR C  901  PHE C  909  1               Generated by MOE    9
HELIX   44  44 HIS C  912  CYS C  930  1               Generated by MOE   19
HELIX   45  45 VAL C  937  GLN C  940  1               Generated by MOE    4
HELIX   46  46 LYS C  945  TYR C  963  1               Generated by MOE   19
HELIX   47  47 MET C  967  ALA C  970  1               Generated by MOE    4
HELIX   48  48 PRO C  978  PHE C  982  5               Generated by MOE    5
HELIX   49  49 PHE C  985  ARG C 1004  1               Generated by MOE   20
HELIX   50  50 TRP C 1009  GLU C 1013  1               Generated by MOE    5
HELIX   51  51 TRP D   32  LEU D   59  1               Generated by MOE   28
HELIX   52  52 GLU D   99  PHE D  108  1               Generated by MOE   10
HELIX   53  53 LEU D  109  LYS D  111  5               Generated by MOE    3
HELIX   54  54 LEU D  153  TRP D  155  5               Generated by MOE    3
HELIX   55  55 LEU D  232  GLY D  234  5               Generated by MOE    3
HELIX   56  56 LEU D  240  TYR D  242  5               Generated by MOE    3
HELIX   57  57 GLY D  247  LEU D  250  1               Generated by MOE    4
HELIX   58  58 TYR E   23  ILE E   45  1               Generated by MOE   23
SHEET    1       ALA C 162  ILE C 165                  Generated by MOE
SHEET    2       ARG C 166  ARG C 166                  Generated by MOE
SHEET    3       GLU C 169  ILE C 173                  Generated by MOE
SHEET    4       LEU C 183  VAL C 186                  Generated by MOE
SHEET    5       ASP C 195  ASP C 207                  Generated by MOE
SHEET    6       GLN C 218  THR C 219                  Generated by MOE
SHEET    7       ILE C 235  ALA C 236                  Generated by MOE
SHEET    8       ASN C 241  TYR C 253                  Generated by MOE
SHEET    9       CYS C 349  VAL C 351                  Generated by MOE
SHEET   10       THR C 365  SER C 368                  Generated by MOE
SHEET   11       THR C 380  TRP C 385                  Generated by MOE
SHEET   12       ILE C 390  GLU C 392                  Generated by MOE
SHEET   13       VAL C 425  PHE C 426                  Generated by MOE
SHEET   14       VAL C 440  ALA C 441                  Generated by MOE
SHEET   15       LYS C 469  ILE C 473                  Generated by MOE
SHEET   16       TYR C 481  HIS C 486                  Generated by MOE
SHEET   17       LEU C 497  GLY C 502                  Generated by MOE
SHEET   18       CYS C 511  CYS C 511                  Generated by MOE
SHEET   19       SER C 512  SER C 512                  Generated by MOE
SHEET   20       SER C 513  ILE C 514                  Generated by MOE
SHEET   21       LEU C 515  ILE C 516                  Generated by MOE
SHEET   22       LYS C 519  GLN C 521                  Generated by MOE
SHEET   23       ARG C 544  PHE C 552                  Generated by MOE
SHEET   24       LEU C 576  PHE C 578                  Generated by MOE
SHEET   25       VAL C 579  ILE C 585                  Generated by MOE
SHEET   26       LYS C 605  VAL C 609                  Generated by MOE
SHEET   27       ALA C 655  HIS C 659                  Generated by MOE
SHEET   28       GLU C 680  ALA C 684                  Generated by MOE
SHEET   29       VAL C 705  THR C 708                  Generated by MOE
SHEET   30       ILE C 723  MET C 727                  Generated by MOE
SHEET   31       MET C 741  LEU C 743                  Generated by MOE
SHEET   32       GLU D  20  LYS D  21                  Generated by MOE
SHEET   33       PHE D  24  LEU D  25                  Generated by MOE
SHEET   34       LEU D  77  GLN D  79                  Generated by MOE
SHEET   35       GLU D  87  PHE D  90                  Generated by MOE
SHEET   36       PHE D 123  GLU D 124                  Generated by MOE
SHEET   37       VAL D 148  CYS D 149                  Generated by MOE
SHEET   38       CYS D 175  LEU D 180                  Generated by MOE
SHEET   39       VAL D 208  THR D 214                  Generated by MOE
SHEET   40       MET D 227  PHE D 230                  Generated by MOE
SHEET   41       GLY D 237  PRO D 239                  Generated by MOE
SHEET   42       LEU D 258  PHE D 263                  Generated by MOE
SHEET   43       ILE D 272  ALA D 278                  Generated by MOE
SHEET   44       ASP D 296  VAL D 297                  Generated by MOE
SHEET   45       LYS D 298  VAL D 301                  Generated by MOE
SSBOND   1 CYS D  126    CYS D  149			     1555   1555  2.04
SSBOND   2 CYS D  159    CYS D  175			     1555   1555  2.04
SSBOND   3 CYS D  213    CYS D  276			     1555   1555  1.98
LINK         ND2 ASN D 158                 C1  NAG D2001     1555   1555  1.45
LINK         ND2 ASN D 193                 C1  NAG D2002     1555   1555  1.46
LINK         ND2 ASN D 265                 C1  NAG D2003     1555   1555  1.43
ATOM      1  N   LYS C  21     -64.191 108.514 -94.966  1.00189.75           N1+
ATOM      2  CA  LYS C  21     -64.654 108.032 -96.261  1.00190.72           C  
ATOM      3  C   LYS C  21     -63.579 107.169 -96.921  1.00186.23           C  
ATOM      4  O   LYS C  21     -63.475 107.116 -98.146  1.00184.54           O  
ATOM      5  CB  LYS C  21     -65.033 109.212 -97.169  1.00193.71           C  
ATOM      6  CG  LYS C  21     -65.915 108.842 -98.364  1.00196.53           C  
ATOM      7  CD  LYS C  21     -66.254 110.048 -99.227  1.00196.83           C  
ATOM      8  CE  LYS C  21     -67.043 109.625-100.458  1.00199.49           C  
ATOM      9  NZ  LYS C  21     -67.704 110.777-101.129  1.00201.62           N1+
ATOM     10  H1  LYS C  21     -64.910 109.082 -94.542  1.00189.75           H  
ATOM     11  H2  LYS C  21     -63.355 109.067 -95.092  1.00189.75           H  
ATOM     12  H3  LYS C  21     -63.987 107.727 -94.367  1.00189.75           H  
ATOM     13  HA  LYS C  21     -65.542 107.419 -96.107  1.00190.72           H  
ATOM     14  HB2 LYS C  21     -65.568 109.946 -96.566  1.00193.71           H  
ATOM     15  HB3 LYS C  21     -64.113 109.656 -97.550  1.00193.71           H  
ATOM     16  HG2 LYS C  21     -65.387 108.110 -98.976  1.00196.53           H  
ATOM     17  HG3 LYS C  21     -66.842 108.405 -97.993  1.00196.53           H  
ATOM     18  HD2 LYS C  21     -65.330 110.532 -99.543  1.00196.83           H  
ATOM     19  HD3 LYS C  21     -66.851 110.749 -98.643  1.00196.83           H  
ATOM     20  HE2 LYS C  21     -67.808 108.910-100.155  1.00199.49           H  
ATOM     21  HE3 LYS C  21     -66.362 109.151-101.165  1.00199.49           H  
ATOM     22  HZ1 LYS C  21     -68.338 111.224-100.483  1.00201.62           H  
ATOM     23  HZ2 LYS C  21     -68.219 110.448-101.933  1.00201.62           H  
ATOM     24  HZ3 LYS C  21     -67.003 111.441-101.427  1.00201.62           H  
ATOM     25  N   GLU C  22     -62.774 106.488 -96.112  1.00220.62           N  
ATOM     26  CA  GLU C  22     -61.683 105.700 -96.676  1.00216.07           C  
ATOM     27  C   GLU C  22     -62.160 104.366 -97.250  1.00218.07           C  
ATOM     28  O   GLU C  22     -61.470 103.764 -98.079  1.00214.40           O  
ATOM     29  CB  GLU C  22     -60.530 105.524 -95.686  1.00217.42           C  
ATOM     30  CG  GLU C  22     -60.536 104.220 -94.928  1.00219.40           C  
ATOM     31  CD  GLU C  22     -60.360 104.435 -93.444  1.00220.33           C  
ATOM     32  OE1 GLU C  22     -60.719 105.531 -92.965  1.00221.35           O  
ATOM     33  OE2 GLU C  22     -59.862 103.518 -92.760  1.00219.97           O1-
ATOM     34  H   GLU C  22     -62.917 106.516 -95.112  1.00220.62           H  
ATOM     35  HA  GLU C  22     -61.292 106.272 -97.517  1.00216.07           H  
ATOM     36  HB2 GLU C  22     -59.594 105.588 -96.241  1.00217.42           H  
ATOM     37  HB3 GLU C  22     -60.579 106.337 -94.961  1.00217.42           H  
ATOM     38  HG2 GLU C  22     -59.721 103.595 -95.293  1.00219.40           H  
ATOM     39  HG3 GLU C  22     -61.486 103.715 -95.101  1.00219.40           H  
ATOM     40  N   ARG C  23     -63.350 103.931 -96.831  1.00225.46           N  
ATOM     41  CA  ARG C  23     -63.995 102.768 -97.433  1.00228.03           C  
ATOM     42  C   ARG C  23     -63.997 102.964 -98.941  1.00225.59           C  
ATOM     43  O   ARG C  23     -63.415 102.166 -99.691  1.00222.29           O  
ATOM     44  CB  ARG C  23     -65.440 102.639 -96.936  1.00198.33           C  
ATOM     45  CG  ARG C  23     -65.636 101.676 -95.777  1.00201.58           C  
ATOM     46  CD  ARG C  23     -65.328 100.249 -96.197  1.00200.87           C  
ATOM     47  NE  ARG C  23     -66.150  99.819 -97.327  1.00202.64           N  
ATOM     48  CZ  ARG C  23     -65.938  98.706 -98.024  1.00201.13           C  
ATOM     49  NH1 ARG C  23     -64.926  97.907 -97.712  1.00197.94           N  
ATOM     50  NH2 ARG C  23     -66.736  98.395 -99.036  1.00202.77           N1+
ATOM     51  H   ARG C  23     -63.816 104.418 -96.079  1.00225.46           H  
ATOM     52  HA  ARG C  23     -63.455 101.862 -97.158  1.00228.03           H  
ATOM     53  HB2 ARG C  23     -65.777 103.625 -96.617  1.00198.33           H  
ATOM     54  HB3 ARG C  23     -66.055 102.296 -97.768  1.00198.33           H  
ATOM     55  HG2 ARG C  23     -66.670 101.732 -95.438  1.00201.58           H  
ATOM     56  HG3 ARG C  23     -64.970 101.959 -94.962  1.00201.58           H  
ATOM     57  HD2 ARG C  23     -65.516  99.586 -95.353  1.00200.87           H  
ATOM     58  HD3 ARG C  23     -64.278 100.185 -96.482  1.00200.87           H  
ATOM     59  HE  ARG C  23     -66.928 100.404 -97.595  1.00202.64           H  
ATOM     60 HH11 ARG C  23     -64.765  97.064 -98.245  1.00197.94           H  
ATOM     61 HH12 ARG C  23     -64.316  98.141 -96.942  1.00197.94           H  
ATOM     62 HH21 ARG C  23     -67.505  99.003 -99.278  1.00202.77           H  
ATOM     63 HH22 ARG C  23     -66.575  97.550 -99.565  1.00202.77           H  
ATOM     64  N   ASP C  24     -64.590 104.078 -99.362  1.00258.16           N  
ATOM     65  CA  ASP C  24     -64.672 104.442-100.770  1.00256.46           C  
ATOM     66  C   ASP C  24     -63.301 104.430-101.431  1.00249.37           C  
ATOM     67  O   ASP C  24     -63.161 103.965-102.566  1.00247.03           O  
ATOM     68  CB  ASP C  24     -65.320 105.820-100.933  1.00202.47           C  
ATOM     69  CG  ASP C  24     -65.600 106.166-102.385  1.00202.12           C  
ATOM     70  OD1 ASP C  24     -65.742 105.235-103.207  1.00201.98           O  
ATOM     71  OD2 ASP C  24     -65.685 107.371-102.702  1.00202.13           O1-
ATOM     72  H   ASP C  24     -65.000 104.697 -98.677  1.00258.16           H  
ATOM     73  HA  ASP C  24     -65.293 103.695-101.265  1.00256.46           H  
ATOM     74  HB2 ASP C  24     -64.649 106.572-100.518  1.00202.47           H  
ATOM     75  HB3 ASP C  24     -66.262 105.830-100.384  1.00202.47           H  
ATOM     76  N   MET C  25     -62.288 104.911-100.711  1.00188.31           N  
ATOM     77  CA  MET C  25     -60.951 104.993-101.282  1.00181.71           C  
ATOM     78  C   MET C  25     -60.497 103.590-101.669  1.00179.52           C  
ATOM     79  O   MET C  25     -60.146 103.347-102.830  1.00176.02           O  
ATOM     80  CB  MET C  25     -59.977 105.681-100.321  1.00209.74           C  
ATOM     81  CG  MET C  25     -60.588 106.910 -99.661  1.00212.81           C  
ATOM     82  SD  MET C  25     -59.620 108.431 -99.680  1.00208.36           S  
ATOM     83  CE  MET C  25     -58.157 107.948 -98.771  1.00203.74           C  
ATOM     84  H   MET C  25     -62.449 105.221 -99.763  1.00188.31           H  
ATOM     85  HA  MET C  25     -60.969 105.611-102.180  1.00181.71           H  
ATOM     86  HB2 MET C  25     -59.091 105.986-100.878  1.00209.74           H  
ATOM     87  HB3 MET C  25     -59.691 104.972 -99.544  1.00209.74           H  
ATOM     88  HG2 MET C  25     -60.781 106.659 -98.618  1.00212.81           H  
ATOM     89  HG3 MET C  25     -61.532 107.117-100.166  1.00212.81           H  
ATOM     90  HE1 MET C  25     -57.473 108.794 -98.707  1.00203.74           H  
ATOM     91  HE2 MET C  25     -57.666 107.122 -99.285  1.00203.74           H  
ATOM     92  HE3 MET C  25     -58.441 107.634 -97.767  1.00203.74           H  
ATOM     93  N   ASP C  26     -60.596 102.651-100.729  1.00191.37           N  
ATOM     94  CA  ASP C  26     -60.204 101.274-101.022  1.00189.68           C  
ATOM     95  C   ASP C  26     -61.133 100.647-102.060  1.00191.45           C  
ATOM     96  O   ASP C  26     -60.719  99.773-102.825  1.00188.23           O  
ATOM     97  CB  ASP C  26     -60.147 100.424 -99.750  1.00152.61           C  
ATOM     98  CG  ASP C  26     -58.726 100.194 -99.271  1.00148.64           C  
ATOM     99  OD1 ASP C  26     -57.889 101.106 -99.428  1.00145.47           O  
ATOM    100  OD2 ASP C  26     -58.444  99.098 -98.745  1.00148.90           O1-
ATOM    101  H   ASP C  26     -60.943 102.892 -99.811  1.00191.37           H  
ATOM    102  HA  ASP C  26     -59.199 101.302-101.443  1.00189.68           H  
ATOM    103  HB2 ASP C  26     -60.608  99.458 -99.954  1.00152.61           H  
ATOM    104  HB3 ASP C  26     -60.703 100.934 -98.963  1.00152.61           H  
ATOM    105  N   GLU C  27     -62.380 101.115-102.099  1.00163.94           N  
ATOM    106  CA  GLU C  27     -63.334 100.632-103.091  1.00166.36           C  
ATOM    107  C   GLU C  27     -62.888 101.009-104.497  1.00161.84           C  
ATOM    108  O   GLU C  27     -63.150 100.277-105.453  1.00161.27           O  
ATOM    109  CB  GLU C  27     -64.741 101.165-102.814  1.00189.41           C  
ATOM    110  CG  GLU C  27     -65.503 100.389-101.755  1.00194.80           C  
ATOM    111  CD  GLU C  27     -66.951 100.825-101.647  1.00201.70           C  
ATOM    112  OE1 GLU C  27     -67.353 101.755-102.380  1.00202.51           O  
ATOM    113  OE2 GLU C  27     -67.688 100.237-100.829  1.00206.39           O1-
ATOM    114  H   GLU C  27     -62.669 101.815-101.431  1.00163.94           H  
ATOM    115  HA  GLU C  27     -63.366  99.545-103.018  1.00166.36           H  
ATOM    116  HB2 GLU C  27     -64.656 102.200-102.484  1.00189.41           H  
ATOM    117  HB3 GLU C  27     -65.310 101.126-103.743  1.00189.41           H  
ATOM    118  HG2 GLU C  27     -65.018 100.544-100.791  1.00194.80           H  
ATOM    119  HG3 GLU C  27     -65.475  99.330-102.010  1.00194.80           H  
ATOM    120  N   LEU C  28     -62.209 102.147-104.626  1.00184.01           N  
ATOM    121  CA  LEU C  28     -61.664 102.533-105.924  1.00179.47           C  
ATOM    122  C   LEU C  28     -60.309 101.862-106.157  1.00173.06           C  
ATOM    123  O   LEU C  28     -59.791 101.864-107.275  1.00169.04           O  
ATOM    124  CB  LEU C  28     -61.556 104.059-106.056  1.00149.48           C  
ATOM    125  CG  LEU C  28     -62.850 104.844-106.311  1.00154.84           C  
ATOM    126  CD1 LEU C  28     -62.574 106.341-106.347  1.00155.42           C  
ATOM    127  CD2 LEU C  28     -63.530 104.399-107.600  1.00155.66           C  
ATOM    128  H   LEU C  28     -62.071 102.745-103.824  1.00184.01           H  
ATOM    129  HA  LEU C  28     -62.354 102.189-106.695  1.00179.47           H  
ATOM    130  HB2 LEU C  28     -61.123 104.437-105.130  1.00149.48           H  
ATOM    131  HB3 LEU C  28     -60.880 104.267-106.885  1.00149.48           H  
ATOM    132  HG  LEU C  28     -63.529 104.633-105.485  1.00154.84           H  
ATOM    133 HD11 LEU C  28     -61.895 106.566-107.170  1.00155.42           H  
ATOM    134 HD12 LEU C  28     -62.119 106.649-105.406  1.00155.42           H  
ATOM    135 HD13 LEU C  28     -63.511 106.880-106.491  1.00155.42           H  
ATOM    136 HD21 LEU C  28     -62.872 104.599-108.446  1.00155.66           H  
ATOM    137 HD22 LEU C  28     -64.462 104.949-107.728  1.00155.66           H  
ATOM    138 HD23 LEU C  28     -63.742 103.331-107.549  1.00155.66           H  
ATOM    139  N   LYS C  29     -59.726 101.307-105.098  1.00155.64           N  
ATOM    140  CA  LYS C  29     -58.450 100.610-105.239  1.00150.33           C  
ATOM    141  C   LYS C  29     -58.569  99.128-105.591  1.00150.01           C  
ATOM    142  O   LYS C  29     -57.616  98.534-106.095  1.00145.53           O  
ATOM    143  CB  LYS C  29     -57.601 100.782-103.982  1.00160.72           C  
ATOM    144  CG  LYS C  29     -57.377 102.228-103.603  1.00160.55           C  
ATOM    145  CD  LYS C  29     -56.189 102.366-102.686  1.00157.96           C  
ATOM    146  CE  LYS C  29     -54.924 101.948-103.400  1.00152.84           C  
ATOM    147  NZ  LYS C  29     -54.530 102.899-104.474  1.00149.22           N1+
ATOM    148  H   LYS C  29     -60.168 101.368-104.192  1.00155.64           H  
ATOM    149  HA  LYS C  29     -57.961 101.080-106.092  1.00150.33           H  
ATOM    150  HB2 LYS C  29     -58.104 100.282-103.154  1.00160.72           H  
ATOM    151  HB3 LYS C  29     -56.631 100.315-104.154  1.00160.72           H  
ATOM    152  HG2 LYS C  29     -57.200 102.810-104.507  1.00160.55           H  
ATOM    153  HG3 LYS C  29     -58.265 102.606-103.096  1.00160.55           H  
ATOM    154  HD2 LYS C  29     -56.334 101.732-101.811  1.00157.96           H  
ATOM    155  HD3 LYS C  29     -56.097 103.405-102.370  1.00157.96           H  
ATOM    156  HE2 LYS C  29     -55.083 100.966-103.845  1.00152.84           H  
ATOM    157  HE3 LYS C  29     -54.115 101.890-102.672  1.00152.84           H  
ATOM    158  HZ1 LYS C  29     -55.272 102.962-105.157  1.00149.22           H  
ATOM    159  HZ2 LYS C  29     -53.687 102.570-104.922  1.00149.22           H  
ATOM    160  HZ3 LYS C  29     -54.364 103.811-104.072  1.00149.22           H  
ATOM    161  N   LYS C  30     -59.738  98.539-105.351  1.00162.07           N  
ATOM    162  CA  LYS C  30     -59.950  97.131-105.680  1.00162.03           C  
ATOM    163  C   LYS C  30     -60.478  97.005-107.104  1.00161.64           C  
ATOM    164  O   LYS C  30     -60.701  95.900-107.604  1.00161.53           O  
ATOM    165  CB  LYS C  30     -60.911  96.458-104.692  1.00145.02           C  
ATOM    166  CG  LYS C  30     -60.393  96.358-103.258  1.00145.95           C  
ATOM    167  CD  LYS C  30     -61.342  95.542-102.386  1.00150.83           C  
ATOM    168  CE  LYS C  30     -60.974  95.635-100.913  1.00153.07           C  
ATOM    169  NZ  LYS C  30     -61.935  94.885-100.058  1.00158.29           N1+
ATOM    170  H   LYS C  30     -60.489  99.072-104.936  1.00162.07           H  
ATOM    171  HA  LYS C  30     -58.991  96.619-105.605  1.00162.03           H  
ATOM    172  HB2 LYS C  30     -61.838  97.031-104.678  1.00145.02           H  
ATOM    173  HB3 LYS C  30     -61.113  95.449-105.050  1.00145.02           H  
ATOM    174  HG2 LYS C  30     -59.415  95.877-103.266  1.00145.95           H  
ATOM    175  HG3 LYS C  30     -60.301  97.361-102.842  1.00145.95           H  
ATOM    176  HD2 LYS C  30     -61.297  94.498-102.696  1.00150.83           H  
ATOM    177  HD3 LYS C  30     -62.356  95.917-102.521  1.00150.83           H  
ATOM    178  HE2 LYS C  30     -60.978  96.683-100.613  1.00153.07           H  
ATOM    179  HE3 LYS C  30     -59.976  95.220-100.771  1.00153.07           H  
ATOM    180  HZ1 LYS C  30     -62.863  95.263-100.183  1.00158.29           H  
ATOM    181  HZ2 LYS C  30     -61.663  94.973 -99.089  1.00158.29           H  
ATOM    182  HZ3 LYS C  30     -61.930  93.910-100.322  1.00158.29           H  
ATOM    183  N   GLU C  31     -60.676  98.152-107.746  1.00167.93           N  
ATOM    184  CA  GLU C  31     -61.107  98.208-109.135  1.00167.70           C  
ATOM    185  C   GLU C  31     -59.889  98.309-110.043  1.00161.63           C  
ATOM    186  O   GLU C  31     -58.957  99.063-109.759  1.00158.46           O  
ATOM    187  CB  GLU C  31     -62.019  99.415-109.357  1.00179.40           C  
ATOM    188  CG  GLU C  31     -63.300  99.394-108.539  1.00186.37           C  
ATOM    189  CD  GLU C  31     -64.094 100.680-108.668  1.00190.35           C  
ATOM    190  OE1 GLU C  31     -63.578 101.640-109.278  1.00187.32           O  
ATOM    191  OE2 GLU C  31     -65.234 100.731-108.161  1.00196.78           O1-
ATOM    192  H   GLU C  31     -60.521  99.018-107.251  1.00167.93           H  
ATOM    193  HA  GLU C  31     -61.662  97.300-109.371  1.00167.70           H  
ATOM    194  HB2 GLU C  31     -61.463 100.315-109.096  1.00179.40           H  
ATOM    195  HB3 GLU C  31     -62.289  99.448-110.412  1.00179.40           H  
ATOM    196  HG2 GLU C  31     -63.042  99.246-107.490  1.00186.37           H  
ATOM    197  HG3 GLU C  31     -63.920  98.565-108.881  1.00186.37           H  
ATOM    198  N   VAL C  32     -59.898  97.547-111.133  1.00164.78           N  
ATOM    199  CA  VAL C  32     -58.802  97.577-112.094  1.00159.86           C  
ATOM    200  C   VAL C  32     -58.788  98.940-112.799  1.00159.27           C  
ATOM    201  O   VAL C  32     -59.808  99.628-112.847  1.00163.04           O  
ATOM    202  CB  VAL C  32     -58.900  96.405-113.097  1.00139.07           C  
ATOM    203  CG1 VAL C  32     -57.530  96.081-113.679  1.00134.20           C  
ATOM    204  CG2 VAL C  32     -59.478  95.170-112.409  1.00141.69           C  
ATOM    205  H   VAL C  32     -60.683  96.933-111.299  1.00164.78           H  
ATOM    206  HA  VAL C  32     -57.856  97.449-111.567  1.00159.86           H  
ATOM    207  HB  VAL C  32     -59.562  96.703-113.910  1.00139.07           H  
ATOM    208 HG11 VAL C  32     -56.856  95.781-112.877  1.00134.20           H  
ATOM    209 HG12 VAL C  32     -57.130  96.963-114.179  1.00134.20           H  
ATOM    210 HG13 VAL C  32     -57.624  95.267-114.398  1.00134.20           H  
ATOM    211 HG21 VAL C  32     -58.820  94.867-111.595  1.00141.69           H  
ATOM    212 HG22 VAL C  32     -59.561  94.358-113.131  1.00141.69           H  
ATOM    213 HG23 VAL C  32     -60.465  95.405-112.011  1.00141.69           H  
ATOM    214  N   SER C  33     -57.633  99.328-113.335  1.00163.35           N  
ATOM    215  CA  SER C  33     -57.373 100.724-113.708  1.00162.20           C  
ATOM    216  C   SER C  33     -57.877 101.188-115.080  1.00163.21           C  
ATOM    217  O   SER C  33     -58.405 100.403-115.866  1.00164.63           O  
ATOM    218  CB  SER C  33     -55.871 100.998-113.613  1.00121.45           C  
ATOM    219  OG  SER C  33     -55.132  99.981-114.271  1.00119.36           O  
ATOM    220  H   SER C  33     -56.911  98.639-113.490  1.00163.35           H  
ATOM    221  HA  SER C  33     -57.960 101.302-112.995  1.00162.20           H  
ATOM    222  HB2 SER C  33     -55.579 101.030-112.563  1.00121.45           H  
ATOM    223  HB3 SER C  33     -55.652 101.958-114.080  1.00121.45           H  
ATOM    224  HG  SER C  33     -55.341  99.147-113.843  1.00119.36           H  
ATOM    225  N   MET C  34     -57.693 102.480-115.351  1.00148.95           N  
ATOM    226  CA  MET C  34     -57.999 103.065-116.656  1.00149.48           C  
ATOM    227  C   MET C  34     -56.830 103.920-117.136  1.00145.50           C  
ATOM    228  O   MET C  34     -55.852 104.085-116.407  1.00142.45           O  
ATOM    229  CB  MET C  34     -59.278 103.908-116.591  1.00189.43           C  
ATOM    230  CG  MET C  34     -59.777 104.230-115.188  1.00192.20           C  
ATOM    231  SD  MET C  34     -61.571 104.034-115.088  1.00199.09           S  
ATOM    232  CE  MET C  34     -62.052 105.506-114.190  1.00202.69           C  
ATOM    233  H   MET C  34     -57.327 103.080-114.625  1.00148.95           H  
ATOM    234  HA  MET C  34     -58.160 102.253-117.365  1.00149.48           H  
ATOM    235  HB2 MET C  34     -60.066 103.364-117.112  1.00189.43           H  
ATOM    236  HB3 MET C  34     -59.086 104.850-117.104  1.00189.43           H  
ATOM    237  HG2 MET C  34     -59.515 105.259-114.942  1.00192.20           H  
ATOM    238  HG3 MET C  34     -59.303 103.555-114.476  1.00192.20           H  
ATOM    239  HE1 MET C  34     -63.134 105.514-114.058  1.00202.69           H  
ATOM    240  HE2 MET C  34     -61.748 106.390-114.751  1.00202.69           H  
ATOM    241  HE3 MET C  34     -61.567 105.511-113.214  1.00202.69           H  
ATOM    242  N   ASP C  35     -56.932 104.469-118.348  1.00149.95           N  
ATOM    243  CA  ASP C  35     -55.895 105.367-118.864  1.00146.69           C  
ATOM    244  C   ASP C  35     -56.292 106.196-120.094  1.00147.95           C  
ATOM    245  O   ASP C  35     -57.362 106.019-120.676  1.00151.14           O  
ATOM    246  CB  ASP C  35     -54.626 104.570-119.195  1.00120.55           C  
ATOM    247  CG  ASP C  35     -53.508 104.811-118.203  1.00117.56           C  
ATOM    248  OD1 ASP C  35     -53.422 105.934-117.670  1.00117.65           O  
ATOM    249  OD2 ASP C  35     -52.716 103.878-117.957  1.00115.42           O1-
ATOM    250  H   ASP C  35     -57.738 104.262-118.920  1.00149.95           H  
ATOM    251  HA  ASP C  35     -55.727 106.083-118.060  1.00146.69           H  
ATOM    252  HB2 ASP C  35     -54.280 104.861-120.187  1.00120.55           H  
ATOM    253  HB3 ASP C  35     -54.871 103.508-119.193  1.00120.55           H  
ATOM    254  N   ASP C  36     -55.397 107.108-120.466  1.00124.24           N  
ATOM    255  CA  ASP C  36     -55.517 107.943-121.661  1.00125.78           C  
ATOM    256  C   ASP C  36     -54.666 107.440-122.825  1.00124.53           C  
ATOM    257  O   ASP C  36     -54.545 108.118-123.840  1.00125.54           O  
ATOM    258  CB  ASP C  36     -55.151 109.391-121.339  1.00149.10           C  
ATOM    259  CG  ASP C  36     -53.790 109.515-120.672  1.00144.98           C  
ATOM    260  OD1 ASP C  36     -52.776 109.141-121.300  1.00142.31           O  
ATOM    261  OD2 ASP C  36     -53.731 110.000-119.522  1.00144.70           O1-
ATOM    262  H   ASP C  36     -54.581 107.232-119.884  1.00124.24           H  
ATOM    263  HA  ASP C  36     -56.559 107.887-121.976  1.00125.78           H  
ATOM    264  HB2 ASP C  36     -55.907 109.802-120.669  1.00149.10           H  
ATOM    265  HB3 ASP C  36     -55.139 109.963-122.267  1.00149.10           H  
ATOM    266  N   HIS C  37     -54.049 106.275-122.649  1.00141.47           N  
ATOM    267  CA  HIS C  37     -52.966 105.789-123.516  1.00139.15           C  
ATOM    268  C   HIS C  37     -53.222 105.832-125.015  1.00140.90           C  
ATOM    269  O   HIS C  37     -52.279 105.928-125.801  1.00139.46           O  
ATOM    270  CB  HIS C  37     -52.598 104.352-123.146  1.00135.92           C  
ATOM    271  CG  HIS C  37     -53.711 103.369-123.355  1.00139.09           C  
ATOM    272  ND1 HIS C  37     -54.800 103.293-122.520  1.00141.63           N  
ATOM    273  CD2 HIS C  37     -53.893 102.419-124.303  1.00140.04           C  
ATOM    274  CE1 HIS C  37     -55.613 102.338-122.942  1.00144.06           C  
ATOM    275  NE2 HIS C  37     -55.084 101.794-124.021  1.00143.15           N  
ATOM    276  H   HIS C  37     -54.341 105.692-121.877  1.00141.47           H  
ATOM    277  HA  HIS C  37     -52.158 106.496-123.329  1.00139.15           H  
ATOM    278  HB2 HIS C  37     -52.313 104.330-122.094  1.00135.92           H  
ATOM    279  HB3 HIS C  37     -51.750 104.046-123.758  1.00135.92           H  
ATOM    280  HD2 HIS C  37     -53.228 102.195-125.124  1.00140.04           H  
ATOM    281  HE2 HIS C  37     -55.490 101.039-124.555  1.00143.15           H  
ATOM    282  HE1 HIS C  37     -56.548 102.053-122.482  1.00144.06           H  
ATOM    283  N   LYS C  38     -54.484 105.765-125.419  1.00126.70           N  
ATOM    284  CA  LYS C  38     -54.782 105.748-126.837  1.00129.26           C  
ATOM    285  C   LYS C  38     -55.165 107.161-127.245  1.00130.75           C  
ATOM    286  O   LYS C  38     -56.311 107.585-127.100  1.00133.04           O  
ATOM    287  CB  LYS C  38     -55.967 104.814-127.045  1.00135.45           C  
ATOM    288  CG  LYS C  38     -56.759 104.619-125.756  1.00136.08           C  
ATOM    289  CD  LYS C  38     -58.119 103.987-125.981  1.00139.43           C  
ATOM    290  CE  LYS C  38     -58.903 103.938-124.675  1.00140.69           C  
ATOM    291  NZ  LYS C  38     -60.289 103.419-124.846  1.00144.24           N1+
ATOM    292  H   LYS C  38     -55.233 105.726-124.742  1.00126.70           H  
ATOM    293  HA  LYS C  38     -53.932 105.409-127.429  1.00129.26           H  
ATOM    294  HB2 LYS C  38     -56.624 105.239-127.803  1.00135.45           H  
ATOM    295  HB3 LYS C  38     -55.599 103.846-127.385  1.00135.45           H  
ATOM    296  HG2 LYS C  38     -56.184 103.976-125.090  1.00136.08           H  
ATOM    297  HG3 LYS C  38     -56.903 105.592-125.287  1.00136.08           H  
ATOM    298  HD2 LYS C  38     -57.986 102.973-126.359  1.00139.43           H  
ATOM    299  HD3 LYS C  38     -58.673 104.577-126.711  1.00139.43           H  
ATOM    300  HE2 LYS C  38     -58.958 104.946-124.265  1.00140.69           H  
ATOM    301  HE3 LYS C  38     -58.373 103.290-123.976  1.00140.69           H  
ATOM    302  HZ1 LYS C  38     -60.793 104.010-125.492  1.00144.24           H  
ATOM    303  HZ2 LYS C  38     -60.761 103.418-123.953  1.00144.24           H  
ATOM    304  HZ3 LYS C  38     -60.253 102.477-125.209  1.00144.24           H  
ATOM    305  N   LEU C  39     -54.197 107.860-127.825  1.00135.00           N  
ATOM    306  CA  LEU C  39     -54.344 109.262-128.184  1.00136.07           C  
ATOM    307  C   LEU C  39     -53.385 109.569-129.312  1.00136.38           C  
ATOM    308  O   LEU C  39     -52.279 109.030-129.345  1.00134.23           O  
ATOM    309  CB  LEU C  39     -53.989 110.159-126.992  1.00128.89           C  
ATOM    310  CG  LEU C  39     -55.033 110.514-125.931  1.00130.00           C  
ATOM    311  CD1 LEU C  39     -54.404 111.337-124.820  1.00127.89           C  
ATOM    312  CD2 LEU C  39     -56.187 111.270-126.554  1.00133.82           C  
ATOM    313  H   LEU C  39     -53.321 107.399-128.026  1.00135.00           H  
ATOM    314  HA  LEU C  39     -55.376 109.450-128.481  1.00136.07           H  
ATOM    315  HB2 LEU C  39     -53.170 109.667-126.468  1.00128.89           H  
ATOM    316  HB3 LEU C  39     -53.638 111.103-127.409  1.00128.89           H  
ATOM    317  HG  LEU C  39     -55.415 109.587-125.503  1.00130.00           H  
ATOM    318 HD11 LEU C  39     -54.016 112.268-125.233  1.00127.89           H  
ATOM    319 HD12 LEU C  39     -53.589 110.773-124.367  1.00127.89           H  
ATOM    320 HD13 LEU C  39     -55.156 111.560-124.063  1.00127.89           H  
ATOM    321 HD21 LEU C  39     -55.820 112.201-126.987  1.00133.82           H  
ATOM    322 HD22 LEU C  39     -56.930 111.493-125.789  1.00133.82           H  
ATOM    323 HD23 LEU C  39     -56.641 110.660-127.335  1.00133.82           H  
ATOM    324  N   SER C  40     -53.778 110.458-130.216  1.00135.46           N  
ATOM    325  CA  SER C  40     -52.828 110.952-131.193  1.00136.71           C  
ATOM    326  C   SER C  40     -51.836 111.748-130.377  1.00133.49           C  
ATOM    327  O   SER C  40     -52.230 112.434-129.437  1.00132.49           O  
ATOM    328  CB  SER C  40     -53.504 111.848-132.227  1.00156.56           C  
ATOM    329  OG  SER C  40     -53.830 113.108-131.672  1.00156.83           O  
ATOM    330  H   SER C  40     -54.733 110.788-130.223  1.00135.46           H  
ATOM    331  HA  SER C  40     -52.365 110.141-131.755  1.00136.71           H  
ATOM    332  HB2 SER C  40     -54.417 111.365-132.575  1.00156.56           H  
ATOM    333  HB3 SER C  40     -52.827 111.994-133.069  1.00156.56           H  
ATOM    334  HG  SER C  40     -54.425 112.955-130.934  1.00156.83           H  
ATOM    335  N   LEU C  41     -50.556 111.632-130.712  1.00141.75           N  
ATOM    336  CA  LEU C  41     -49.502 112.327-129.981  1.00139.12           C  
ATOM    337  C   LEU C  41     -49.805 113.815-129.942  1.00140.83           C  
ATOM    338  O   LEU C  41     -49.539 114.499-128.947  1.00139.06           O  
ATOM    339  CB  LEU C  41     -48.144 112.080-130.634  1.00131.69           C  
ATOM    340  CG  LEU C  41     -47.741 110.612-130.788  1.00130.80           C  
ATOM    341  CD1 LEU C  41     -48.146 110.043-132.149  1.00134.60           C  
ATOM    342  CD2 LEU C  41     -46.251 110.455-130.556  1.00129.07           C  
ATOM    343  H   LEU C  41     -50.305 111.046-131.495  1.00141.75           H  
ATOM    344  HA  LEU C  41     -49.465 111.942-128.962  1.00139.12           H  
ATOM    345  HB2 LEU C  41     -48.163 112.528-131.627  1.00131.69           H  
ATOM    346  HB3 LEU C  41     -47.385 112.574-130.027  1.00131.69           H  
ATOM    347  HG  LEU C  41     -48.280 110.038-130.034  1.00130.80           H  
ATOM    348 HD11 LEU C  41     -47.629 110.588-132.939  1.00134.60           H  
ATOM    349 HD12 LEU C  41     -49.223 110.147-132.280  1.00134.60           H  
ATOM    350 HD13 LEU C  41     -47.874 108.989-132.197  1.00134.60           H  
ATOM    351 HD21 LEU C  41     -45.704 111.026-131.306  1.00129.07           H  
ATOM    352 HD22 LEU C  41     -45.980 109.402-130.632  1.00129.07           H  
ATOM    353 HD23 LEU C  41     -45.997 110.824-129.562  1.00129.07           H  
ATOM    354  N   ASP C  42     -50.374 114.296-131.042  1.00167.14           N  
ATOM    355  CA  ASP C  42     -50.921 115.638-131.133  1.00169.75           C  
ATOM    356  C   ASP C  42     -51.878 115.892-129.971  1.00169.04           C  
ATOM    357  O   ASP C  42     -51.715 116.859-129.223  1.00168.56           O  
ATOM    358  CB  ASP C  42     -51.650 115.790-132.468  1.00172.40           C  
ATOM    359  CG  ASP C  42     -52.378 117.110-132.595  1.00175.82           C  
ATOM    360  OD1 ASP C  42     -51.927 118.111-131.998  1.00174.89           O  
ATOM    361  OD2 ASP C  42     -53.405 117.144-133.305  1.00179.91           O1-
ATOM    362  H   ASP C  42     -50.429 113.699-131.855  1.00167.14           H  
ATOM    363  HA  ASP C  42     -50.114 116.369-131.078  1.00169.75           H  
ATOM    364  HB2 ASP C  42     -52.376 114.982-132.562  1.00172.40           H  
ATOM    365  HB3 ASP C  42     -50.919 115.717-133.273  1.00172.40           H  
ATOM    366  N   GLU C  43     -52.857 115.005-129.809  1.00139.75           N  
ATOM    367  CA  GLU C  43     -53.853 115.141-128.747  1.00139.64           C  
ATOM    368  C   GLU C  43     -53.259 114.895-127.356  1.00135.30           C  
ATOM    369  O   GLU C  43     -53.685 115.512-126.374  1.00135.36           O  
ATOM    370  CB  GLU C  43     -55.035 114.200-128.994  1.00178.72           C  
ATOM    371  CG  GLU C  43     -56.278 114.560-128.204  1.00180.50           C  
ATOM    372  CD  GLU C  43     -56.698 116.002-128.413  1.00184.32           C  
ATOM    373  OE1 GLU C  43     -56.887 116.411-129.579  1.00188.02           O  
ATOM    374  OE2 GLU C  43     -56.832 116.731-127.407  1.00184.00           O1-
ATOM    375  H   GLU C  43     -52.914 114.216-130.437  1.00139.75           H  
ATOM    376  HA  GLU C  43     -54.205 116.172-128.771  1.00139.64           H  
ATOM    377  HB2 GLU C  43     -55.282 114.229-130.055  1.00178.72           H  
ATOM    378  HB3 GLU C  43     -54.733 113.189-128.719  1.00178.72           H  
ATOM    379  HG2 GLU C  43     -56.077 114.404-127.144  1.00180.50           H  
ATOM    380  HG3 GLU C  43     -57.094 113.909-128.518  1.00180.50           H  
ATOM    381  N   LEU C  44     -52.282 113.994-127.279  1.00134.82           N  
ATOM    382  CA  LEU C  44     -51.582 113.725-126.027  1.00131.06           C  
ATOM    383  C   LEU C  44     -50.961 114.997-125.484  1.00131.05           C  
ATOM    384  O   LEU C  44     -51.273 115.429-124.373  1.00130.64           O  
ATOM    385  CB  LEU C  44     -50.477 112.686-126.233  1.00123.49           C  
ATOM    386  CG  LEU C  44     -49.457 112.550-125.096  1.00120.19           C  
ATOM    387  CD1 LEU C  44     -50.108 111.970-123.851  1.00118.61           C  
ATOM    388  CD2 LEU C  44     -48.262 111.709-125.519  1.00118.76           C  
ATOM    389  H   LEU C  44     -52.018 113.483-128.109  1.00134.82           H  
ATOM    390  HA  LEU C  44     -52.313 113.339-125.316  1.00131.06           H  
ATOM    391  HB2 LEU C  44     -50.954 111.716-126.370  1.00123.49           H  
ATOM    392  HB3 LEU C  44     -49.932 112.954-127.138  1.00123.49           H  
ATOM    393  HG  LEU C  44     -49.093 113.550-124.859  1.00120.19           H  
ATOM    394 HD11 LEU C  44     -50.479 110.968-124.068  1.00118.61           H  
ATOM    395 HD12 LEU C  44     -50.938 112.607-123.545  1.00118.61           H  
ATOM    396 HD13 LEU C  44     -49.374 111.919-123.047  1.00118.61           H  
ATOM    397 HD21 LEU C  44     -48.596 110.700-125.763  1.00118.76           H  
ATOM    398 HD22 LEU C  44     -47.541 111.666-124.703  1.00118.76           H  
ATOM    399 HD23 LEU C  44     -47.793 112.158-126.394  1.00118.76           H  
ATOM    400  N   HIS C  45     -50.089 115.605-126.281  1.00126.93           N  
ATOM    401  CA  HIS C  45     -49.384 116.795-125.831  1.00127.17           C  
ATOM    402  C   HIS C  45     -50.334 117.976-125.695  1.00130.36           C  
ATOM    403  O   HIS C  45     -50.141 118.837-124.837  1.00130.63           O  
ATOM    404  CB  HIS C  45     -48.225 117.125-126.769  1.00131.29           C  
ATOM    405  CG  HIS C  45     -48.492 118.276-127.692  1.00134.91           C  
ATOM    406  ND1 HIS C  45     -48.431 119.585-127.283  1.00136.50           N  
ATOM    407  CD2 HIS C  45     -48.806 118.301-129.010  1.00137.65           C  
ATOM    408  CE1 HIS C  45     -48.709 120.379-128.309  1.00139.91           C  
ATOM    409  NE2 HIS C  45     -48.937 119.622-129.364  1.00140.67           N  
ATOM    410  H   HIS C  45     -49.914 115.238-127.206  1.00126.93           H  
ATOM    411  HA  HIS C  45     -48.970 116.589-124.844  1.00127.17           H  
ATOM    412  HB2 HIS C  45     -48.013 116.243-127.374  1.00131.29           H  
ATOM    413  HB3 HIS C  45     -47.353 117.368-126.162  1.00131.29           H  
ATOM    414  HD2 HIS C  45     -48.930 117.446-129.658  1.00137.65           H  
ATOM    415  HE2 HIS C  45     -49.171 119.960-130.287  1.00140.67           H  
ATOM    416  HE1 HIS C  45     -48.743 121.458-128.284  1.00139.91           H  
ATOM    417  N   ARG C  46     -51.362 118.014-126.537  1.00133.30           N  
ATOM    418  CA  ARG C  46     -52.358 119.074-126.454  1.00137.02           C  
ATOM    419  C   ARG C  46     -53.091 118.994-125.118  1.00136.52           C  
ATOM    420  O   ARG C  46     -53.543 120.008-124.585  1.00139.05           O  
ATOM    421  CB  ARG C  46     -53.352 118.969-127.611  1.00161.87           C  
ATOM    422  CG  ARG C  46     -54.109 120.250-127.914  1.00166.68           C  
ATOM    423  CD  ARG C  46     -55.400 119.945-128.658  1.00170.52           C  
ATOM    424  NE  ARG C  46     -56.548 120.629-128.066  1.00174.04           N  
ATOM    425  CZ  ARG C  46     -57.090 120.309-126.893  1.00172.94           C  
ATOM    426  NH1 ARG C  46     -56.588 119.318-126.166  1.00168.21           N  
ATOM    427  NH2 ARG C  46     -58.133 120.989-126.439  1.00176.99           N1+
ATOM    428  H   ARG C  46     -51.454 117.298-127.244  1.00133.30           H  
ATOM    429  HA  ARG C  46     -51.851 120.036-126.524  1.00137.02           H  
ATOM    430  HB2 ARG C  46     -52.802 118.680-128.506  1.00161.87           H  
ATOM    431  HB3 ARG C  46     -54.079 118.195-127.365  1.00161.87           H  
ATOM    432  HG2 ARG C  46     -53.485 120.898-128.530  1.00166.68           H  
ATOM    433  HG3 ARG C  46     -54.346 120.756-126.978  1.00166.68           H  
ATOM    434  HD2 ARG C  46     -55.577 118.870-128.629  1.00170.52           H  
ATOM    435  HD3 ARG C  46     -55.294 120.268-129.694  1.00170.52           H  
ATOM    436  HE  ARG C  46     -56.957 121.395-128.581  1.00174.04           H  
ATOM    437 HH11 ARG C  46     -57.001 119.087-125.274  1.00168.21           H  
ATOM    438 HH12 ARG C  46     -55.793 118.795-126.505  1.00168.21           H  
ATOM    439 HH21 ARG C  46     -58.516 121.749-126.983  1.00176.99           H  
ATOM    440 HH22 ARG C  46     -58.545 120.747-125.549  1.00176.99           H  
ATOM    441  N   LYS C  47     -53.210 117.782-124.584  1.00133.62           N  
ATOM    442  CA  LYS C  47     -53.787 117.587-123.256  1.00132.89           C  
ATOM    443  C   LYS C  47     -52.803 117.909-122.130  1.00130.58           C  
ATOM    444  O   LYS C  47     -53.156 118.588-121.165  1.00132.07           O  
ATOM    445  CB  LYS C  47     -54.304 116.155-123.091  1.00136.57           C  
ATOM    446  CG  LYS C  47     -54.755 115.826-121.671  1.00137.00           C  
ATOM    447  CD  LYS C  47     -55.159 114.366-121.525  1.00136.85           C  
ATOM    448  CE  LYS C  47     -55.482 114.030-120.076  1.00137.41           C  
ATOM    449  NZ  LYS C  47     -55.733 112.577-119.881  1.00136.93           N1+
ATOM    450  H   LYS C  47     -52.894 116.978-125.108  1.00133.62           H  
ATOM    451  HA  LYS C  47     -54.618 118.288-123.179  1.00132.89           H  
ATOM    452  HB2 LYS C  47     -55.151 116.015-123.762  1.00136.57           H  
ATOM    453  HB3 LYS C  47     -53.505 115.467-123.367  1.00136.57           H  
ATOM    454  HG2 LYS C  47     -53.935 116.035-120.984  1.00137.00           H  
ATOM    455  HG3 LYS C  47     -55.609 116.454-121.419  1.00137.00           H  
ATOM    456  HD2 LYS C  47     -54.338 113.734-121.863  1.00136.85           H  
ATOM    457  HD3 LYS C  47     -56.039 114.177-122.139  1.00136.85           H  
ATOM    458  HE2 LYS C  47     -56.372 114.584-119.777  1.00137.41           H  
ATOM    459  HE3 LYS C  47     -54.641 114.328-119.450  1.00137.41           H  
ATOM    460  HZ1 LYS C  47     -56.511 112.290-120.457  1.00136.93           H  
ATOM    461  HZ2 LYS C  47     -55.949 112.400-118.910  1.00136.93           H  
ATOM    462  HZ3 LYS C  47     -54.909 112.055-120.143  1.00136.93           H  
ATOM    463  N   TYR C  48     -51.572 117.419-122.258  1.00130.07           N  
ATOM    464  CA  TYR C  48     -50.587 117.542-121.184  1.00128.00           C  
ATOM    465  C   TYR C  48     -49.801 118.849-121.241  1.00129.70           C  
ATOM    466  O   TYR C  48     -49.024 119.146-120.334  1.00128.94           O  
ATOM    467  CB  TYR C  48     -49.623 116.347-121.182  1.00125.66           C  
ATOM    468  CG  TYR C  48     -50.205 115.061-120.625  1.00123.65           C  
ATOM    469  CD1 TYR C  48     -51.499 114.666-120.935  1.00125.94           C  
ATOM    470  CD2 TYR C  48     -49.450 114.230-119.805  1.00121.07           C  
ATOM    471  CE1 TYR C  48     -52.031 113.492-120.436  1.00126.27           C  
ATOM    472  CE2 TYR C  48     -49.977 113.049-119.299  1.00120.79           C  
ATOM    473  CZ  TYR C  48     -51.270 112.686-119.620  1.00123.60           C  
ATOM    474  OH  TYR C  48     -51.809 111.517-119.129  1.00124.09           O  
ATOM    475  H   TYR C  48     -51.313 116.952-123.115  1.00130.07           H  
ATOM    476  HA  TYR C  48     -51.154 117.549-120.253  1.00128.00           H  
ATOM    477  HB2 TYR C  48     -49.311 116.161-122.210  1.00125.66           H  
ATOM    478  HB3 TYR C  48     -48.753 116.614-120.581  1.00125.66           H  
ATOM    479  HD1 TYR C  48     -52.102 115.289-121.579  1.00125.94           H  
ATOM    480  HD2 TYR C  48     -48.436 114.508-119.557  1.00121.07           H  
ATOM    481  HE1 TYR C  48     -53.042 113.207-120.686  1.00126.27           H  
ATOM    482  HE2 TYR C  48     -49.379 112.418-118.658  1.00120.79           H  
ATOM    483  HH  TYR C  48     -51.223 111.004-118.568  1.00124.09           H  
ATOM    484  N   GLY C  49     -50.005 119.627-122.300  1.00138.03           N  
ATOM    485  CA  GLY C  49     -49.336 120.909-122.443  1.00140.09           C  
ATOM    486  C   GLY C  49     -47.826 120.778-122.504  1.00137.93           C  
ATOM    487  O   GLY C  49     -47.107 121.372-121.698  1.00138.14           O  
ATOM    488  H   GLY C  49     -50.640 119.319-123.022  1.00138.03           H  
ATOM    489  HA2 GLY C  49     -49.682 121.382-123.362  1.00140.09           H  
ATOM    490  HA3 GLY C  49     -49.597 121.536-121.590  1.00140.09           H  
ATOM    491  N   THR C  50     -47.344 119.991-123.462  1.00135.88           N  
ATOM    492  CA  THR C  50     -45.928 119.652-123.530  1.00134.01           C  
ATOM    493  C   THR C  50     -45.427 119.536-124.967  1.00134.75           C  
ATOM    494  O   THR C  50     -46.198 119.222-125.868  1.00135.76           O  
ATOM    495  CB  THR C  50     -45.680 118.313-122.832  1.00122.99           C  
ATOM    496  OG1 THR C  50     -46.300 118.327-121.541  1.00122.59           O  
ATOM    497  CG2 THR C  50     -44.193 118.049-122.681  1.00121.69           C  
ATOM    498  H   THR C  50     -47.974 119.620-124.159  1.00135.88           H  
ATOM    499  HA  THR C  50     -45.387 120.460-123.037  1.00134.01           H  
ATOM    500  HB  THR C  50     -46.110 117.518-123.441  1.00122.99           H  
ATOM    501 HG21 THR C  50     -43.744 118.835-122.074  1.00121.69           H  
ATOM    502 HG22 THR C  50     -43.724 118.038-123.665  1.00121.69           H  
ATOM    503 HG23 THR C  50     -44.043 117.085-122.196  1.00121.69           H  
ATOM    504  HG1 THR C  50     -45.898 119.036-121.034  1.00122.59           H  
ATOM    505  N   ASP C  51     -44.138 119.794-125.180  1.00137.75           N  
ATOM    506  CA  ASP C  51     -43.515 119.544-126.476  1.00138.52           C  
ATOM    507  C   ASP C  51     -42.935 118.135-126.491  1.00136.16           C  
ATOM    508  O   ASP C  51     -42.291 117.719-125.532  1.00134.28           O  
ATOM    509  CB  ASP C  51     -42.417 120.571-126.758  1.00163.84           C  
ATOM    510  CG  ASP C  51     -41.963 120.561-128.209  1.00165.64           C  
ATOM    511  OD1 ASP C  51     -41.768 119.466-128.779  1.00164.80           O  
ATOM    512  OD2 ASP C  51     -41.805 121.658-128.784  1.00168.28           O1-
ATOM    513  H   ASP C  51     -43.579 120.171-124.428  1.00137.75           H  
ATOM    514  HA  ASP C  51     -44.270 119.636-127.256  1.00138.52           H  
ATOM    515  HB2 ASP C  51     -41.560 120.348-126.123  1.00163.84           H  
ATOM    516  HB3 ASP C  51     -42.798 121.564-126.519  1.00163.84           H  
ATOM    517  N   LEU C  52     -43.160 117.411-127.584  1.00146.03           N  
ATOM    518  CA  LEU C  52     -42.749 116.011-127.683  1.00144.38           C  
ATOM    519  C   LEU C  52     -41.259 115.863-127.964  1.00144.74           C  
ATOM    520  O   LEU C  52     -40.628 114.908-127.514  1.00143.21           O  
ATOM    521  CB  LEU C  52     -43.539 115.277-128.771  1.00131.60           C  
ATOM    522  CG  LEU C  52     -45.066 115.179-128.691  1.00131.90           C  
ATOM    523  CD1 LEU C  52     -45.526 114.754-127.303  1.00129.16           C  
ATOM    524  CD2 LEU C  52     -45.729 116.483-129.135  1.00134.67           C  
ATOM    525  H   LEU C  52     -43.629 117.841-128.369  1.00146.03           H  
ATOM    526  HA  LEU C  52     -42.962 115.564-126.712  1.00144.38           H  
ATOM    527  HB2 LEU C  52     -43.307 115.773-129.714  1.00131.60           H  
ATOM    528  HB3 LEU C  52     -43.161 114.255-128.795  1.00131.60           H  
ATOM    529  HG  LEU C  52     -45.384 114.401-129.385  1.00131.90           H  
ATOM    530 HD11 LEU C  52     -45.227 115.508-126.575  1.00129.16           H  
ATOM    531 HD12 LEU C  52     -45.069 113.798-127.046  1.00129.16           H  
ATOM    532 HD13 LEU C  52     -46.611 114.652-127.295  1.00129.16           H  
ATOM    533 HD21 LEU C  52     -45.434 117.288-128.462  1.00134.67           H  
ATOM    534 HD22 LEU C  52     -46.812 116.367-129.109  1.00134.67           H  
ATOM    535 HD23 LEU C  52     -45.414 116.724-130.150  1.00134.67           H  
ATOM    536  N   SER C  53     -40.709 116.785-128.747  1.00151.31           N  
ATOM    537  CA  SER C  53     -39.278 116.788-129.018  1.00152.28           C  
ATOM    538  C   SER C  53     -38.492 117.463-127.898  1.00151.62           C  
ATOM    539  O   SER C  53     -37.395 117.029-127.545  1.00151.43           O  
ATOM    540  CB  SER C  53     -38.979 117.464-130.360  1.00171.70           C  
ATOM    541  OG  SER C  53     -38.502 116.524-131.309  1.00173.01           O  
ATOM    542  H   SER C  53     -41.294 117.496-129.162  1.00151.31           H  
ATOM    543  HA  SER C  53     -38.957 115.748-129.070  1.00152.28           H  
ATOM    544  HB2 SER C  53     -38.222 118.234-130.210  1.00171.70           H  
ATOM    545  HB3 SER C  53     -39.893 117.921-130.740  1.00171.70           H  
ATOM    546  HG  SER C  53     -37.699 116.135-130.954  1.00173.01           H  
ATOM    547  N   ARG C  54     -39.050 118.545-127.366  1.00127.67           N  
ATOM    548  CA  ARG C  54     -38.338 119.382-126.405  1.00128.02           C  
ATOM    549  C   ARG C  54     -38.682 119.178-124.925  1.00126.02           C  
ATOM    550  O   ARG C  54     -38.068 119.796-124.054  1.00126.67           O  
ATOM    551  CB  ARG C  54     -38.521 120.848-126.787  1.00154.85           C  
ATOM    552  CG  ARG C  54     -38.252 121.120-128.255  1.00157.20           C  
ATOM    553  CD  ARG C  54     -38.030 122.593-128.482  1.00159.97           C  
ATOM    554  NE  ARG C  54     -37.341 123.181-127.341  1.00160.05           N  
ATOM    555  CZ  ARG C  54     -36.899 124.431-127.300  1.00162.61           C  
ATOM    556  NH1 ARG C  54     -37.067 125.228-128.346  1.00165.11           N  
ATOM    557  NH2 ARG C  54     -36.286 124.882-126.214  1.00163.03           N1+
ATOM    558  H   ARG C  54     -39.991 118.795-127.633  1.00127.67           H  
ATOM    559  HA  ARG C  54     -37.298 119.064-126.476  1.00128.02           H  
ATOM    560  HB2 ARG C  54     -39.547 121.139-126.563  1.00154.85           H  
ATOM    561  HB3 ARG C  54     -37.834 121.450-126.191  1.00154.85           H  
ATOM    562  HG2 ARG C  54     -39.108 120.790-128.844  1.00157.20           H  
ATOM    563  HG3 ARG C  54     -37.363 120.570-128.566  1.00157.20           H  
ATOM    564  HD2 ARG C  54     -38.993 123.086-128.614  1.00159.97           H  
ATOM    565  HD3 ARG C  54     -37.425 122.732-129.378  1.00159.97           H  
ATOM    566  HE  ARG C  54     -37.190 122.600-126.529  1.00160.05           H  
ATOM    567 HH11 ARG C  54     -36.728 126.179-128.316  1.00165.11           H  
ATOM    568 HH12 ARG C  54     -37.534 124.884-129.173  1.00165.11           H  
ATOM    569 HH21 ARG C  54     -36.156 124.274-125.418  1.00163.03           H  
ATOM    570 HH22 ARG C  54     -35.949 125.834-126.183  1.00163.03           H  
ATOM    571  N   GLY C  55     -39.649 118.317-124.635  1.00183.50           N  
ATOM    572  CA  GLY C  55     -40.136 118.189-123.272  1.00181.98           C  
ATOM    573  C   GLY C  55     -40.852 119.461-122.855  1.00183.63           C  
ATOM    574  O   GLY C  55     -41.519 120.094-123.673  1.00185.21           O  
ATOM    575  H   GLY C  55     -40.049 117.747-125.366  1.00183.50           H  
ATOM    576  HA2 GLY C  55     -40.828 117.349-123.213  1.00181.98           H  
ATOM    577  HA3 GLY C  55     -39.294 118.013-122.603  1.00181.98           H  
ATOM    578  N   LEU C  56     -40.724 119.842-121.587  1.00143.72           N  
ATOM    579  CA  LEU C  56     -41.284 121.113-121.132  1.00146.04           C  
ATOM    580  C   LEU C  56     -40.231 122.014-120.487  1.00148.09           C  
ATOM    581  O   LEU C  56     -39.067 121.635-120.368  1.00147.71           O  
ATOM    582  CB  LEU C  56     -42.486 120.901-120.202  1.00145.04           C  
ATOM    583  CG  LEU C  56     -42.483 119.743-119.203  1.00142.52           C  
ATOM    584  CD1 LEU C  56     -41.379 119.900-118.177  1.00143.05           C  
ATOM    585  CD2 LEU C  56     -43.835 119.645-118.517  1.00142.52           C  
ATOM    586  H   LEU C  56     -40.235 119.248-120.933  1.00143.72           H  
ATOM    587  HA  LEU C  56     -41.642 121.632-122.021  1.00146.04           H  
ATOM    588  HB2 LEU C  56     -42.601 121.817-119.622  1.00145.04           H  
ATOM    589  HB3 LEU C  56     -43.358 120.763-120.841  1.00145.04           H  
ATOM    590  HG  LEU C  56     -42.294 118.821-119.753  1.00142.52           H  
ATOM    591 HD11 LEU C  56     -41.539 120.816-117.608  1.00143.05           H  
ATOM    592 HD12 LEU C  56     -40.416 119.952-118.685  1.00143.05           H  
ATOM    593 HD13 LEU C  56     -41.388 119.045-117.500  1.00143.05           H  
ATOM    594 HD21 LEU C  56     -44.030 120.564-117.965  1.00142.52           H  
ATOM    595 HD22 LEU C  56     -43.832 118.801-117.828  1.00142.52           H  
ATOM    596 HD23 LEU C  56     -44.613 119.500-119.266  1.00142.52           H  
ATOM    597  N   THR C  57     -40.650 123.203-120.068  1.00160.82           N  
ATOM    598  CA  THR C  57     -39.722 124.203-119.552  1.00163.57           C  
ATOM    599  C   THR C  57     -39.382 123.956-118.083  1.00163.64           C  
ATOM    600  O   THR C  57     -40.250 123.580-117.301  1.00162.83           O  
ATOM    601  CB  THR C  57     -40.290 125.628-119.719  1.00187.60           C  
ATOM    602  OG1 THR C  57     -41.264 125.883-118.700  1.00188.68           O  
ATOM    603  CG2 THR C  57     -40.937 125.784-121.087  1.00187.69           C  
ATOM    604  H   THR C  57     -41.636 123.420-120.108  1.00160.82           H  
ATOM    605  HA  THR C  57     -38.807 124.114-120.137  1.00163.57           H  
ATOM    606  HB  THR C  57     -39.471 126.342-119.631  1.00187.60           H  
ATOM    607 HG21 THR C  57     -41.757 125.073-121.184  1.00187.69           H  
ATOM    608 HG22 THR C  57     -40.196 125.592-121.863  1.00187.69           H  
ATOM    609 HG23 THR C  57     -41.321 126.799-121.194  1.00187.69           H  
ATOM    610  HG1 THR C  57     -41.969 125.240-118.805  1.00188.68           H  
ATOM    611  N   PRO C  58     -38.107 124.161-117.713  1.00150.86           N  
ATOM    612  CA  PRO C  58     -37.592 123.992-116.347  1.00151.78           C  
ATOM    613  C   PRO C  58     -38.434 124.706-115.289  1.00154.12           C  
ATOM    614  O   PRO C  58     -38.651 124.159-114.202  1.00153.69           O  
ATOM    615  CB  PRO C  58     -36.206 124.629-116.427  1.00157.60           C  
ATOM    616  CG  PRO C  58     -35.786 124.389-117.830  1.00156.33           C  
ATOM    617  CD  PRO C  58     -37.033 124.513-118.659  1.00155.02           C  
ATOM    618  HA  PRO C  58     -37.599 122.945-116.043  1.00151.78           H  
ATOM    619  HB2 PRO C  58     -36.257 125.697-116.214  1.00157.60           H  
ATOM    620  HB3 PRO C  58     -35.518 124.152-115.729  1.00157.60           H  
ATOM    621  HG2 PRO C  58     -35.360 123.391-117.933  1.00156.33           H  
ATOM    622  HG3 PRO C  58     -35.050 125.132-118.138  1.00156.33           H  
ATOM    623  HD2 PRO C  58     -37.012 123.821-119.501  1.00155.02           H  
ATOM    624  HD3 PRO C  58     -37.156 125.531-119.028  1.00155.02           H  
ATOM    625  N   ALA C  59     -38.895 125.912-115.604  1.00159.19           N  
ATOM    626  CA  ALA C  59     -39.786 126.637-114.710  1.00162.07           C  
ATOM    627  C   ALA C  59     -41.055 125.829-114.483  1.00159.62           C  
ATOM    628  O   ALA C  59     -41.464 125.617-113.346  1.00160.40           O  
ATOM    629  CB  ALA C  59     -40.121 127.994-115.282  1.00203.43           C  
ATOM    630  H   ALA C  59     -38.622 126.333-116.480  1.00159.19           H  
ATOM    631  HA  ALA C  59     -39.283 126.785-113.754  1.00162.07           H  
ATOM    632  HB1 ALA C  59     -40.626 127.870-116.240  1.00203.43           H  
ATOM    633  HB2 ALA C  59     -39.203 128.564-115.426  1.00203.43           H  
ATOM    634  HB3 ALA C  59     -40.776 128.527-114.593  1.00203.43           H  
ATOM    635  N   ARG C  60     -41.661 125.376-115.578  1.00163.73           N  
ATOM    636  CA  ARG C  60     -42.863 124.551-115.531  1.00161.50           C  
ATOM    637  C   ARG C  60     -42.631 123.291-114.707  1.00158.62           C  
ATOM    638  O   ARG C  60     -43.454 122.924-113.867  1.00158.57           O  
ATOM    639  CB  ARG C  60     -43.287 124.163-116.948  1.00158.71           C  
ATOM    640  CG  ARG C  60     -44.601 123.423-117.019  1.00157.15           C  
ATOM    641  CD  ARG C  60     -45.685 124.241-116.357  1.00160.57           C  
ATOM    642  NE  ARG C  60     -47.001 123.633-116.501  1.00159.80           N  
ATOM    643  CZ  ARG C  60     -48.067 124.009-115.805  1.00162.50           C  
ATOM    644  NH1 ARG C  60     -47.964 124.986-114.913  1.00166.18           N  
ATOM    645  NH2 ARG C  60     -49.233 123.407-115.995  1.00161.99           N1+
ATOM    646  H   ARG C  60     -41.272 125.613-116.479  1.00163.73           H  
ATOM    647  HA  ARG C  60     -43.654 125.134-115.058  1.00161.50           H  
ATOM    648  HB2 ARG C  60     -43.375 125.074-117.540  1.00158.71           H  
ATOM    649  HB3 ARG C  60     -42.512 123.526-117.374  1.00158.71           H  
ATOM    650  HG2 ARG C  60     -44.506 122.466-116.506  1.00157.15           H  
ATOM    651  HG3 ARG C  60     -44.864 123.251-118.063  1.00157.15           H  
ATOM    652  HD2 ARG C  60     -45.704 125.231-116.812  1.00160.57           H  
ATOM    653  HD3 ARG C  60     -45.456 124.334-115.295  1.00160.57           H  
ATOM    654  HE  ARG C  60     -47.108 122.883-117.168  1.00159.80           H  
ATOM    655 HH11 ARG C  60     -48.773 125.270-114.380  1.00166.18           H  
ATOM    656 HH12 ARG C  60     -47.076 125.445-114.767  1.00166.18           H  
ATOM    657 HH21 ARG C  60     -49.312 122.660-116.671  1.00161.99           H  
ATOM    658 HH22 ARG C  60     -50.042 123.695-115.464  1.00161.99           H  
ATOM    659  N   ALA C  61     -41.485 122.645-114.922  1.00142.15           N  
ATOM    660  CA  ALA C  61     -41.126 121.400-114.255  1.00139.59           C  
ATOM    661  C   ALA C  61     -41.059 121.572-112.743  1.00141.70           C  
ATOM    662  O   ALA C  61     -41.635 120.785-111.999  1.00140.40           O  
ATOM    663  CB  ALA C  61     -39.806 120.871-114.787  1.00128.53           C  
ATOM    664  H   ALA C  61     -40.831 123.039-115.582  1.00142.15           H  
ATOM    665  HA  ALA C  61     -41.909 120.673-114.472  1.00139.59           H  
ATOM    666  HB1 ALA C  61     -39.015 121.590-114.576  1.00128.53           H  
ATOM    667  HB2 ALA C  61     -39.882 120.721-115.864  1.00128.53           H  
ATOM    668  HB3 ALA C  61     -39.573 119.922-114.303  1.00128.53           H  
ATOM    669  N   ALA C  62     -40.362 122.603-112.284  1.00150.34           N  
ATOM    670  CA  ALA C  62     -40.267 122.838-110.851  1.00153.20           C  
ATOM    671  C   ALA C  62     -41.585 123.377-110.296  1.00155.33           C  
ATOM    672  O   ALA C  62     -41.847 123.276-109.096  1.00157.16           O  
ATOM    673  CB  ALA C  62     -39.121 123.780-110.536  1.00162.60           C  
ATOM    674  H   ALA C  62     -39.897 123.225-112.929  1.00150.34           H  
ATOM    675  HA  ALA C  62     -40.065 121.884-110.365  1.00153.20           H  
ATOM    676  HB1 ALA C  62     -39.301 124.744-111.013  1.00162.60           H  
ATOM    677  HB2 ALA C  62     -38.189 123.357-110.912  1.00162.60           H  
ATOM    678  HB3 ALA C  62     -39.049 123.916-109.457  1.00162.60           H  
ATOM    679  N   GLU C  63     -42.410 123.943-111.175  1.00163.38           N  
ATOM    680  CA  GLU C  63     -43.721 124.458-110.784  1.00165.83           C  
ATOM    681  C   GLU C  63     -44.661 123.319-110.419  1.00163.10           C  
ATOM    682  O   GLU C  63     -45.419 123.416-109.454  1.00165.41           O  
ATOM    683  CB  GLU C  63     -44.345 125.303-111.901  1.00174.21           C  
ATOM    684  CG  GLU C  63     -44.016 126.790-111.841  1.00179.17           C  
ATOM    685  CD  GLU C  63     -44.694 127.584-112.945  1.00180.58           C  
ATOM    686  OE1 GLU C  63     -45.933 127.738-112.897  1.00182.11           O  
ATOM    687  OE2 GLU C  63     -43.990 128.050-113.866  1.00180.50           O1-
ATOM    688  H   GLU C  63     -42.121 124.019-112.140  1.00163.38           H  
ATOM    689  HA  GLU C  63     -43.573 125.093-109.911  1.00165.83           H  
ATOM    690  HB2 GLU C  63     -43.991 124.916-112.856  1.00174.21           H  
ATOM    691  HB3 GLU C  63     -45.428 125.193-111.844  1.00174.21           H  
ATOM    692  HG2 GLU C  63     -42.937 126.913-111.935  1.00179.17           H  
ATOM    693  HG3 GLU C  63     -44.344 127.181-110.878  1.00179.17           H  
ATOM    694  N   ILE C  64     -44.607 122.245-111.202  1.00181.07           N  
ATOM    695  CA  ILE C  64     -45.423 121.059-110.958  1.00178.26           C  
ATOM    696  C   ILE C  64     -44.851 120.234-109.810  1.00177.38           C  
ATOM    697  O   ILE C  64     -45.588 119.728-108.958  1.00177.53           O  
ATOM    698  CB  ILE C  64     -45.531 120.167-112.217  1.00166.61           C  
ATOM    699  CG1 ILE C  64     -46.302 120.887-113.325  1.00167.84           C  
ATOM    700  CG2 ILE C  64     -46.217 118.853-111.887  1.00163.82           C  
ATOM    701  CD1 ILE C  64     -46.643 120.001-114.511  1.00164.69           C  
ATOM    702  H   ILE C  64     -43.979 122.250-111.993  1.00181.07           H  
ATOM    703  HA  ILE C  64     -46.420 121.411-110.695  1.00178.26           H  
ATOM    704  HB  ILE C  64     -44.520 119.959-112.567  1.00166.61           H  
ATOM    705 HG12 ILE C  64     -47.232 121.270-112.904  1.00167.84           H  
ATOM    706 HG13 ILE C  64     -45.695 121.719-113.681  1.00167.84           H  
ATOM    707 HG21 ILE C  64     -47.230 119.050-111.535  1.00163.82           H  
ATOM    708 HG22 ILE C  64     -45.656 118.336-111.108  1.00163.82           H  
ATOM    709 HG23 ILE C  64     -46.257 118.230-112.780  1.00163.82           H  
ATOM    710 HD11 ILE C  64     -47.251 119.162-114.174  1.00164.69           H  
ATOM    711 HD12 ILE C  64     -45.724 119.626-114.961  1.00164.69           H  
ATOM    712 HD13 ILE C  64     -47.199 120.580-115.249  1.00164.69           H  
ATOM    713  N   LEU C  65     -43.525 120.114-109.802  1.00142.22           N  
ATOM    714  CA  LEU C  65     -42.814 119.329-108.801  1.00141.75           C  
ATOM    715  C   LEU C  65     -43.234 119.738-107.402  1.00145.39           C  
ATOM    716  O   LEU C  65     -43.412 118.891-106.526  1.00144.71           O  
ATOM    717  CB  LEU C  65     -41.304 119.496-108.971  1.00136.49           C  
ATOM    718  CG  LEU C  65     -40.424 118.626-108.076  1.00136.26           C  
ATOM    719  CD1 LEU C  65     -40.857 117.168-108.142  1.00132.24           C  
ATOM    720  CD2 LEU C  65     -38.968 118.777-108.478  1.00137.02           C  
ATOM    721  H   LEU C  65     -42.991 120.586-110.518  1.00142.22           H  
ATOM    722  HA  LEU C  65     -43.069 118.279-108.943  1.00141.75           H  
ATOM    723  HB2 LEU C  65     -41.058 119.263-110.007  1.00136.49           H  
ATOM    724  HB3 LEU C  65     -41.060 120.538-108.766  1.00136.49           H  
ATOM    725  HG  LEU C  65     -40.538 118.959-107.044  1.00136.26           H  
ATOM    726 HD11 LEU C  65     -40.755 116.805-109.165  1.00132.24           H  
ATOM    727 HD12 LEU C  65     -41.898 117.083-107.829  1.00132.24           H  
ATOM    728 HD13 LEU C  65     -40.229 116.572-107.480  1.00132.24           H  
ATOM    729 HD21 LEU C  65     -38.840 118.447-109.509  1.00137.02           H  
ATOM    730 HD22 LEU C  65     -38.345 118.169-107.822  1.00137.02           H  
ATOM    731 HD23 LEU C  65     -38.674 119.823-108.392  1.00137.02           H  
ATOM    732  N   ALA C  66     -43.412 121.043-107.215  1.00139.12           N  
ATOM    733  CA  ALA C  66     -43.844 121.592-105.938  1.00143.63           C  
ATOM    734  C   ALA C  66     -45.344 121.867-105.927  1.00144.86           C  
ATOM    735  O   ALA C  66     -45.874 122.407-104.958  1.00149.20           O  
ATOM    736  CB  ALA C  66     -43.064 122.854-105.613  1.00148.51           C  
ATOM    737  H   ALA C  66     -43.242 121.674-107.985  1.00139.12           H  
ATOM    738  HA  ALA C  66     -43.641 120.848-105.168  1.00143.63           H  
ATOM    739  HB1 ALA C  66     -43.258 123.608-106.376  1.00148.51           H  
ATOM    740  HB2 ALA C  66     -41.998 122.627-105.590  1.00148.51           H  
ATOM    741  HB3 ALA C  66     -43.376 123.233-104.640  1.00148.51           H  
ATOM    742  N   ARG C  67     -46.023 121.482-107.004  1.00156.10           N  
ATOM    743  CA  ARG C  67     -47.469 121.646-107.101  1.00157.32           C  
ATOM    744  C   ARG C  67     -48.197 120.488-106.425  1.00155.51           C  
ATOM    745  O   ARG C  67     -49.226 120.685-105.777  1.00158.46           O  
ATOM    746  CB  ARG C  67     -47.903 121.753-108.563  1.00230.83           C  
ATOM    747  CG  ARG C  67     -49.405 121.758-108.772  1.00232.00           C  
ATOM    748  CD  ARG C  67     -49.763 121.596-110.239  1.00229.57           C  
ATOM    749  NE  ARG C  67     -49.429 120.265-110.739  1.00224.40           N  
ATOM    750  CZ  ARG C  67     -50.248 119.515-111.470  1.00222.31           C  
ATOM    751  NH1 ARG C  67     -51.454 119.965-111.790  1.00224.95           N  
ATOM    752  NH2 ARG C  67     -49.861 118.315-111.882  1.00218.08           N1+
ATOM    753  H   ARG C  67     -45.523 121.064-107.776  1.00156.10           H  
ATOM    754  HA  ARG C  67     -47.734 122.569-106.586  1.00157.32           H  
ATOM    755  HB2 ARG C  67     -47.499 122.679-108.972  1.00230.83           H  
ATOM    756  HB3 ARG C  67     -47.486 120.904-109.105  1.00230.83           H  
ATOM    757  HG2 ARG C  67     -49.810 122.703-108.411  1.00232.00           H  
ATOM    758  HG3 ARG C  67     -49.844 120.936-108.207  1.00232.00           H  
ATOM    759  HD2 ARG C  67     -49.215 122.338-110.819  1.00229.57           H  
ATOM    760  HD3 ARG C  67     -50.834 121.759-110.360  1.00229.57           H  
ATOM    761  HE  ARG C  67     -48.518 119.891-110.515  1.00224.40           H  
ATOM    762 HH11 ARG C  67     -52.075 119.394-112.346  1.00224.95           H  
ATOM    763 HH12 ARG C  67     -51.751 120.878-111.478  1.00224.95           H  
ATOM    764 HH21 ARG C  67     -48.943 117.970-111.640  1.00218.08           H  
ATOM    765 HH22 ARG C  67     -50.484 117.746-112.437  1.00218.08           H  
ATOM    766  N   ASP C  68     -47.657 119.283-106.577  1.00181.65           N  
ATOM    767  CA  ASP C  68     -48.255 118.095-105.974  1.00179.72           C  
ATOM    768  C   ASP C  68     -47.303 117.432-104.981  1.00179.25           C  
ATOM    769  O   ASP C  68     -47.345 117.713-103.782  1.00182.77           O  
ATOM    770  CB  ASP C  68     -48.662 117.100-107.062  1.00192.66           C  
ATOM    771  CG  ASP C  68     -49.515 116.056-106.599  1.00192.50           C  
ATOM    772  OD1 ASP C  68     -49.209 115.481-105.548  1.00192.84           O  
ATOM    773  OD2 ASP C  68     -50.497 115.815-107.294  1.00192.66           O1-
ATOM    774  H   ASP C  68     -46.813 119.187-107.123  1.00181.65           H  
ATOM    775  HA  ASP C  68     -49.143 118.409-105.425  1.00179.72           H  
ATOM    776  HB2 ASP C  68     -47.758 116.649-107.470  1.00192.66           H  
ATOM    777  HB3 ASP C  68     -49.183 117.646-107.849  1.00192.66           H  
ATOM    778  N   GLY C  69     -46.455 116.545-105.492  1.00136.80           N  
ATOM    779  CA  GLY C  69     -45.492 115.834-104.675  1.00136.35           C  
ATOM    780  C   GLY C  69     -44.435 115.155-105.515  1.00132.92           C  
ATOM    781  O   GLY C  69     -44.705 114.693-106.623  1.00130.44           O  
ATOM    782  H   GLY C  69     -46.483 116.360-106.485  1.00136.80           H  
ATOM    783  HA2 GLY C  69     -45.007 116.543-104.004  1.00136.35           H  
ATOM    784  HA3 GLY C  69     -46.016 115.079-104.089  1.00136.35           H  
ATOM    785  N   PRO C  70     -43.198 115.084-104.991  1.00142.79           N  
ATOM    786  CA  PRO C  70     -42.081 114.466-105.696  1.00141.38           C  
ATOM    787  C   PRO C  70     -42.412 113.050-106.157  1.00139.17           C  
ATOM    788  O   PRO C  70     -43.325 112.421-105.616  1.00138.95           O  
ATOM    789  CB  PRO C  70     -40.984 114.423-104.634  1.00129.40           C  
ATOM    790  CG  PRO C  70     -41.312 115.536-103.717  1.00133.02           C  
ATOM    791  CD  PRO C  70     -42.808 115.595-103.664  1.00132.46           C  
ATOM    792  HA  PRO C  70     -41.809 115.014-106.598  1.00141.38           H  
ATOM    793  HB2 PRO C  70     -40.998 113.471-104.104  1.00129.40           H  
ATOM    794  HB3 PRO C  70     -40.004 114.573-105.086  1.00129.40           H  
ATOM    795  HG2 PRO C  70     -40.909 116.474-104.099  1.00133.02           H  
ATOM    796  HG3 PRO C  70     -40.905 115.343-102.725  1.00133.02           H  
ATOM    797  HD2 PRO C  70     -43.156 116.617-103.518  1.00132.46           H  
ATOM    798  HD3 PRO C  70     -43.199 114.961-102.868  1.00132.46           H  
ATOM    799  N   ASN C  71     -41.685 112.561-107.149  1.00151.76           N  
ATOM    800  CA  ASN C  71     -41.943 111.226-107.665  1.00150.15           C  
ATOM    801  C   ASN C  71     -41.423 110.137-106.752  1.00152.30           C  
ATOM    802  O   ASN C  71     -40.272 109.715-106.875  1.00154.32           O  
ATOM    803  CB  ASN C  71     -41.334 111.027-109.041  1.00130.85           C  
ATOM    804  CG  ASN C  71     -41.649 109.664-109.604  1.00128.49           C  
ATOM    805  OD1 ASN C  71     -42.759 109.428-110.078  1.00126.62           O  
ATOM    806  ND2 ASN C  71     -40.689 108.747-109.532  1.00128.62           N  
ATOM    807  H   ASN C  71     -40.945 113.119-107.551  1.00151.76           H  
ATOM    808  HA  ASN C  71     -43.028 111.147-107.726  1.00150.15           H  
ATOM    809  HB2 ASN C  71     -40.252 111.136-108.967  1.00130.85           H  
ATOM    810  HB3 ASN C  71     -41.730 111.787-109.715  1.00130.85           H  
ATOM    811 HD21 ASN C  71     -40.857 107.812-109.875  1.00128.62           H  
ATOM    812 HD22 ASN C  71     -39.792 108.985-109.134  1.00128.62           H  
ATOM    813  N   ALA C  72     -42.280 109.682-105.853  1.00151.62           N  
ATOM    814  CA  ALA C  72     -41.947 108.602-104.940  1.00153.32           C  
ATOM    815  C   ALA C  72     -43.196 108.215-104.180  1.00152.84           C  
ATOM    816  O   ALA C  72     -44.121 109.017-104.033  1.00152.44           O  
ATOM    817  CB  ALA C  72     -40.854 109.026-103.973  1.00133.86           C  
ATOM    818  H   ALA C  72     -43.198 110.100-105.799  1.00151.62           H  
ATOM    819  HA  ALA C  72     -41.574 107.750-105.508  1.00153.32           H  
ATOM    820  HB1 ALA C  72     -41.197 109.879-103.388  1.00133.86           H  
ATOM    821  HB2 ALA C  72     -39.961 109.305-104.533  1.00133.86           H  
ATOM    822  HB3 ALA C  72     -40.619 108.198-103.304  1.00133.86           H  
ATOM    823  N   LEU C  73     -43.220 106.981-103.699  1.00129.89           N  
ATOM    824  CA  LEU C  73     -44.350 106.499-102.930  1.00130.03           C  
ATOM    825  C   LEU C  73     -44.231 107.004-101.508  1.00132.58           C  
ATOM    826  O   LEU C  73     -43.137 107.025-100.940  1.00134.05           O  
ATOM    827  CB  LEU C  73     -44.370 104.978-102.932  1.00122.37           C  
ATOM    828  CG  LEU C  73     -44.160 104.378-104.314  1.00120.56           C  
ATOM    829  CD1 LEU C  73     -44.156 102.875-104.211  1.00119.44           C  
ATOM    830  CD2 LEU C  73     -45.251 104.858-105.254  1.00118.48           C  
ATOM    831  H   LEU C  73     -42.438 106.366-103.871  1.00129.89           H  
ATOM    832  HA  LEU C  73     -45.275 106.864-103.376  1.00130.03           H  
ATOM    833  HB2 LEU C  73     -43.577 104.620-102.275  1.00122.37           H  
ATOM    834  HB3 LEU C  73     -45.335 104.644-102.552  1.00122.37           H  
ATOM    835  HG  LEU C  73     -43.200 104.701-104.716  1.00120.56           H  
ATOM    836 HD11 LEU C  73     -45.111 102.536-103.810  1.00119.44           H  
ATOM    837 HD12 LEU C  73     -43.351 102.558-103.548  1.00119.44           H  
ATOM    838 HD13 LEU C  73     -44.004 102.443-105.200  1.00119.44           H  
ATOM    839 HD21 LEU C  73     -46.223 104.546-104.872  1.00118.48           H  
ATOM    840 HD22 LEU C  73     -45.094 104.427-106.243  1.00118.48           H  
ATOM    841 HD23 LEU C  73     -45.219 105.945-105.322  1.00118.48           H  
ATOM    842  N   THR C  74     -45.357 107.429-100.944  1.00137.70           N  
ATOM    843  CA  THR C  74     -45.413 107.765 -99.533  1.00140.58           C  
ATOM    844  C   THR C  74     -44.966 106.538 -98.764  1.00141.08           C  
ATOM    845  O   THR C  74     -45.557 105.467 -98.928  1.00139.94           O  
ATOM    846  CB  THR C  74     -46.842 108.118 -99.096  1.00161.15           C  
ATOM    847  OG1 THR C  74     -47.733 107.062 -99.480  1.00160.24           O  
ATOM    848  CG2 THR C  74     -47.293 109.425 -99.736  1.00161.21           C  
ATOM    849  H   THR C  74     -46.190 107.520-101.508  1.00137.70           H  
ATOM    850  HA  THR C  74     -44.777 108.629 -99.341  1.00140.58           H  
ATOM    851  HB  THR C  74     -46.857 108.239 -98.013  1.00161.15           H  
ATOM    852 HG21 THR C  74     -47.284 109.320-100.821  1.00161.21           H  
ATOM    853 HG22 THR C  74     -46.615 110.226 -99.442  1.00161.21           H  
ATOM    854 HG23 THR C  74     -48.303 109.663 -99.403  1.00161.21           H  
ATOM    855  HG1 THR C  74     -47.695 106.983-100.436  1.00160.24           H  
ATOM    856  N   PRO C  75     -43.919 106.732 -97.908  1.00131.87           N  
ATOM    857  CA  PRO C  75     -43.299 105.651 -97.138  1.00132.68           C  
ATOM    858  C   PRO C  75     -44.385 104.855 -96.441  1.00133.12           C  
ATOM    859  O   PRO C  75     -45.461 105.418 -96.223  1.00133.98           O  
ATOM    860  CB  PRO C  75     -42.459 106.406 -96.107  1.00153.64           C  
ATOM    861  CG  PRO C  75     -42.107 107.677 -96.785  1.00152.98           C  
ATOM    862  CD  PRO C  75     -43.307 108.039 -97.610  1.00151.43           C  
ATOM    863  HA  PRO C  75     -42.716 104.953 -97.739  1.00132.68           H  
ATOM    864  HB2 PRO C  75     -43.037 106.597 -95.203  1.00153.64           H  
ATOM    865  HB3 PRO C  75     -41.562 105.842 -95.852  1.00153.64           H  
ATOM    866  HG2 PRO C  75     -41.234 107.539 -97.423  1.00152.98           H  
ATOM    867  HG3 PRO C  75     -41.901 108.456 -96.051  1.00152.98           H  
ATOM    868  HD2 PRO C  75     -43.011 108.550 -98.526  1.00151.43           H  
ATOM    869  HD3 PRO C  75     -43.992 108.672 -97.046  1.00151.43           H  
ATOM    870  N   PRO C  76     -44.130 103.573 -96.125  1.00170.70           N  
ATOM    871  CA  PRO C  76     -45.232 102.747 -95.627  1.00171.59           C  
ATOM    872  C   PRO C  76     -45.906 103.445 -94.459  1.00173.76           C  
ATOM    873  O   PRO C  76     -45.237 103.798 -93.485  1.00175.17           O  
ATOM    874  CB  PRO C  76     -44.527 101.469 -95.154  1.00160.08           C  
ATOM    875  CG  PRO C  76     -43.093 101.859 -94.962  1.00160.24           C  
ATOM    876  CD  PRO C  76     -42.832 102.885 -96.017  1.00158.86           C  
ATOM    877  HA  PRO C  76     -46.006 102.555 -96.370  1.00171.59           H  
ATOM    878  HB2 PRO C  76     -44.957 101.120 -94.215  1.00160.08           H  
ATOM    879  HB3 PRO C  76     -44.612 100.685 -95.906  1.00160.08           H  
ATOM    880  HG2 PRO C  76     -42.439 100.997 -95.095  1.00160.24           H  
ATOM    881  HG3 PRO C  76     -42.940 102.282 -93.969  1.00160.24           H  
ATOM    882  HD2 PRO C  76     -42.555 102.416 -96.961  1.00158.86           H  
ATOM    883  HD3 PRO C  76     -42.046 103.574 -95.709  1.00158.86           H  
ATOM    884  N   PRO C  77     -47.231 103.636 -94.558  1.00151.06           N  
ATOM    885  CA  PRO C  77     -48.028 104.429 -93.614  1.00153.57           C  
ATOM    886  C   PRO C  77     -47.850 103.912 -92.197  1.00155.84           C  
ATOM    887  O   PRO C  77     -48.140 104.604 -91.221  1.00158.19           O  
ATOM    888  CB  PRO C  77     -49.460 104.192 -94.094  1.00202.11           C  
ATOM    889  CG  PRO C  77     -49.319 103.919 -95.555  1.00199.37           C  
ATOM    890  CD  PRO C  77     -48.041 103.142 -95.686  1.00197.62           C  
ATOM    891  HA  PRO C  77     -47.747 105.482 -93.590  1.00153.57           H  
ATOM    892  HB2 PRO C  77     -49.902 103.337 -93.582  1.00202.11           H  
ATOM    893  HB3 PRO C  77     -50.075 105.075 -93.924  1.00202.11           H  
ATOM    894  HG2 PRO C  77     -49.258 104.852 -96.115  1.00199.37           H  
ATOM    895  HG3 PRO C  77     -50.163 103.332 -95.918  1.00199.37           H  
ATOM    896  HD2 PRO C  77     -47.553 103.349 -96.638  1.00197.62           H  
ATOM    897  HD3 PRO C  77     -48.224 102.071 -95.597  1.00197.62           H  
ATOM    898  N   THR C  78     -47.362 102.682 -92.108  1.00194.32           N  
ATOM    899  CA  THR C  78     -47.107 102.025 -90.843  1.00196.27           C  
ATOM    900  C   THR C  78     -45.702 102.327 -90.317  1.00196.39           C  
ATOM    901  O   THR C  78     -44.698 102.069 -90.983  1.00194.68           O  
ATOM    902  CB  THR C  78     -47.325 100.497 -90.980  1.00201.91           C  
ATOM    903  OG1 THR C  78     -46.911  99.832 -89.782  1.00203.68           O  
ATOM    904  CG2 THR C  78     -46.549  99.938 -92.168  1.00199.16           C  
ATOM    905  H   THR C  78     -47.159 102.181 -92.961  1.00194.32           H  
ATOM    906  HA  THR C  78     -47.815 102.420 -90.115  1.00196.27           H  
ATOM    907  HB  THR C  78     -48.388 100.322 -91.146  1.00201.91           H  
ATOM    908 HG21 THR C  78     -45.483 100.106 -92.017  1.00199.16           H  
ATOM    909 HG22 THR C  78     -46.870 100.440 -93.081  1.00199.16           H  
ATOM    910 HG23 THR C  78     -46.739  98.868 -92.256  1.00199.16           H  
ATOM    911  HG1 THR C  78     -45.974 100.004 -89.663  1.00203.68           H  
ATOM    912  N   THR C  79     -45.648 102.923 -89.133  1.00191.84           N  
ATOM    913  CA  THR C  79     -44.418 102.985 -88.361  1.00192.92           C  
ATOM    914  C   THR C  79     -44.785 102.839 -86.892  1.00197.17           C  
ATOM    915  O   THR C  79     -44.651 103.794 -86.125  1.00202.81           O  
ATOM    916  CB  THR C  79     -43.663 104.312 -88.567  1.00169.27           C  
ATOM    917  OG1 THR C  79     -43.655 104.654 -89.958  1.00165.26           O  
ATOM    918  CG2 THR C  79     -42.226 104.195 -88.070  1.00172.78           C  
ATOM    919  H   THR C  79     -46.485 103.346 -88.758  1.00191.84           H  
ATOM    920  HA  THR C  79     -43.757 102.185 -88.694  1.00192.92           H  
ATOM    921  HB  THR C  79     -44.172 105.090 -87.998  1.00169.27           H  
ATOM    922 HG21 THR C  79     -41.709 103.419 -88.634  1.00172.78           H  
ATOM    923 HG22 THR C  79     -42.228 103.935 -87.011  1.00172.78           H  
ATOM    924 HG23 THR C  79     -41.715 105.147 -88.210  1.00172.78           H  
ATOM    925  HG1 THR C  79     -43.201 103.950 -90.427  1.00165.26           H  
ATOM    926  N   PRO C  80     -45.277 101.653 -86.493  1.00154.34           N  
ATOM    927  CA  PRO C  80     -45.676 101.520 -85.091  1.00159.42           C  
ATOM    928  C   PRO C  80     -44.443 101.722 -84.197  1.00165.17           C  
ATOM    929  O   PRO C  80     -43.454 101.014 -84.398  1.00163.92           O  
ATOM    930  CB  PRO C  80     -46.191 100.071 -85.013  1.00158.04           C  
ATOM    931  CG  PRO C  80     -46.421  99.643 -86.449  1.00153.58           C  
ATOM    932  CD  PRO C  80     -45.376 100.377 -87.221  1.00152.03           C  
ATOM    933  HA  PRO C  80     -46.422 102.244 -84.763  1.00159.42           H  
ATOM    934  HB2 PRO C  80     -45.449  99.428 -84.538  1.00158.04           H  
ATOM    935  HB3 PRO C  80     -47.123 100.028 -84.449  1.00158.04           H  
ATOM    936  HG2 PRO C  80     -47.419  99.927 -86.782  1.00153.58           H  
ATOM    937  HG3 PRO C  80     -46.296  98.566 -86.556  1.00153.58           H  
ATOM    938  HD2 PRO C  80     -45.688 100.536 -88.253  1.00152.03           H  
ATOM    939  HD3 PRO C  80     -44.427  99.841 -87.207  1.00152.03           H  
ATOM    940  N   GLU C  81     -44.504 102.664 -83.242  1.00150.04           N  
ATOM    941  CA  GLU C  81     -43.383 102.960 -82.337  1.00147.58           C  
ATOM    942  C   GLU C  81     -43.153 101.772 -81.420  1.00142.05           C  
ATOM    943  O   GLU C  81     -44.015 100.905 -81.298  1.00139.04           O  
ATOM    944  CB  GLU C  81     -43.621 104.232 -81.499  1.00238.73           C  
ATOM    945  CG  GLU C  81     -43.621 105.535 -82.298  1.00248.11           C  
ATOM    946  CD  GLU C  81     -42.940 106.688 -81.571  1.00250.80           C  
ATOM    947  OE1 GLU C  81     -43.612 107.385 -80.780  1.00250.49           O  
ATOM    948  OE2 GLU C  81     -41.731 106.903 -81.800  1.00253.74           O1-
ATOM    949  H   GLU C  81     -45.358 103.193 -83.141  1.00150.04           H  
ATOM    950  HA  GLU C  81     -42.501 103.143 -82.951  1.00147.58           H  
ATOM    951  HB2 GLU C  81     -44.588 104.137 -81.005  1.00238.73           H  
ATOM    952  HB3 GLU C  81     -42.834 104.295 -80.747  1.00238.73           H  
ATOM    953  HG2 GLU C  81     -44.654 105.816 -82.501  1.00248.11           H  
ATOM    954  HG3 GLU C  81     -43.099 105.363 -83.240  1.00248.11           H  
ATOM    955  N   TRP C  82     -41.990 101.732 -80.776  1.00169.56           N  
ATOM    956  CA  TRP C  82     -41.653 100.651 -79.853  1.00164.75           C  
ATOM    957  C   TRP C  82     -42.683 100.512 -78.728  1.00158.34           C  
ATOM    958  O   TRP C  82     -42.682  99.525 -77.996  1.00154.58           O  
ATOM    959  CB  TRP C  82     -40.255 100.868 -79.271  1.00229.46           C  
ATOM    960  CG  TRP C  82     -39.158 100.273 -80.101  1.00234.77           C  
ATOM    961  CD1 TRP C  82     -38.449  99.146 -79.824  1.00234.07           C  
ATOM    962  CD2 TRP C  82     -38.643 100.774 -81.340  1.00241.57           C  
ATOM    963  NE1 TRP C  82     -37.531  98.903 -80.814  1.00240.39           N  
ATOM    964  CE2 TRP C  82     -37.626  99.892 -81.756  1.00245.25           C  
ATOM    965  CE3 TRP C  82     -38.941 101.884 -82.138  1.00244.94           C  
ATOM    966  CZ2 TRP C  82     -36.906 100.083 -82.932  1.00252.24           C  
ATOM    967  CZ3 TRP C  82     -38.224 102.071 -83.306  1.00251.40           C  
ATOM    968  CH2 TRP C  82     -37.219 101.176 -83.692  1.00254.72           C  
ATOM    969  H   TRP C  82     -41.319 102.471 -80.930  1.00169.56           H  
ATOM    970  HA  TRP C  82     -41.666  99.721 -80.421  1.00164.75           H  
ATOM    971  HB2 TRP C  82     -40.080 101.941 -79.187  1.00229.46           H  
ATOM    972  HB3 TRP C  82     -40.221 100.416 -78.280  1.00229.46           H  
ATOM    973  HD1 TRP C  82     -38.589  98.529 -78.948  1.00234.07           H  
ATOM    974  HE1 TRP C  82     -36.890  98.123 -80.843  1.00240.39           H  
ATOM    975  HE3 TRP C  82     -39.714 102.580 -81.848  1.00244.94           H  
ATOM    976  HZ2 TRP C  82     -36.130  99.395 -83.233  1.00252.24           H  
ATOM    977  HZ3 TRP C  82     -38.444 102.923 -83.932  1.00251.40           H  
ATOM    978  HH2 TRP C  82     -36.679 101.353 -84.610  1.00254.72           H  
ATOM    979  N   VAL C  83     -43.567 101.502 -78.604  1.00164.41           N  
ATOM    980  CA  VAL C  83     -44.748 101.406 -77.751  1.00159.73           C  
ATOM    981  C   VAL C  83     -45.589 100.184 -78.161  1.00158.75           C  
ATOM    982  O   VAL C  83     -46.426  99.712 -77.395  1.00154.62           O  
ATOM    983  CB  VAL C  83     -45.593 102.714 -77.809  1.00128.26           C  
ATOM    984  CG1 VAL C  83     -46.629 102.760 -76.690  1.00124.52           C  
ATOM    985  CG2 VAL C  83     -44.689 103.933 -77.728  1.00132.94           C  
ATOM    986  H   VAL C  83     -43.413 102.355 -79.122  1.00164.41           H  
ATOM    987  HA  VAL C  83     -44.423 101.277 -76.719  1.00159.73           H  
ATOM    988  HB  VAL C  83     -46.123 102.722 -78.762  1.00128.26           H  
ATOM    989 HG11 VAL C  83     -46.122 102.753 -75.725  1.00124.52           H  
ATOM    990 HG12 VAL C  83     -47.282 101.891 -76.764  1.00124.52           H  
ATOM    991 HG13 VAL C  83     -47.223 103.670 -76.782  1.00124.52           H  
ATOM    992 HG21 VAL C  83     -44.157 103.929 -76.776  1.00132.94           H  
ATOM    993 HG22 VAL C  83     -45.292 104.838 -77.803  1.00132.94           H  
ATOM    994 HG23 VAL C  83     -43.969 103.907 -78.546  1.00132.94           H  
ATOM    995  N   LYS C  84     -45.344  99.666 -79.366  1.00129.10           N  
ATOM    996  CA  LYS C  84     -45.967  98.427 -79.846  1.00129.15           C  
ATOM    997  C   LYS C  84     -45.578  97.183 -79.034  1.00124.93           C  
ATOM    998  O   LYS C  84     -46.133  96.100 -79.241  1.00124.92           O  
ATOM    999  CB  LYS C  84     -45.588  98.182 -81.301  1.00136.71           C  
ATOM   1000  CG  LYS C  84     -44.141  97.746 -81.471  1.00138.24           C  
ATOM   1001  CD  LYS C  84     -43.750  97.664 -82.934  1.00144.11           C  
ATOM   1002  CE  LYS C  84     -42.264  97.386 -83.086  1.00146.49           C  
ATOM   1003  NZ  LYS C  84     -41.856  97.340 -84.517  1.00152.17           N1+
ATOM   1004  H   LYS C  84     -44.700 100.149 -79.976  1.00129.10           H  
ATOM   1005  HA  LYS C  84     -47.041  98.574 -79.731  1.00129.15           H  
ATOM   1006  HB2 LYS C  84     -46.235  97.402 -81.702  1.00136.71           H  
ATOM   1007  HB3 LYS C  84     -45.741  99.105 -81.860  1.00136.71           H  
ATOM   1008  HG2 LYS C  84     -43.494  98.467 -80.972  1.00138.24           H  
ATOM   1009  HG3 LYS C  84     -44.012  96.765 -81.015  1.00138.24           H  
ATOM   1010  HD2 LYS C  84     -43.987  98.610 -83.420  1.00144.11           H  
ATOM   1011  HD3 LYS C  84     -44.313  96.861 -83.409  1.00144.11           H  
ATOM   1012  HE2 LYS C  84     -42.035  96.427 -82.622  1.00146.49           H  
ATOM   1013  HE3 LYS C  84     -41.704  98.175 -82.584  1.00146.49           H  
ATOM   1014  HZ1 LYS C  84     -42.370  96.611 -84.990  1.00152.17           H  
ATOM   1015  HZ2 LYS C  84     -40.866  97.148 -84.579  1.00152.17           H  
ATOM   1016  HZ3 LYS C  84     -42.055  98.229 -84.952  1.00152.17           H  
ATOM   1017  N   PHE C  85     -44.597  97.337 -78.148  1.00158.71           N  
ATOM   1018  CA  PHE C  85     -44.306  96.353 -77.106  1.00153.68           C  
ATOM   1019  C   PHE C  85     -45.634  96.032 -76.426  1.00149.49           C  
ATOM   1020  O   PHE C  85     -45.970  94.862 -76.209  1.00148.08           O  
ATOM   1021  CB  PHE C  85     -43.286  96.972 -76.133  1.00124.91           C  
ATOM   1022  CG  PHE C  85     -43.030  96.182 -74.866  1.00118.33           C  
ATOM   1023  CD1 PHE C  85     -43.359  94.843 -74.747  1.00115.60           C  
ATOM   1024  CD2 PHE C  85     -42.432  96.810 -73.785  1.00115.48           C  
ATOM   1025  CE1 PHE C  85     -43.108  94.159 -73.571  1.00109.60           C  
ATOM   1026  CE2 PHE C  85     -42.180  96.130 -72.614  1.00110.36           C  
ATOM   1027  CZ  PHE C  85     -42.521  94.806 -72.506  1.00107.22           C  
ATOM   1028  H   PHE C  85     -44.028  98.170 -78.197  1.00158.71           H  
ATOM   1029  HA  PHE C  85     -43.873  95.432 -77.495  1.00153.68           H  
ATOM   1030  HB2 PHE C  85     -42.338  97.076 -76.661  1.00124.91           H  
ATOM   1031  HB3 PHE C  85     -43.652  97.958 -75.846  1.00124.91           H  
ATOM   1032  HD1 PHE C  85     -43.816  94.328 -75.579  1.00115.60           H  
ATOM   1033  HD2 PHE C  85     -42.158  97.852 -73.862  1.00115.48           H  
ATOM   1034  HE1 PHE C  85     -43.373  93.115 -73.488  1.00109.60           H  
ATOM   1035  HE2 PHE C  85     -41.715  96.638 -71.782  1.00110.36           H  
ATOM   1036  HZ  PHE C  85     -42.330  94.271 -71.587  1.00107.22           H  
ATOM   1037  N   CYS C  86     -46.406  97.082 -76.153  1.00140.60           N  
ATOM   1038  CA  CYS C  86     -47.720  96.964 -75.529  1.00137.40           C  
ATOM   1039  C   CYS C  86     -48.609  95.920 -76.193  1.00140.89           C  
ATOM   1040  O   CYS C  86     -49.381  95.248 -75.508  1.00138.38           O  
ATOM   1041  CB  CYS C  86     -48.441  98.311 -75.553  1.00163.81           C  
ATOM   1042  SG  CYS C  86     -48.711  99.050 -73.934  1.00158.87           S  
ATOM   1043  H   CYS C  86     -46.066  98.003 -76.389  1.00140.60           H  
ATOM   1044  HA  CYS C  86     -47.539  96.641 -74.504  1.00137.40           H  
ATOM   1045  HB2 CYS C  86     -49.412  98.168 -76.027  1.00163.81           H  
ATOM   1046  HB3 CYS C  86     -47.846  99.004 -76.147  1.00163.81           H  
ATOM   1047  HG  CYS C  86     -49.440  98.221 -73.182  1.00158.87           H  
ATOM   1048  N   ARG C  87     -48.498  95.787 -77.517  1.00134.96           N  
ATOM   1049  CA  ARG C  87     -49.297  94.810 -78.256  1.00139.16           C  
ATOM   1050  C   ARG C  87     -49.127  93.428 -77.632  1.00139.04           C  
ATOM   1051  O   ARG C  87     -50.109  92.775 -77.256  1.00138.56           O  
ATOM   1052  CB  ARG C  87     -48.897  94.773 -79.737  1.00155.22           C  
ATOM   1053  CG  ARG C  87     -49.036  96.099 -80.485  1.00156.72           C  
ATOM   1054  CD  ARG C  87     -50.460  96.358 -80.966  1.00157.81           C  
ATOM   1055  NE  ARG C  87     -50.476  97.105 -82.225  1.00162.54           N  
ATOM   1056  CZ  ARG C  87     -51.578  97.541 -82.828  1.00165.71           C  
ATOM   1057  NH1 ARG C  87     -52.768  97.316 -82.288  1.00164.69           N  
ATOM   1058  NH2 ARG C  87     -51.492  98.208 -83.972  1.00170.69           N1+
ATOM   1059  H   ARG C  87     -47.848  96.374 -78.019  1.00134.96           H  
ATOM   1060  HA  ARG C  87     -50.344  95.108 -78.198  1.00139.16           H  
ATOM   1061  HB2 ARG C  87     -47.854  94.461 -79.796  1.00155.22           H  
ATOM   1062  HB3 ARG C  87     -49.526  94.037 -80.237  1.00155.22           H  
ATOM   1063  HG2 ARG C  87     -48.373  96.082 -81.350  1.00156.72           H  
ATOM   1064  HG3 ARG C  87     -48.741  96.908 -79.817  1.00156.72           H  
ATOM   1065  HD2 ARG C  87     -50.991  96.933 -80.207  1.00157.81           H  
ATOM   1066  HD3 ARG C  87     -50.962  95.402 -81.115  1.00157.81           H  
ATOM   1067  HE  ARG C  87     -49.589  97.303 -82.666  1.00162.54           H  
ATOM   1068 HH11 ARG C  87     -53.603  97.652 -82.747  1.00164.69           H  
ATOM   1069 HH12 ARG C  87     -52.840  96.809 -81.417  1.00164.69           H  
ATOM   1070 HH21 ARG C  87     -50.588  98.385 -84.386  1.00170.69           H  
ATOM   1071 HH22 ARG C  87     -52.330  98.538 -84.428  1.00170.69           H  
ATOM   1072  N   GLN C  88     -47.872  93.014 -77.473  1.00138.34           N  
ATOM   1073  CA  GLN C  88     -47.557  91.688 -76.942  1.00133.07           C  
ATOM   1074  C   GLN C  88     -48.137  91.476 -75.552  1.00124.69           C  
ATOM   1075  O   GLN C  88     -48.321  90.340 -75.111  1.00120.59           O  
ATOM   1076  CB  GLN C  88     -46.042  91.475 -76.892  1.00123.22           C  
ATOM   1077  CG  GLN C  88     -45.353  91.574 -78.237  1.00131.60           C  
ATOM   1078  CD  GLN C  88     -45.705  90.425 -79.155  1.00132.82           C  
ATOM   1079  OE1 GLN C  88     -45.907  89.298 -78.705  1.00126.97           O  
ATOM   1080  NE2 GLN C  88     -45.788  90.706 -80.450  1.00138.17           N  
ATOM   1081  H   GLN C  88     -47.115  93.633 -77.726  1.00138.34           H  
ATOM   1082  HA  GLN C  88     -48.011  90.962 -77.616  1.00133.07           H  
ATOM   1083  HB2 GLN C  88     -45.613  92.229 -76.233  1.00123.22           H  
ATOM   1084  HB3 GLN C  88     -45.850  90.483 -76.483  1.00123.22           H  
ATOM   1085  HG2 GLN C  88     -44.275  91.576 -78.078  1.00131.60           H  
ATOM   1086  HG3 GLN C  88     -45.652  92.507 -78.715  1.00131.60           H  
ATOM   1087 HE21 GLN C  88     -46.025  89.979 -81.110  1.00138.17           H  
ATOM   1088 HE22 GLN C  88     -45.614  91.646 -80.775  1.00138.17           H  
ATOM   1089  N   LEU C  89     -48.427  92.575 -74.866  1.00126.83           N  
ATOM   1090  CA  LEU C  89     -48.887  92.496 -73.491  1.00119.44           C  
ATOM   1091  C   LEU C  89     -50.372  92.222 -73.377  1.00120.92           C  
ATOM   1092  O   LEU C  89     -50.864  91.961 -72.279  1.00115.72           O  
ATOM   1093  CB  LEU C  89     -48.521  93.762 -72.715  1.00103.78           C  
ATOM   1094  CG  LEU C  89     -47.301  93.566 -71.816  1.00100.65           C  
ATOM   1095  CD1 LEU C  89     -46.134  93.036 -72.623  1.00101.52           C  
ATOM   1096  CD2 LEU C  89     -46.927  94.854 -71.124  1.00100.99           C  
ATOM   1097  H   LEU C  89     -48.326  93.478 -75.306  1.00126.83           H  
ATOM   1098  HA  LEU C  89     -48.371  91.644 -73.048  1.00119.44           H  
ATOM   1099  HB2 LEU C  89     -48.306  94.559 -73.427  1.00103.78           H  
ATOM   1100  HB3 LEU C  89     -49.370  94.049 -72.094  1.00103.78           H  
ATOM   1101  HG  LEU C  89     -47.556  92.835 -71.049  1.00100.65           H  
ATOM   1102 HD11 LEU C  89     -45.868  93.758 -73.395  1.00101.52           H  
ATOM   1103 HD12 LEU C  89     -46.414  92.092 -73.090  1.00101.52           H  
ATOM   1104 HD13 LEU C  89     -45.280  92.877 -71.965  1.00101.52           H  
ATOM   1105 HD21 LEU C  89     -46.667  95.605 -71.870  1.00100.99           H  
ATOM   1106 HD22 LEU C  89     -46.072  94.680 -70.470  1.00100.99           H  
ATOM   1107 HD23 LEU C  89     -47.771  95.207 -70.532  1.00100.99           H  
ATOM   1108  N   PHE C  90     -51.098  92.264 -74.492  1.00134.09           N  
ATOM   1109  CA  PHE C  90     -52.525  91.995 -74.374  1.00136.70           C  
ATOM   1110  C   PHE C  90     -53.022  90.755 -75.120  1.00139.99           C  
ATOM   1111  O   PHE C  90     -53.171  89.697 -74.505  1.00135.61           O  
ATOM   1112  CB  PHE C  90     -53.328  93.246 -74.727  1.00149.61           C  
ATOM   1113  CG  PHE C  90     -53.015  94.417 -73.838  1.00142.70           C  
ATOM   1114  CD1 PHE C  90     -52.834  94.233 -72.476  1.00134.36           C  
ATOM   1115  CD2 PHE C  90     -52.872  95.693 -74.360  1.00143.70           C  
ATOM   1116  CE1 PHE C  90     -52.530  95.296 -71.649  1.00130.24           C  
ATOM   1117  CE2 PHE C  90     -52.570  96.765 -73.536  1.00138.82           C  
ATOM   1118  CZ  PHE C  90     -52.399  96.565 -72.179  1.00132.72           C  
ATOM   1119  H   PHE C  90     -50.676  92.474 -75.385  1.00134.09           H  
ATOM   1120  HA  PHE C  90     -52.694  91.742 -73.327  1.00136.70           H  
ATOM   1121  HB2 PHE C  90     -53.104  93.523 -75.757  1.00149.61           H  
ATOM   1122  HB3 PHE C  90     -54.389  93.015 -74.635  1.00149.61           H  
ATOM   1123  HD1 PHE C  90     -52.932  93.243 -72.055  1.00134.36           H  
ATOM   1124  HD2 PHE C  90     -52.997  95.853 -75.421  1.00143.70           H  
ATOM   1125  HE1 PHE C  90     -52.395  95.136 -70.590  1.00130.24           H  
ATOM   1126  HE2 PHE C  90     -52.468  97.756 -73.953  1.00138.82           H  
ATOM   1127  HZ  PHE C  90     -52.163  97.399 -71.535  1.00132.72           H  
ATOM   1128  N   GLY C  91     -53.221  90.854 -76.432  1.00168.55           N  
ATOM   1129  CA  GLY C  91     -53.806  89.748 -77.174  1.00169.54           C  
ATOM   1130  C   GLY C  91     -55.054  89.278 -76.449  1.00169.04           C  
ATOM   1131  O   GLY C  91     -55.788  90.096 -75.895  1.00170.54           O  
ATOM   1132  H   GLY C  91     -52.964  91.703 -76.916  1.00168.55           H  
ATOM   1133  HA2 GLY C  91     -54.069  90.079 -78.179  1.00169.54           H  
ATOM   1134  HA3 GLY C  91     -53.089  88.929 -77.237  1.00169.54           H  
ATOM   1135  N   GLY C  92     -55.314  87.973 -76.459  1.00134.77           N  
ATOM   1136  CA  GLY C  92     -56.333  87.417 -75.585  1.00133.13           C  
ATOM   1137  C   GLY C  92     -55.918  86.534 -74.416  1.00126.53           C  
ATOM   1138  O   GLY C  92     -56.679  86.394 -73.461  1.00125.42           O  
ATOM   1139  H   GLY C  92     -54.799  87.364 -77.079  1.00134.77           H  
ATOM   1140  HA2 GLY C  92     -56.885  88.258 -75.166  1.00133.13           H  
ATOM   1141  HA3 GLY C  92     -56.998  86.822 -76.211  1.00133.13           H  
ATOM   1142  N   PHE C  93     -54.723  85.949 -74.468  1.00112.07           N  
ATOM   1143  CA  PHE C  93     -54.286  85.026 -73.413  1.00109.26           C  
ATOM   1144  C   PHE C  93     -53.700  85.817 -72.248  1.00104.82           C  
ATOM   1145  O   PHE C  93     -54.010  85.575 -71.063  1.00103.53           O  
ATOM   1146  CB  PHE C  93     -53.269  84.022 -73.973  1.00108.28           C  
ATOM   1147  CG  PHE C  93     -53.147  82.732 -73.177  1.00108.67           C  
ATOM   1148  CD1 PHE C  93     -53.595  82.639 -71.870  1.00107.65           C  
ATOM   1149  CD2 PHE C  93     -52.564  81.609 -73.753  1.00110.68           C  
ATOM   1150  CE1 PHE C  93     -53.467  81.453 -71.162  1.00108.96           C  
ATOM   1151  CE2 PHE C  93     -52.434  80.426 -73.048  1.00111.89           C  
ATOM   1152  CZ  PHE C  93     -52.885  80.348 -71.754  1.00111.19           C  
ATOM   1153  H   PHE C  93     -54.108  86.143 -75.245  1.00112.07           H  
ATOM   1154  HA  PHE C  93     -55.144  84.461 -73.047  1.00109.26           H  
ATOM   1155  HB2 PHE C  93     -53.568  83.767 -74.990  1.00108.28           H  
ATOM   1156  HB3 PHE C  93     -52.291  84.503 -73.992  1.00108.28           H  
ATOM   1157  HD1 PHE C  93     -54.048  83.498 -71.397  1.00107.65           H  
ATOM   1158  HD2 PHE C  93     -52.206  81.661 -74.770  1.00110.68           H  
ATOM   1159  HE1 PHE C  93     -53.823  81.393 -70.144  1.00108.96           H  
ATOM   1160  HE2 PHE C  93     -51.978  79.565 -73.515  1.00111.89           H  
ATOM   1161  HZ  PHE C  93     -52.785  79.426 -71.200  1.00111.19           H  
ATOM   1162  N   SER C  94     -52.871  86.793 -72.602  1.00 96.57           N  
ATOM   1163  CA  SER C  94     -52.303  87.703 -71.621  1.00 93.45           C  
ATOM   1164  C   SER C  94     -53.440  88.492 -70.982  1.00 93.55           C  
ATOM   1165  O   SER C  94     -53.306  89.008 -69.873  1.00 91.46           O  
ATOM   1166  CB  SER C  94     -51.284  88.639 -72.273  1.00104.64           C  
ATOM   1167  OG  SER C  94     -50.226  87.912 -72.877  1.00104.84           O  
ATOM   1168  H   SER C  94     -52.630  86.905 -73.576  1.00 96.57           H  
ATOM   1169  HA  SER C  94     -51.774  87.137 -70.854  1.00 93.45           H  
ATOM   1170  HB2 SER C  94     -50.871  89.299 -71.511  1.00104.64           H  
ATOM   1171  HB3 SER C  94     -51.786  89.234 -73.036  1.00104.64           H  
ATOM   1172  HG  SER C  94     -49.798  87.396 -72.189  1.00104.84           H  
ATOM   1173  N   MET C  95     -54.563  88.575 -71.691  1.00119.90           N  
ATOM   1174  CA  MET C  95     -55.781  89.135 -71.124  1.00120.89           C  
ATOM   1175  C   MET C  95     -56.319  88.254 -70.007  1.00119.93           C  
ATOM   1176  O   MET C  95     -56.694  88.754 -68.950  1.00118.40           O  
ATOM   1177  CB  MET C  95     -56.856  89.323 -72.195  1.00140.34           C  
ATOM   1178  CG  MET C  95     -56.714  90.609 -72.979  1.00146.47           C  
ATOM   1179  SD  MET C  95     -56.480  92.038 -71.906  1.00142.04           S  
ATOM   1180  CE  MET C  95     -58.035  92.062 -71.017  1.00142.21           C  
ATOM   1181  H   MET C  95     -54.570  88.242 -72.644  1.00119.90           H  
ATOM   1182  HA  MET C  95     -55.526  90.111 -70.711  1.00120.89           H  
ATOM   1183  HB2 MET C  95     -57.831  89.323 -71.708  1.00140.34           H  
ATOM   1184  HB3 MET C  95     -56.798  88.487 -72.892  1.00140.34           H  
ATOM   1185  HG2 MET C  95     -57.616  90.760 -73.573  1.00146.47           H  
ATOM   1186  HG3 MET C  95     -55.853  90.523 -73.642  1.00146.47           H  
ATOM   1187  HE1 MET C  95     -58.039  92.895 -70.314  1.00142.21           H  
ATOM   1188  HE2 MET C  95     -58.157  91.126 -70.472  1.00142.21           H  
ATOM   1189  HE3 MET C  95     -58.856  92.180 -71.724  1.00142.21           H  
ATOM   1190  N   LEU C  96     -56.364  86.947 -70.251  1.00 99.16           N  
ATOM   1191  CA  LEU C  96     -56.812  85.997 -69.239  1.00 99.83           C  
ATOM   1192  C   LEU C  96     -55.964  86.160 -67.982  1.00 96.52           C  
ATOM   1193  O   LEU C  96     -56.492  86.305 -66.870  1.00 96.32           O  
ATOM   1194  CB  LEU C  96     -56.733  84.566 -69.775  1.00102.17           C  
ATOM   1195  CG  LEU C  96     -57.272  83.424 -68.913  1.00104.48           C  
ATOM   1196  CD1 LEU C  96     -58.516  83.842 -68.150  1.00105.76           C  
ATOM   1197  CD2 LEU C  96     -57.577  82.232 -69.801  1.00108.81           C  
ATOM   1198  H   LEU C  96     -56.081  86.605 -71.158  1.00 99.16           H  
ATOM   1199  HA  LEU C  96     -57.854  86.199 -68.989  1.00 99.83           H  
ATOM   1200  HB2 LEU C  96     -57.285  84.545 -70.715  1.00102.17           H  
ATOM   1201  HB3 LEU C  96     -55.681  84.354 -69.966  1.00102.17           H  
ATOM   1202  HG  LEU C  96     -56.513  83.155 -68.178  1.00104.48           H  
ATOM   1203 HD11 LEU C  96     -59.299  84.119 -68.856  1.00105.76           H  
ATOM   1204 HD12 LEU C  96     -58.282  84.695 -67.513  1.00105.76           H  
ATOM   1205 HD13 LEU C  96     -58.860  83.012 -67.533  1.00105.76           H  
ATOM   1206 HD21 LEU C  96     -58.336  82.509 -70.532  1.00108.81           H  
ATOM   1207 HD22 LEU C  96     -57.945  81.408 -69.189  1.00108.81           H  
ATOM   1208 HD23 LEU C  96     -56.669  81.923 -70.319  1.00108.81           H  
ATOM   1209  N   LEU C  97     -54.647  86.179 -68.162  1.00106.33           N  
ATOM   1210  CA  LEU C  97     -53.772  86.355 -67.004  1.00103.54           C  
ATOM   1211  C   LEU C  97     -53.925  87.737 -66.360  1.00101.58           C  
ATOM   1212  O   LEU C  97     -53.718  87.891 -65.153  1.00100.48           O  
ATOM   1213  CB  LEU C  97     -52.312  86.083 -67.363  1.00 95.83           C  
ATOM   1214  CG  LEU C  97     -51.923  84.722 -67.937  1.00 97.71           C  
ATOM   1215  CD1 LEU C  97     -50.456  84.474 -67.690  1.00 96.62           C  
ATOM   1216  CD2 LEU C  97     -52.739  83.618 -67.326  1.00100.30           C  
ATOM   1217  H   LEU C  97     -54.256  86.073 -69.087  1.00106.33           H  
ATOM   1218  HA  LEU C  97     -54.086  85.619 -66.264  1.00103.54           H  
ATOM   1219  HB2 LEU C  97     -52.021  86.833 -68.098  1.00 95.83           H  
ATOM   1220  HB3 LEU C  97     -51.730  86.222 -66.452  1.00 95.83           H  
ATOM   1221  HG  LEU C  97     -52.121  84.731 -69.009  1.00 97.71           H  
ATOM   1222 HD11 LEU C  97     -50.265  84.466 -66.617  1.00 96.62           H  
ATOM   1223 HD12 LEU C  97     -49.870  85.265 -68.158  1.00 96.62           H  
ATOM   1224 HD13 LEU C  97     -50.173  83.512 -68.117  1.00 96.62           H  
ATOM   1225 HD21 LEU C  97     -52.560  83.586 -66.251  1.00100.30           H  
ATOM   1226 HD22 LEU C  97     -52.452  82.665 -67.771  1.00100.30           H  
ATOM   1227 HD23 LEU C  97     -53.797  83.802 -67.513  1.00100.30           H  
ATOM   1228  N   TRP C  98     -54.293  88.737 -67.159  1.00 99.37           N  
ATOM   1229  CA  TRP C  98     -54.514  90.082 -66.628  1.00 98.37           C  
ATOM   1230  C   TRP C  98     -55.728  90.139 -65.716  1.00 99.30           C  
ATOM   1231  O   TRP C  98     -55.635  90.606 -64.582  1.00 98.20           O  
ATOM   1232  CB  TRP C  98     -54.678  91.121 -67.741  1.00113.16           C  
ATOM   1233  CG  TRP C  98     -53.399  91.751 -68.231  1.00111.92           C  
ATOM   1234  CD1 TRP C  98     -53.106  92.091 -69.520  1.00113.55           C  
ATOM   1235  CD2 TRP C  98     -52.251  92.125 -67.449  1.00109.83           C  
ATOM   1236  NE1 TRP C  98     -51.853  92.648 -69.592  1.00112.30           N  
ATOM   1237  CE2 TRP C  98     -51.308  92.680 -68.336  1.00110.19           C  
ATOM   1238  CE3 TRP C  98     -51.929  92.044 -66.090  1.00108.43           C  
ATOM   1239  CZ2 TRP C  98     -50.067  93.147 -67.910  1.00109.29           C  
ATOM   1240  CZ3 TRP C  98     -50.697  92.505 -65.672  1.00107.60           C  
ATOM   1241  CH2 TRP C  98     -49.782  93.050 -66.578  1.00108.07           C  
ATOM   1242  H   TRP C  98     -54.421  88.564 -68.146  1.00 99.37           H  
ATOM   1243  HA  TRP C  98     -53.622  90.322 -66.050  1.00 98.37           H  
ATOM   1244  HB2 TRP C  98     -55.159  90.633 -68.589  1.00113.16           H  
ATOM   1245  HB3 TRP C  98     -55.323  91.916 -67.366  1.00113.16           H  
ATOM   1246  HD1 TRP C  98     -53.765  91.943 -70.363  1.00113.55           H  
ATOM   1247  HE1 TRP C  98     -51.406  92.980 -70.435  1.00112.30           H  
ATOM   1248  HE3 TRP C  98     -52.631  91.629 -65.382  1.00108.43           H  
ATOM   1249  HZ2 TRP C  98     -49.358  93.569 -68.606  1.00109.29           H  
ATOM   1250  HZ3 TRP C  98     -50.435  92.444 -64.626  1.00107.60           H  
ATOM   1251  HH2 TRP C  98     -48.828  93.402 -66.216  1.00108.07           H  
ATOM   1252  N   ILE C  99     -56.865  89.667 -66.220  1.00 97.96           N  
ATOM   1253  CA  ILE C  99     -58.091  89.658 -65.434  1.00 99.54           C  
ATOM   1254  C   ILE C  99     -57.913  88.761 -64.215  1.00 99.31           C  
ATOM   1255  O   ILE C  99     -58.517  89.002 -63.169  1.00 99.75           O  
ATOM   1256  CB  ILE C  99     -59.332  89.230 -66.265  1.00110.36           C  
ATOM   1257  CG1 ILE C  99     -59.394  87.711 -66.441  1.00112.30           C  
ATOM   1258  CG2 ILE C  99     -59.338  89.928 -67.612  1.00112.13           C  
ATOM   1259  CD1 ILE C  99     -60.733  87.107 -66.057  1.00115.99           C  
ATOM   1260  H   ILE C  99     -56.878  89.309 -67.164  1.00 97.96           H  
ATOM   1261  HA  ILE C  99     -58.281  90.680 -65.107  1.00 99.54           H  
ATOM   1262  HB  ILE C  99     -60.222  89.533 -65.713  1.00110.36           H  
ATOM   1263 HG12 ILE C  99     -59.198  87.477 -67.488  1.00112.30           H  
ATOM   1264 HG13 ILE C  99     -58.622  87.260 -65.818  1.00112.30           H  
ATOM   1265 HG21 ILE C  99     -58.453  89.635 -68.177  1.00112.13           H  
ATOM   1266 HG22 ILE C  99     -59.332  91.008 -67.462  1.00112.13           H  
ATOM   1267 HG23 ILE C  99     -60.233  89.643 -68.165  1.00112.13           H  
ATOM   1268 HD11 ILE C  99     -61.519  87.546 -66.671  1.00115.99           H  
ATOM   1269 HD12 ILE C  99     -60.936  87.312 -65.006  1.00115.99           H  
ATOM   1270 HD13 ILE C  99     -60.705  86.029 -66.219  1.00115.99           H  
ATOM   1271  N   GLY C 100     -57.069  87.739 -64.349  1.00116.46           N  
ATOM   1272  CA  GLY C 100     -56.716  86.919 -63.207  1.00116.55           C  
ATOM   1273  C   GLY C 100     -56.029  87.765 -62.151  1.00114.28           C  
ATOM   1274  O   GLY C 100     -56.490  87.846 -61.005  1.00114.98           O  
ATOM   1275  H   GLY C 100     -56.671  87.534 -65.254  1.00116.46           H  
ATOM   1276  HA2 GLY C 100     -57.620  86.480 -62.785  1.00116.55           H  
ATOM   1277  HA3 GLY C 100     -56.042  86.125 -63.528  1.00116.55           H  
ATOM   1278  N   ALA C 101     -54.941  88.421 -62.550  1.00104.07           N  
ATOM   1279  CA  ALA C 101     -54.163  89.256 -61.638  1.00102.57           C  
ATOM   1280  C   ALA C 101     -55.046  90.285 -60.945  1.00102.66           C  
ATOM   1281  O   ALA C 101     -54.973  90.472 -59.725  1.00103.04           O  
ATOM   1282  CB  ALA C 101     -53.033  89.945 -62.384  1.00 86.92           C  
ATOM   1283  H   ALA C 101     -54.645  88.339 -63.512  1.00104.07           H  
ATOM   1284  HA  ALA C 101     -53.735  88.609 -60.872  1.00102.57           H  
ATOM   1285  HB1 ALA C 101     -53.449  90.595 -63.153  1.00 86.92           H  
ATOM   1286  HB2 ALA C 101     -52.394  89.194 -62.849  1.00 86.92           H  
ATOM   1287  HB3 ALA C 101     -52.445  90.539 -61.685  1.00 86.92           H  
ATOM   1288  N   ILE C 102     -55.895  90.932 -61.735  1.00110.69           N  
ATOM   1289  CA  ILE C 102     -56.820  91.931 -61.224  1.00111.19           C  
ATOM   1290  C   ILE C 102     -57.766  91.333 -60.195  1.00112.83           C  
ATOM   1291  O   ILE C 102     -57.981  91.917 -59.136  1.00112.92           O  
ATOM   1292  CB  ILE C 102     -57.634  92.566 -62.360  1.00102.82           C  
ATOM   1293  CG1 ILE C 102     -56.709  93.356 -63.285  1.00101.74           C  
ATOM   1294  CG2 ILE C 102     -58.724  93.467 -61.800  1.00104.13           C  
ATOM   1295  CD1 ILE C 102     -57.351  93.745 -64.593  1.00103.58           C  
ATOM   1296  H   ILE C 102     -55.898  90.723 -62.723  1.00110.69           H  
ATOM   1297  HA  ILE C 102     -56.221  92.704 -60.743  1.00111.19           H  
ATOM   1298  HB  ILE C 102     -58.112  91.772 -62.934  1.00102.82           H  
ATOM   1299 HG12 ILE C 102     -56.400  94.265 -62.769  1.00101.74           H  
ATOM   1300 HG13 ILE C 102     -55.833  92.745 -63.500  1.00101.74           H  
ATOM   1301 HG21 ILE C 102     -58.269  94.271 -61.221  1.00104.13           H  
ATOM   1302 HG22 ILE C 102     -59.383  92.884 -61.157  1.00104.13           H  
ATOM   1303 HG23 ILE C 102     -59.301  93.893 -62.621  1.00104.13           H  
ATOM   1304 HD11 ILE C 102     -58.231  94.358 -64.398  1.00103.58           H  
ATOM   1305 HD12 ILE C 102     -57.647  92.846 -65.134  1.00103.58           H  
ATOM   1306 HD13 ILE C 102     -56.639  94.312 -65.193  1.00103.58           H  
ATOM   1307  N   LEU C 103     -58.325  90.169 -60.501  1.00 98.99           N  
ATOM   1308  CA  LEU C 103     -59.210  89.510 -59.552  1.00101.52           C  
ATOM   1309  C   LEU C 103     -58.505  89.209 -58.226  1.00101.58           C  
ATOM   1310  O   LEU C 103     -59.088  89.424 -57.164  1.00103.05           O  
ATOM   1311  CB  LEU C 103     -59.833  88.253 -60.159  1.00103.88           C  
ATOM   1312  CG  LEU C 103     -60.944  88.537 -61.169  1.00105.59           C  
ATOM   1313  CD1 LEU C 103     -61.601  87.241 -61.634  1.00109.28           C  
ATOM   1314  CD2 LEU C 103     -61.965  89.498 -60.570  1.00106.54           C  
ATOM   1315  H   LEU C 103     -58.136  89.739 -61.395  1.00 98.99           H  
ATOM   1316  HA  LEU C 103     -60.020  90.204 -59.327  1.00101.52           H  
ATOM   1317  HB2 LEU C 103     -59.047  87.690 -60.663  1.00103.88           H  
ATOM   1318  HB3 LEU C 103     -60.250  87.652 -59.351  1.00103.88           H  
ATOM   1319  HG  LEU C 103     -60.506  89.012 -62.047  1.00105.59           H  
ATOM   1320 HD11 LEU C 103     -62.052  86.735 -60.780  1.00109.28           H  
ATOM   1321 HD12 LEU C 103     -60.849  86.593 -62.084  1.00109.28           H  
ATOM   1322 HD13 LEU C 103     -62.372  87.468 -62.370  1.00109.28           H  
ATOM   1323 HD21 LEU C 103     -62.417  89.044 -59.688  1.00106.54           H  
ATOM   1324 HD22 LEU C 103     -62.739  89.711 -61.307  1.00106.54           H  
ATOM   1325 HD23 LEU C 103     -61.468  90.426 -60.287  1.00106.54           H  
ATOM   1326  N   CYS C 104     -57.255  88.744 -58.282  1.00126.94           N  
ATOM   1327  CA  CYS C 104     -56.494  88.483 -57.052  1.00127.76           C  
ATOM   1328  C   CYS C 104     -56.277  89.759 -56.253  1.00126.68           C  
ATOM   1329  O   CYS C 104     -56.418  89.774 -55.027  1.00128.56           O  
ATOM   1330  CB  CYS C 104     -55.122  87.884 -57.352  1.00115.67           C  
ATOM   1331  SG  CYS C 104     -55.110  86.542 -58.519  1.00116.66           S  
ATOM   1332  H   CYS C 104     -56.827  88.569 -59.180  1.00126.94           H  
ATOM   1333  HA  CYS C 104     -57.088  87.774 -56.475  1.00127.76           H  
ATOM   1334  HB2 CYS C 104     -54.704  87.517 -56.415  1.00115.67           H  
ATOM   1335  HB3 CYS C 104     -54.488  88.678 -57.747  1.00115.67           H  
ATOM   1336  HG  CYS C 104     -55.880  85.549 -58.064  1.00116.66           H  
ATOM   1337  N   PHE C 105     -55.909  90.824 -56.958  1.00 97.70           N  
ATOM   1338  CA  PHE C 105     -55.663  92.108 -56.313  1.00 97.12           C  
ATOM   1339  C   PHE C 105     -56.930  92.637 -55.644  1.00 98.49           C  
ATOM   1340  O   PHE C 105     -56.881  93.206 -54.549  1.00 99.50           O  
ATOM   1341  CB  PHE C 105     -55.108  93.115 -57.323  1.00103.88           C  
ATOM   1342  CG  PHE C 105     -53.667  92.872 -57.682  1.00102.96           C  
ATOM   1343  CD1 PHE C 105     -52.729  92.630 -56.692  1.00104.00           C  
ATOM   1344  CD2 PHE C 105     -53.254  92.871 -59.006  1.00101.66           C  
ATOM   1345  CE1 PHE C 105     -51.405  92.402 -57.011  1.00103.72           C  
ATOM   1346  CE2 PHE C 105     -51.929  92.640 -59.333  1.00101.16           C  
ATOM   1347  CZ  PHE C 105     -51.004  92.408 -58.332  1.00102.18           C  
ATOM   1348  H   PHE C 105     -55.798  90.742 -57.959  1.00 97.70           H  
ATOM   1349  HA  PHE C 105     -54.916  91.963 -55.532  1.00 97.12           H  
ATOM   1350  HB2 PHE C 105     -55.705  93.056 -58.233  1.00103.88           H  
ATOM   1351  HB3 PHE C 105     -55.194  94.114 -56.897  1.00103.88           H  
ATOM   1352  HD1 PHE C 105     -53.037  92.619 -55.657  1.00104.00           H  
ATOM   1353  HD2 PHE C 105     -53.974  93.052 -59.790  1.00101.66           H  
ATOM   1354  HE1 PHE C 105     -50.684  92.219 -56.228  1.00103.72           H  
ATOM   1355  HE2 PHE C 105     -51.619  92.641 -60.367  1.00101.16           H  
ATOM   1356  HZ  PHE C 105     -49.969  92.232 -58.583  1.00102.18           H  
ATOM   1357  N   LEU C 106     -58.064  92.429 -56.302  1.00121.80           N  
ATOM   1358  CA  LEU C 106     -59.351  92.802 -55.737  1.00123.67           C  
ATOM   1359  C   LEU C 106     -59.635  91.975 -54.495  1.00126.25           C  
ATOM   1360  O   LEU C 106     -60.110  92.495 -53.493  1.00127.72           O  
ATOM   1361  CB  LEU C 106     -60.473  92.590 -56.750  1.00112.77           C  
ATOM   1362  CG  LEU C 106     -61.869  92.871 -56.190  1.00115.37           C  
ATOM   1363  CD1 LEU C 106     -62.006  94.349 -55.848  1.00114.87           C  
ATOM   1364  CD2 LEU C 106     -62.953  92.423 -57.161  1.00117.38           C  
ATOM   1365  H   LEU C 106     -58.032  92.002 -57.217  1.00121.80           H  
ATOM   1366  HA  LEU C 106     -59.309  93.859 -55.473  1.00123.67           H  
ATOM   1367  HB2 LEU C 106     -60.302  93.254 -57.597  1.00112.77           H  
ATOM   1368  HB3 LEU C 106     -60.440  91.554 -57.088  1.00112.77           H  
ATOM   1369  HG  LEU C 106     -61.999  92.293 -55.275  1.00115.37           H  
ATOM   1370 HD11 LEU C 106     -61.879  94.944 -56.752  1.00114.87           H  
ATOM   1371 HD12 LEU C 106     -61.243  94.626 -55.121  1.00114.87           H  
ATOM   1372 HD13 LEU C 106     -62.994  94.534 -55.427  1.00114.87           H  
ATOM   1373 HD21 LEU C 106     -62.858  92.980 -58.093  1.00117.38           H  
ATOM   1374 HD22 LEU C 106     -63.933  92.611 -56.723  1.00117.38           H  
ATOM   1375 HD23 LEU C 106     -62.843  91.357 -57.361  1.00117.38           H  
ATOM   1376  N   ALA C 107     -59.343  90.682 -54.575  1.00130.52           N  
ATOM   1377  CA  ALA C 107     -59.561  89.773 -53.457  1.00133.92           C  
ATOM   1378  C   ALA C 107     -58.778  90.210 -52.225  1.00134.53           C  
ATOM   1379  O   ALA C 107     -59.337  90.304 -51.136  1.00137.27           O  
ATOM   1380  CB  ALA C 107     -59.192  88.350 -53.848  1.00180.04           C  
ATOM   1381  H   ALA C 107     -58.959  90.318 -55.435  1.00130.52           H  
ATOM   1382  HA  ALA C 107     -60.621  89.802 -53.205  1.00133.92           H  
ATOM   1383  HB1 ALA C 107     -58.133  88.306 -54.103  1.00180.04           H  
ATOM   1384  HB2 ALA C 107     -59.786  88.044 -54.709  1.00180.04           H  
ATOM   1385  HB3 ALA C 107     -59.392  87.680 -53.012  1.00180.04           H  
ATOM   1386  N   TYR C 108     -57.487  90.478 -52.402  1.00116.03           N  
ATOM   1387  CA  TYR C 108     -56.646  90.964 -51.310  1.00117.24           C  
ATOM   1388  C   TYR C 108     -57.167  92.307 -50.788  1.00117.04           C  
ATOM   1389  O   TYR C 108     -57.175  92.559 -49.577  1.00119.89           O  
ATOM   1390  CB  TYR C 108     -55.196  91.091 -51.779  1.00122.22           C  
ATOM   1391  CG  TYR C 108     -54.234  91.619 -50.738  1.00123.95           C  
ATOM   1392  CD1 TYR C 108     -54.429  91.377 -49.386  1.00127.90           C  
ATOM   1393  CD2 TYR C 108     -53.132  92.369 -51.112  1.00122.33           C  
ATOM   1394  CE1 TYR C 108     -53.552  91.865 -48.440  1.00130.25           C  
ATOM   1395  CE2 TYR C 108     -52.245  92.856 -50.176  1.00124.67           C  
ATOM   1396  CZ  TYR C 108     -52.461  92.601 -48.841  1.00128.65           C  
ATOM   1397  OH  TYR C 108     -51.584  93.085 -47.898  1.00131.73           O  
ATOM   1398  H   TYR C 108     -57.077  90.342 -53.315  1.00116.03           H  
ATOM   1399  HA  TYR C 108     -56.684  90.245 -50.492  1.00117.24           H  
ATOM   1400  HB2 TYR C 108     -54.852  90.104 -52.088  1.00122.22           H  
ATOM   1401  HB3 TYR C 108     -55.175  91.767 -52.634  1.00122.22           H  
ATOM   1402  HD1 TYR C 108     -55.283  90.796 -49.069  1.00127.90           H  
ATOM   1403  HD2 TYR C 108     -52.964  92.577 -52.158  1.00122.33           H  
ATOM   1404  HE1 TYR C 108     -53.721  91.671 -47.391  1.00130.25           H  
ATOM   1405  HE2 TYR C 108     -51.387  93.433 -50.488  1.00124.67           H  
ATOM   1406  HH  TYR C 108     -50.848  93.590 -48.250  1.00131.73           H  
ATOM   1407  N   GLY C 109     -57.608  93.163 -51.706  1.00117.82           N  
ATOM   1408  CA  GLY C 109     -58.246  94.409 -51.324  1.00118.06           C  
ATOM   1409  C   GLY C 109     -59.414  94.164 -50.383  1.00121.06           C  
ATOM   1410  O   GLY C 109     -59.593  94.874 -49.397  1.00122.79           O  
ATOM   1411  H   GLY C 109     -57.497  92.942 -52.685  1.00117.82           H  
ATOM   1412  HA2 GLY C 109     -57.514  95.044 -50.824  1.00118.06           H  
ATOM   1413  HA3 GLY C 109     -58.611  94.911 -52.220  1.00118.06           H  
ATOM   1414  N   ILE C 110     -60.201  93.139 -50.689  1.00107.53           N  
ATOM   1415  CA  ILE C 110     -61.335  92.752 -49.860  1.00111.08           C  
ATOM   1416  C   ILE C 110     -60.828  92.165 -48.551  1.00114.32           C  
ATOM   1417  O   ILE C 110     -61.495  92.235 -47.522  1.00117.64           O  
ATOM   1418  CB  ILE C 110     -62.247  91.747 -50.601  1.00117.82           C  
ATOM   1419  CG1 ILE C 110     -62.822  92.397 -51.859  1.00115.60           C  
ATOM   1420  CG2 ILE C 110     -63.379  91.266 -49.714  1.00122.29           C  
ATOM   1421  CD1 ILE C 110     -63.374  93.796 -51.620  1.00115.37           C  
ATOM   1422  H   ILE C 110     -60.007  92.609 -51.526  1.00107.53           H  
ATOM   1423  HA  ILE C 110     -61.934  93.637 -49.644  1.00111.08           H  
ATOM   1424  HB  ILE C 110     -61.640  90.884 -50.875  1.00117.82           H  
ATOM   1425 HG12 ILE C 110     -62.032  92.461 -52.607  1.00115.60           H  
ATOM   1426 HG13 ILE C 110     -63.628  91.767 -52.235  1.00115.60           H  
ATOM   1427 HG21 ILE C 110     -64.001  92.114 -49.426  1.00122.29           H  
ATOM   1428 HG22 ILE C 110     -62.967  90.798 -48.820  1.00122.29           H  
ATOM   1429 HG23 ILE C 110     -63.984  90.540 -50.258  1.00122.29           H  
ATOM   1430 HD11 ILE C 110     -62.580  94.440 -51.243  1.00115.37           H  
ATOM   1431 HD12 ILE C 110     -64.181  93.748 -50.889  1.00115.37           H  
ATOM   1432 HD13 ILE C 110     -63.756  94.201 -52.557  1.00115.37           H  
ATOM   1433  N   GLN C 111     -59.620  91.619 -48.591  1.00129.49           N  
ATOM   1434  CA  GLN C 111     -58.998  91.036 -47.411  1.00133.26           C  
ATOM   1435  C   GLN C 111     -58.303  92.119 -46.592  1.00134.26           C  
ATOM   1436  O   GLN C 111     -57.663  91.842 -45.579  1.00138.65           O  
ATOM   1437  CB  GLN C 111     -58.043  89.911 -47.804  1.00123.29           C  
ATOM   1438  CG  GLN C 111     -58.757  88.713 -48.414  1.00123.79           C  
ATOM   1439  CD  GLN C 111     -57.811  87.610 -48.836  1.00124.65           C  
ATOM   1440  OE1 GLN C 111     -57.139  87.709 -49.863  1.00121.66           O  
ATOM   1441  NE2 GLN C 111     -57.755  86.545 -48.042  1.00129.31           N  
ATOM   1442  H   GLN C 111     -59.116  91.607 -49.466  1.00129.49           H  
ATOM   1443  HA  GLN C 111     -59.771  90.594 -46.783  1.00133.26           H  
ATOM   1444  HB2 GLN C 111     -57.330  90.298 -48.532  1.00123.29           H  
ATOM   1445  HB3 GLN C 111     -57.509  89.581 -46.913  1.00123.29           H  
ATOM   1446  HG2 GLN C 111     -59.311  89.049 -49.290  1.00123.79           H  
ATOM   1447  HG3 GLN C 111     -59.452  88.311 -47.677  1.00123.79           H  
ATOM   1448 HE21 GLN C 111     -57.143  85.775 -48.272  1.00129.31           H  
ATOM   1449 HE22 GLN C 111     -58.324  86.506 -47.209  1.00129.31           H  
ATOM   1450  N   ALA C 112     -58.452  93.361 -47.042  1.00113.61           N  
ATOM   1451  CA  ALA C 112     -58.097  94.515 -46.226  1.00114.66           C  
ATOM   1452  C   ALA C 112     -59.289  94.872 -45.333  1.00117.53           C  
ATOM   1453  O   ALA C 112     -59.300  95.908 -44.668  1.00118.73           O  
ATOM   1454  CB  ALA C 112     -57.694  95.690 -47.090  1.00160.64           C  
ATOM   1455  H   ALA C 112     -58.820  93.508 -47.971  1.00113.61           H  
ATOM   1456  HA  ALA C 112     -57.238  94.267 -45.603  1.00114.66           H  
ATOM   1457  HB1 ALA C 112     -58.528  95.972 -47.732  1.00160.64           H  
ATOM   1458  HB2 ALA C 112     -56.839  95.412 -47.706  1.00160.64           H  
ATOM   1459  HB3 ALA C 112     -57.424  96.533 -46.454  1.00160.64           H  
ATOM   1460  N   ALA C 113     -60.307  94.015 -45.356  1.00162.14           N  
ATOM   1461  CA  ALA C 113     -61.411  94.094 -44.404  1.00165.62           C  
ATOM   1462  C   ALA C 113     -60.965  93.644 -43.018  1.00170.68           C  
ATOM   1463  O   ALA C 113     -61.740  93.707 -42.065  1.00174.39           O  
ATOM   1464  CB  ALA C 113     -62.580  93.245 -44.866  1.00120.29           C  
ATOM   1465  H   ALA C 113     -60.316  93.286 -46.055  1.00162.14           H  
ATOM   1466  HA  ALA C 113     -61.730  95.135 -44.350  1.00165.62           H  
ATOM   1467  HB1 ALA C 113     -62.271  92.201 -44.923  1.00120.29           H  
ATOM   1468  HB2 ALA C 113     -62.907  93.581 -45.850  1.00120.29           H  
ATOM   1469  HB3 ALA C 113     -63.402  93.342 -44.157  1.00120.29           H  
ATOM   1470  N   THR C 114     -59.728  93.167 -42.910  1.00190.36           N  
ATOM   1471  CA  THR C 114     -59.229  92.629 -41.647  1.00196.00           C  
ATOM   1472  C   THR C 114     -57.702  92.631 -41.559  1.00196.59           C  
ATOM   1473  O   THR C 114     -57.020  93.163 -42.435  1.00192.71           O  
ATOM   1474  CB  THR C 114     -59.719  91.187 -41.451  1.00142.86           C  
ATOM   1475  OG1 THR C 114     -60.455  90.774 -42.613  1.00139.43           O  
ATOM   1476  CG2 THR C 114     -60.606  91.083 -40.217  1.00148.82           C  
ATOM   1477  H   THR C 114     -59.122  93.177 -43.718  1.00190.36           H  
ATOM   1478  HA  THR C 114     -59.617  93.283 -40.866  1.00196.00           H  
ATOM   1479  HB  THR C 114     -58.855  90.537 -41.310  1.00142.86           H  
ATOM   1480 HG21 THR C 114     -61.477  91.727 -40.340  1.00148.82           H  
ATOM   1481 HG22 THR C 114     -60.043  91.397 -39.338  1.00148.82           H  
ATOM   1482 HG23 THR C 114     -60.933  90.051 -40.090  1.00148.82           H  
ATOM   1483  HG1 THR C 114     -61.206  91.365 -42.707  1.00139.43           H  
ATOM   1484  N   GLU C 115     -57.174  92.031 -40.492  1.00158.17           N  
ATOM   1485  CA  GLU C 115     -55.741  91.775 -40.378  1.00159.92           C  
ATOM   1486  C   GLU C 115     -55.485  90.430 -41.050  1.00159.90           C  
ATOM   1487  O   GLU C 115     -55.954  89.396 -40.576  1.00164.19           O  
ATOM   1488  CB  GLU C 115     -55.324  91.720 -38.907  1.00185.06           C  
ATOM   1489  CG  GLU C 115     -53.946  91.119 -38.663  1.00188.80           C  
ATOM   1490  CD  GLU C 115     -52.821  92.020 -39.132  1.00185.95           C  
ATOM   1491  OE1 GLU C 115     -52.969  93.257 -39.033  1.00184.05           O  
ATOM   1492  OE2 GLU C 115     -51.791  91.489 -39.600  1.00186.05           O1-
ATOM   1493  H   GLU C 115     -57.784  91.745 -39.739  1.00158.17           H  
ATOM   1494  HA  GLU C 115     -55.163  92.569 -40.851  1.00159.92           H  
ATOM   1495  HB2 GLU C 115     -55.326  92.737 -38.514  1.00185.06           H  
ATOM   1496  HB3 GLU C 115     -56.057  91.120 -38.368  1.00185.06           H  
ATOM   1497  HG2 GLU C 115     -53.880  90.172 -39.198  1.00188.80           H  
ATOM   1498  HG3 GLU C 115     -53.828  90.942 -37.594  1.00188.80           H  
ATOM   1499  N   GLU C 116     -54.730  90.439 -42.146  1.00147.29           N  
ATOM   1500  CA  GLU C 116     -54.824  89.339 -43.100  1.00145.46           C  
ATOM   1501  C   GLU C 116     -53.499  88.819 -43.666  1.00144.83           C  
ATOM   1502  O   GLU C 116     -52.656  89.582 -44.137  1.00141.67           O  
ATOM   1503  CB  GLU C 116     -55.767  89.745 -44.238  1.00168.07           C  
ATOM   1504  CG  GLU C 116     -56.550  88.604 -44.870  1.00168.11           C  
ATOM   1505  CD  GLU C 116     -57.394  87.828 -43.883  1.00173.98           C  
ATOM   1506  OE1 GLU C 116     -58.185  88.456 -43.148  1.00175.25           O  
ATOM   1507  OE2 GLU C 116     -57.270  86.585 -43.849  1.00177.64           O1-
ATOM   1508  H   GLU C 116     -54.094  91.205 -42.317  1.00147.29           H  
ATOM   1509  HA  GLU C 116     -55.214  88.495 -42.531  1.00145.46           H  
ATOM   1510  HB2 GLU C 116     -56.482  90.466 -43.842  1.00168.07           H  
ATOM   1511  HB3 GLU C 116     -55.170  90.217 -45.018  1.00168.07           H  
ATOM   1512  HG2 GLU C 116     -55.843  87.916 -45.334  1.00168.11           H  
ATOM   1513  HG3 GLU C 116     -57.207  89.019 -45.634  1.00168.11           H  
ATOM   1514  N   GLU C 117     -53.363  87.496 -43.633  1.00208.91           N  
ATOM   1515  CA  GLU C 117     -52.195  86.753 -44.132  1.00209.54           C  
ATOM   1516  C   GLU C 117     -51.663  86.982 -45.569  1.00203.51           C  
ATOM   1517  O   GLU C 117     -50.457  86.864 -45.790  1.00204.01           O  
ATOM   1518  CB  GLU C 117     -52.382  85.252 -43.880  1.00182.73           C  
ATOM   1519  CG  GLU C 117     -53.821  84.784 -44.008  1.00183.06           C  
ATOM   1520  CD  GLU C 117     -53.944  83.486 -44.774  1.00182.91           C  
ATOM   1521  OE1 GLU C 117     -52.899  82.932 -45.176  1.00183.15           O  
ATOM   1522  OE2 GLU C 117     -55.086  83.020 -44.976  1.00182.61           O1-
ATOM   1523  H   GLU C 117     -54.120  86.960 -43.234  1.00208.91           H  
ATOM   1524  HA  GLU C 117     -51.399  87.207 -43.542  1.00209.54           H  
ATOM   1525  HB2 GLU C 117     -51.777  84.704 -44.602  1.00182.73           H  
ATOM   1526  HB3 GLU C 117     -52.036  85.027 -42.871  1.00182.73           H  
ATOM   1527  HG2 GLU C 117     -54.393  85.552 -44.528  1.00183.06           H  
ATOM   1528  HG3 GLU C 117     -54.232  84.640 -43.009  1.00183.06           H  
ATOM   1529  N   PRO C 118     -52.539  87.297 -46.545  1.00185.51           N  
ATOM   1530  CA  PRO C 118     -52.121  87.398 -47.948  1.00180.35           C  
ATOM   1531  C   PRO C 118     -50.892  88.243 -48.272  1.00178.45           C  
ATOM   1532  O   PRO C 118     -50.489  88.263 -49.438  1.00174.95           O  
ATOM   1533  CB  PRO C 118     -53.362  87.957 -48.625  1.00168.99           C  
ATOM   1534  CG  PRO C 118     -54.446  87.256 -47.919  1.00172.53           C  
ATOM   1535  CD  PRO C 118     -54.006  87.169 -46.477  1.00178.24           C  
ATOM   1536  HA  PRO C 118     -51.782  86.420 -48.290  1.00180.35           H  
ATOM   1537  HB2 PRO C 118     -53.434  89.036 -48.488  1.00168.99           H  
ATOM   1538  HB3 PRO C 118     -53.369  87.725 -49.690  1.00168.99           H  
ATOM   1539  HG2 PRO C 118     -54.587  86.258 -48.334  1.00172.53           H  
ATOM   1540  HG3 PRO C 118     -55.377  87.817 -47.999  1.00172.53           H  
ATOM   1541  HD2 PRO C 118     -54.292  86.212 -46.042  1.00178.24           H  
ATOM   1542  HD3 PRO C 118     -54.439  87.979 -45.890  1.00178.24           H  
ATOM   1543  N   GLN C 119     -50.338  88.946 -47.289  1.00179.47           N  
ATOM   1544  CA  GLN C 119     -49.017  89.541 -47.442  1.00179.52           C  
ATOM   1545  C   GLN C 119     -48.076  88.489 -48.043  1.00180.30           C  
ATOM   1546  O   GLN C 119     -47.150  88.822 -48.781  1.00178.40           O  
ATOM   1547  CB  GLN C 119     -48.495  90.008 -46.080  1.00185.85           C  
ATOM   1548  CG  GLN C 119     -47.242  90.869 -46.128  1.00186.46           C  
ATOM   1549  CD  GLN C 119     -47.550  92.332 -46.375  1.00183.11           C  
ATOM   1550  OE1 GLN C 119     -48.540  92.865 -45.872  1.00182.89           O  
ATOM   1551  NE2 GLN C 119     -46.701  92.990 -47.156  1.00181.13           N  
ATOM   1552  H   GLN C 119     -50.841  89.070 -46.422  1.00179.47           H  
ATOM   1553  HA  GLN C 119     -49.069  90.406 -48.103  1.00179.52           H  
ATOM   1554  HB2 GLN C 119     -49.283  90.586 -45.597  1.00185.85           H  
ATOM   1555  HB3 GLN C 119     -48.274  89.124 -45.482  1.00185.85           H  
ATOM   1556  HG2 GLN C 119     -46.600  90.507 -46.931  1.00186.46           H  
ATOM   1557  HG3 GLN C 119     -46.719  90.778 -45.176  1.00186.46           H  
ATOM   1558 HE21 GLN C 119     -46.855  93.967 -47.358  1.00181.13           H  
ATOM   1559 HE22 GLN C 119     -45.902  92.513 -47.548  1.00181.13           H  
ATOM   1560  N   ASN C 120     -48.294  87.222 -47.694  1.00250.36           N  
ATOM   1561  CA  ASN C 120     -47.690  86.103 -48.424  1.00250.53           C  
ATOM   1562  C   ASN C 120     -48.589  85.339 -49.426  1.00247.78           C  
ATOM   1563  O   ASN C 120     -48.128  84.370 -50.028  1.00248.43           O  
ATOM   1564  CB  ASN C 120     -47.000  85.127 -47.460  1.00175.80           C  
ATOM   1565  CG  ASN C 120     -45.596  84.736 -47.920  1.00176.82           C  
ATOM   1566  OD1 ASN C 120     -45.414  83.761 -48.652  1.00176.66           O  
ATOM   1567  ND2 ASN C 120     -44.597  85.495 -47.482  1.00178.55           N  
ATOM   1568  H   ASN C 120     -48.892  87.027 -46.904  1.00250.36           H  
ATOM   1569  HA  ASN C 120     -46.960  86.595 -49.067  1.00250.53           H  
ATOM   1570  HB2 ASN C 120     -47.606  84.224 -47.385  1.00175.80           H  
ATOM   1571  HB3 ASN C 120     -46.927  85.598 -46.480  1.00175.80           H  
ATOM   1572 HD21 ASN C 120     -43.646  85.281 -47.748  1.00178.55           H  
ATOM   1573 HD22 ASN C 120     -44.788  86.286 -46.883  1.00178.55           H  
ATOM   1574  N   ASP C 121     -49.851  85.744 -49.603  1.00140.95           N  
ATOM   1575  CA  ASP C 121     -50.787  84.930 -50.401  1.00139.39           C  
ATOM   1576  C   ASP C 121     -51.388  85.570 -51.667  1.00134.08           C  
ATOM   1577  O   ASP C 121     -50.943  85.281 -52.775  1.00131.66           O  
ATOM   1578  CB  ASP C 121     -51.922  84.405 -49.511  1.00142.47           C  
ATOM   1579  CG  ASP C 121     -52.292  82.970 -49.815  1.00144.80           C  
ATOM   1580  OD1 ASP C 121     -53.097  82.749 -50.742  1.00142.68           O  
ATOM   1581  OD2 ASP C 121     -51.787  82.065 -49.117  1.00149.64           O1-
ATOM   1582  H   ASP C 121     -50.164  86.610 -49.189  1.00140.95           H  
ATOM   1583  HA  ASP C 121     -50.154  84.130 -50.784  1.00139.39           H  
ATOM   1584  HB2 ASP C 121     -52.801  85.031 -49.663  1.00142.47           H  
ATOM   1585  HB3 ASP C 121     -51.606  84.470 -48.470  1.00142.47           H  
ATOM   1586  N   ASN C 122     -52.382  86.442 -51.511  1.00114.27           N  
ATOM   1587  CA  ASN C 122     -53.141  86.939 -52.669  1.00110.02           C  
ATOM   1588  C   ASN C 122     -52.414  87.994 -53.502  1.00105.86           C  
ATOM   1589  O   ASN C 122     -52.468  87.975 -54.738  1.00103.18           O  
ATOM   1590  CB  ASN C 122     -54.527  87.453 -52.250  1.00110.58           C  
ATOM   1591  CG  ASN C 122     -55.646  86.466 -52.575  1.00112.53           C  
ATOM   1592  OD1 ASN C 122     -56.083  85.698 -51.718  1.00116.89           O  
ATOM   1593  ND2 ASN C 122     -56.117  86.491 -53.816  1.00110.01           N  
ATOM   1594  H   ASN C 122     -52.618  86.767 -50.584  1.00114.27           H  
ATOM   1595  HA  ASN C 122     -53.254  86.071 -53.319  1.00110.02           H  
ATOM   1596  HB2 ASN C 122     -54.725  88.389 -52.773  1.00110.58           H  
ATOM   1597  HB3 ASN C 122     -54.522  87.632 -51.175  1.00110.58           H  
ATOM   1598 HD21 ASN C 122     -56.861  85.864 -54.086  1.00110.01           H  
ATOM   1599 HD22 ASN C 122     -55.731  87.137 -54.490  1.00110.01           H  
ATOM   1600  N   LEU C 123     -51.749  88.918 -52.816  1.00123.21           N  
ATOM   1601  CA  LEU C 123     -50.920  89.918 -53.476  1.00121.07           C  
ATOM   1602  C   LEU C 123     -49.726  89.249 -54.149  1.00120.64           C  
ATOM   1603  O   LEU C 123     -49.367  89.599 -55.276  1.00118.29           O  
ATOM   1604  CB  LEU C 123     -50.477  90.988 -52.476  1.00119.71           C  
ATOM   1605  CG  LEU C 123     -49.026  91.457 -52.436  1.00120.45           C  
ATOM   1606  CD1 LEU C 123     -48.964  92.952 -52.665  1.00119.00           C  
ATOM   1607  CD2 LEU C 123     -48.401  91.098 -51.101  1.00125.12           C  
ATOM   1608  H   LEU C 123     -51.820  88.927 -51.809  1.00123.21           H  
ATOM   1609  HA  LEU C 123     -51.506  90.413 -54.250  1.00121.07           H  
ATOM   1610  HB2 LEU C 123     -51.085  91.871 -52.673  1.00119.71           H  
ATOM   1611  HB3 LEU C 123     -50.708  90.602 -51.483  1.00119.71           H  
ATOM   1612  HG  LEU C 123     -48.465  90.958 -53.226  1.00120.45           H  
ATOM   1613 HD11 LEU C 123     -49.522  93.463 -51.880  1.00119.00           H  
ATOM   1614 HD12 LEU C 123     -49.401  93.189 -53.635  1.00119.00           H  
ATOM   1615 HD13 LEU C 123     -47.925  93.280 -52.645  1.00119.00           H  
ATOM   1616 HD21 LEU C 123     -48.951  91.590 -50.298  1.00125.12           H  
ATOM   1617 HD22 LEU C 123     -47.362  91.428 -51.085  1.00125.12           H  
ATOM   1618 HD23 LEU C 123     -48.441  90.018 -50.960  1.00125.12           H  
ATOM   1619  N   TYR C 124     -49.133  88.278 -53.458  1.00115.82           N  
ATOM   1620  CA  TYR C 124     -48.076  87.442 -54.016  1.00115.93           C  
ATOM   1621  C   TYR C 124     -48.535  86.893 -55.381  1.00113.22           C  
ATOM   1622  O   TYR C 124     -47.853  87.020 -56.405  1.00111.17           O  
ATOM   1623  CB  TYR C 124     -47.787  86.299 -53.028  1.00167.21           C  
ATOM   1624  CG  TYR C 124     -46.385  86.288 -52.445  1.00170.43           C  
ATOM   1625  CD1 TYR C 124     -45.656  87.461 -52.305  1.00169.77           C  
ATOM   1626  CD2 TYR C 124     -45.784  85.093 -52.050  1.00174.94           C  
ATOM   1627  CE1 TYR C 124     -44.371  87.447 -51.785  1.00173.46           C  
ATOM   1628  CE2 TYR C 124     -44.499  85.069 -51.532  1.00178.66           C  
ATOM   1629  CZ  TYR C 124     -43.798  86.248 -51.401  1.00177.98           C  
ATOM   1630  OH  TYR C 124     -42.523  86.225 -50.886  1.00182.37           O  
ATOM   1631  H   TYR C 124     -49.428  88.113 -52.506  1.00115.82           H  
ATOM   1632  HA  TYR C 124     -47.163  88.018 -54.168  1.00115.93           H  
ATOM   1633  HB2 TYR C 124     -48.495  86.379 -52.203  1.00167.21           H  
ATOM   1634  HB3 TYR C 124     -47.943  85.355 -53.550  1.00167.21           H  
ATOM   1635  HD1 TYR C 124     -46.097  88.400 -52.606  1.00169.77           H  
ATOM   1636  HD2 TYR C 124     -46.331  84.167 -52.150  1.00174.94           H  
ATOM   1637  HE1 TYR C 124     -43.819  88.369 -51.680  1.00173.46           H  
ATOM   1638  HE2 TYR C 124     -44.050  84.133 -51.233  1.00178.66           H  
ATOM   1639  HH  TYR C 124     -42.199  85.354 -50.645  1.00182.37           H  
ATOM   1640  N   LEU C 125     -49.736  86.330 -55.377  1.00125.82           N  
ATOM   1641  CA  LEU C 125     -50.292  85.656 -56.539  1.00124.30           C  
ATOM   1642  C   LEU C 125     -50.568  86.619 -57.682  1.00120.42           C  
ATOM   1643  O   LEU C 125     -50.108  86.397 -58.802  1.00119.18           O  
ATOM   1644  CB  LEU C 125     -51.574  84.911 -56.160  1.00100.45           C  
ATOM   1645  CG  LEU C 125     -52.077  83.910 -57.204  1.00101.00           C  
ATOM   1646  CD1 LEU C 125     -51.235  82.652 -57.183  1.00104.15           C  
ATOM   1647  CD2 LEU C 125     -53.537  83.576 -56.980  1.00103.00           C  
ATOM   1648  H   LEU C 125     -50.287  86.371 -54.532  1.00125.82           H  
ATOM   1649  HA  LEU C 125     -49.546  84.941 -56.885  1.00124.30           H  
ATOM   1650  HB2 LEU C 125     -51.387  84.368 -55.234  1.00100.45           H  
ATOM   1651  HB3 LEU C 125     -52.358  85.650 -55.996  1.00100.45           H  
ATOM   1652  HG  LEU C 125     -51.984  84.373 -58.186  1.00101.00           H  
ATOM   1653 HD11 LEU C 125     -51.317  82.176 -56.206  1.00104.15           H  
ATOM   1654 HD12 LEU C 125     -50.193  82.909 -57.376  1.00104.15           H  
ATOM   1655 HD13 LEU C 125     -51.588  81.965 -57.952  1.00104.15           H  
ATOM   1656 HD21 LEU C 125     -53.657  83.110 -56.002  1.00103.00           H  
ATOM   1657 HD22 LEU C 125     -53.875  82.887 -57.754  1.00103.00           H  
ATOM   1658 HD23 LEU C 125     -54.129  84.490 -57.023  1.00103.00           H  
ATOM   1659  N   GLY C 126     -51.315  87.685 -57.402  1.00105.33           N  
ATOM   1660  CA  GLY C 126     -51.660  88.657 -58.427  1.00102.51           C  
ATOM   1661  C   GLY C 126     -50.424  89.256 -59.070  1.00100.95           C  
ATOM   1662  O   GLY C 126     -50.340  89.400 -60.306  1.00 99.53           O  
ATOM   1663  H   GLY C 126     -51.649  87.821 -56.459  1.00105.33           H  
ATOM   1664  HA2 GLY C 126     -52.255  88.164 -59.196  1.00102.51           H  
ATOM   1665  HA3 GLY C 126     -52.245  89.457 -57.973  1.00102.51           H  
ATOM   1666  N   VAL C 127     -49.453  89.588 -58.221  1.00 98.32           N  
ATOM   1667  CA  VAL C 127     -48.180  90.098 -58.705  1.00 98.03           C  
ATOM   1668  C   VAL C 127     -47.493  89.061 -59.594  1.00 98.10           C  
ATOM   1669  O   VAL C 127     -46.949  89.404 -60.631  1.00 96.78           O  
ATOM   1670  CB  VAL C 127     -47.251  90.571 -57.560  1.00 90.81           C  
ATOM   1671  CG1 VAL C 127     -46.001  89.716 -57.474  1.00 92.82           C  
ATOM   1672  CG2 VAL C 127     -46.872  92.024 -57.770  1.00 90.07           C  
ATOM   1673  H   VAL C 127     -49.603  89.484 -57.228  1.00 98.32           H  
ATOM   1674  HA  VAL C 127     -48.393  90.983 -59.305  1.00 98.03           H  
ATOM   1675  HB  VAL C 127     -47.794  90.469 -56.620  1.00 90.81           H  
ATOM   1676 HG11 VAL C 127     -45.439  89.800 -58.404  1.00 92.82           H  
ATOM   1677 HG12 VAL C 127     -46.283  88.675 -57.313  1.00 92.82           H  
ATOM   1678 HG13 VAL C 127     -45.383  90.058 -56.643  1.00 92.82           H  
ATOM   1679 HG21 VAL C 127     -46.329  92.126 -58.710  1.00 90.07           H  
ATOM   1680 HG22 VAL C 127     -46.239  92.357 -56.947  1.00 90.07           H  
ATOM   1681 HG23 VAL C 127     -47.775  92.634 -57.804  1.00 90.07           H  
ATOM   1682  N   VAL C 128     -47.549  87.788 -59.217  1.00 90.76           N  
ATOM   1683  CA  VAL C 128     -46.971  86.747 -60.067  1.00 91.29           C  
ATOM   1684  C   VAL C 128     -47.634  86.637 -61.447  1.00 89.47           C  
ATOM   1685  O   VAL C 128     -46.939  86.568 -62.465  1.00 88.83           O  
ATOM   1686  CB  VAL C 128     -46.915  85.377 -59.366  1.00 94.62           C  
ATOM   1687  CG1 VAL C 128     -46.614  84.282 -60.376  1.00 95.28           C  
ATOM   1688  CG2 VAL C 128     -45.858  85.410 -58.297  1.00 97.24           C  
ATOM   1689  H   VAL C 128     -47.991  87.539 -58.343  1.00 90.76           H  
ATOM   1690  HA  VAL C 128     -45.946  87.071 -60.245  1.00 91.29           H  
ATOM   1691  HB  VAL C 128     -47.881  85.163 -58.909  1.00 94.62           H  
ATOM   1692 HG11 VAL C 128     -45.650  84.476 -60.846  1.00 95.28           H  
ATOM   1693 HG12 VAL C 128     -47.393  84.266 -61.138  1.00 95.28           H  
ATOM   1694 HG13 VAL C 128     -46.583  83.318 -59.868  1.00 95.28           H  
ATOM   1695 HG21 VAL C 128     -44.890  85.623 -58.750  1.00 97.24           H  
ATOM   1696 HG22 VAL C 128     -45.819  84.443 -57.795  1.00 97.24           H  
ATOM   1697 HG23 VAL C 128     -46.099  86.187 -57.572  1.00 97.24           H  
ATOM   1698  N   LEU C 129     -48.964  86.618 -61.478  1.00 98.78           N  
ATOM   1699  CA  LEU C 129     -49.706  86.650 -62.738  1.00 97.79           C  
ATOM   1700  C   LEU C 129     -49.236  87.801 -63.626  1.00 95.89           C  
ATOM   1701  O   LEU C 129     -48.945  87.618 -64.826  1.00 95.73           O  
ATOM   1702  CB  LEU C 129     -51.201  86.780 -62.457  1.00 89.36           C  
ATOM   1703  CG  LEU C 129     -51.843  85.482 -61.983  1.00 92.11           C  
ATOM   1704  CD1 LEU C 129     -53.261  85.712 -61.529  1.00 93.01           C  
ATOM   1705  CD2 LEU C 129     -51.817  84.497 -63.120  1.00 93.26           C  
ATOM   1706  H   LEU C 129     -49.475  86.580 -60.608  1.00 98.78           H  
ATOM   1707  HA  LEU C 129     -49.518  85.717 -63.269  1.00 97.79           H  
ATOM   1708  HB2 LEU C 129     -51.343  87.537 -61.686  1.00 89.36           H  
ATOM   1709  HB3 LEU C 129     -51.699  87.097 -63.374  1.00 89.36           H  
ATOM   1710  HG  LEU C 129     -51.284  85.093 -61.132  1.00 92.11           H  
ATOM   1711 HD11 LEU C 129     -53.849  86.103 -62.359  1.00 93.01           H  
ATOM   1712 HD12 LEU C 129     -53.268  86.430 -60.709  1.00 93.01           H  
ATOM   1713 HD13 LEU C 129     -53.691  84.770 -61.190  1.00 93.01           H  
ATOM   1714 HD21 LEU C 129     -52.379  84.900 -63.962  1.00 93.26           H  
ATOM   1715 HD22 LEU C 129     -52.268  83.558 -62.798  1.00 93.26           H  
ATOM   1716 HD23 LEU C 129     -50.785  84.319 -63.423  1.00 93.26           H  
ATOM   1717  N   SER C 130     -49.145  88.984 -63.021  1.00 98.30           N  
ATOM   1718  CA  SER C 130     -48.650  90.158 -63.732  1.00 97.45           C  
ATOM   1719  C   SER C 130     -47.252  89.920 -64.298  1.00 98.03           C  
ATOM   1720  O   SER C 130     -46.970  90.241 -65.460  1.00 97.78           O  
ATOM   1721  CB  SER C 130     -48.638  91.368 -62.803  1.00100.43           C  
ATOM   1722  OG  SER C 130     -49.900  91.522 -62.181  1.00100.34           O  
ATOM   1723  H   SER C 130     -49.423  89.070 -62.054  1.00 98.30           H  
ATOM   1724  HA  SER C 130     -49.323  90.351 -64.568  1.00 97.45           H  
ATOM   1725  HB2 SER C 130     -48.411  92.263 -63.382  1.00100.43           H  
ATOM   1726  HB3 SER C 130     -47.875  91.226 -62.038  1.00100.43           H  
ATOM   1727  HG  SER C 130     -50.552  91.645 -62.874  1.00100.34           H  
ATOM   1728  N   ALA C 131     -46.388  89.340 -63.472  1.00 92.09           N  
ATOM   1729  CA  ALA C 131     -45.019  89.040 -63.870  1.00 92.93           C  
ATOM   1730  C   ALA C 131     -44.973  88.122 -65.083  1.00 92.98           C  
ATOM   1731  O   ALA C 131     -44.165  88.323 -65.982  1.00 93.17           O  
ATOM   1732  CB  ALA C 131     -44.251  88.424 -62.713  1.00121.71           C  
ATOM   1733  H   ALA C 131     -46.690  89.099 -62.539  1.00 92.09           H  
ATOM   1734  HA  ALA C 131     -44.545  89.981 -64.149  1.00 92.93           H  
ATOM   1735  HB1 ALA C 131     -44.718  87.482 -62.428  1.00121.71           H  
ATOM   1736  HB2 ALA C 131     -44.263  89.107 -61.864  1.00121.71           H  
ATOM   1737  HB3 ALA C 131     -43.220  88.241 -63.017  1.00121.71           H  
ATOM   1738  N   VAL C 132     -45.844  87.117 -65.105  1.00 98.71           N  
ATOM   1739  CA  VAL C 132     -45.889  86.189 -66.230  1.00 99.22           C  
ATOM   1740  C   VAL C 132     -46.346  86.888 -67.505  1.00 98.30           C  
ATOM   1741  O   VAL C 132     -45.735  86.705 -68.566  1.00 98.96           O  
ATOM   1742  CB  VAL C 132     -46.781  84.967 -65.946  1.00 89.13           C  
ATOM   1743  CG1 VAL C 132     -46.978  84.160 -67.207  1.00 90.19           C  
ATOM   1744  CG2 VAL C 132     -46.154  84.105 -64.882  1.00 91.05           C  
ATOM   1745  H   VAL C 132     -46.483  86.995 -64.332  1.00 98.71           H  
ATOM   1746  HA  VAL C 132     -44.871  85.828 -66.373  1.00 99.22           H  
ATOM   1747  HB  VAL C 132     -47.751  85.318 -65.595  1.00 89.13           H  
ATOM   1748 HG11 VAL C 132     -46.012  83.805 -67.566  1.00 90.19           H  
ATOM   1749 HG12 VAL C 132     -47.441  84.786 -67.970  1.00 90.19           H  
ATOM   1750 HG13 VAL C 132     -47.623  83.307 -66.996  1.00 90.19           H  
ATOM   1751 HG21 VAL C 132     -45.183  83.751 -65.227  1.00 91.05           H  
ATOM   1752 HG22 VAL C 132     -46.801  83.252 -64.678  1.00 91.05           H  
ATOM   1753 HG23 VAL C 132     -46.025  84.689 -63.971  1.00 91.05           H  
ATOM   1754  N   VAL C 133     -47.403  87.696 -67.406  1.00 97.14           N  
ATOM   1755  CA  VAL C 133     -47.855  88.445 -68.580  1.00 97.30           C  
ATOM   1756  C   VAL C 133     -46.728  89.294 -69.144  1.00 97.33           C  
ATOM   1757  O   VAL C 133     -46.423  89.235 -70.338  1.00 98.38           O  
ATOM   1758  CB  VAL C 133     -49.003  89.408 -68.266  1.00111.93           C  
ATOM   1759  CG1 VAL C 133     -49.420  90.129 -69.534  1.00113.17           C  
ATOM   1760  CG2 VAL C 133     -50.169  88.670 -67.679  1.00112.35           C  
ATOM   1761  H   VAL C 133     -47.889  87.791 -66.526  1.00 97.14           H  
ATOM   1762  HA  VAL C 133     -48.191  87.690 -69.290  1.00 97.30           H  
ATOM   1763  HB  VAL C 133     -48.661  90.138 -67.532  1.00111.93           H  
ATOM   1764 HG11 VAL C 133     -49.762  89.401 -70.270  1.00113.17           H  
ATOM   1765 HG12 VAL C 133     -48.569  90.679 -69.936  1.00113.17           H  
ATOM   1766 HG13 VAL C 133     -50.228  90.825 -69.307  1.00113.17           H  
ATOM   1767 HG21 VAL C 133     -50.530  87.932 -68.396  1.00112.35           H  
ATOM   1768 HG22 VAL C 133     -50.968  89.376 -67.450  1.00112.35           H  
ATOM   1769 HG23 VAL C 133     -49.857  88.166 -66.765  1.00112.35           H  
ATOM   1770  N   ILE C 134     -46.113  90.080 -68.269  1.00 97.21           N  
ATOM   1771  CA  ILE C 134     -45.065  91.004 -68.678  1.00 97.90           C  
ATOM   1772  C   ILE C 134     -43.841  90.294 -69.253  1.00 98.80           C  
ATOM   1773  O   ILE C 134     -43.323  90.702 -70.286  1.00100.03           O  
ATOM   1774  CB  ILE C 134     -44.663  91.930 -67.521  1.00 86.45           C  
ATOM   1775  CG1 ILE C 134     -45.796  92.914 -67.242  1.00 86.14           C  
ATOM   1776  CG2 ILE C 134     -43.389  92.685 -67.850  1.00 88.04           C  
ATOM   1777  CD1 ILE C 134     -45.780  93.472 -65.852  1.00 85.96           C  
ATOM   1778  H   ILE C 134     -46.379  90.036 -67.296  1.00 97.21           H  
ATOM   1779  HA  ILE C 134     -45.484  91.610 -69.481  1.00 97.90           H  
ATOM   1780  HB  ILE C 134     -44.478  91.323 -66.635  1.00 86.45           H  
ATOM   1781 HG12 ILE C 134     -45.714  93.742 -67.946  1.00 86.14           H  
ATOM   1782 HG13 ILE C 134     -46.744  92.399 -67.395  1.00 86.14           H  
ATOM   1783 HG21 ILE C 134     -43.550  93.301 -68.735  1.00 88.04           H  
ATOM   1784 HG22 ILE C 134     -42.585  91.975 -68.043  1.00 88.04           H  
ATOM   1785 HG23 ILE C 134     -43.117  93.322 -67.009  1.00 88.04           H  
ATOM   1786 HD11 ILE C 134     -44.837  93.991 -65.680  1.00 85.96           H  
ATOM   1787 HD12 ILE C 134     -45.884  92.659 -65.133  1.00 85.96           H  
ATOM   1788 HD13 ILE C 134     -46.607  94.171 -65.732  1.00 85.96           H  
ATOM   1789  N   ILE C 135     -43.396  89.225 -68.602  1.00 89.00           N  
ATOM   1790  CA  ILE C 135     -42.212  88.502 -69.059  1.00 90.27           C  
ATOM   1791  C   ILE C 135     -42.438  87.766 -70.379  1.00 90.88           C  
ATOM   1792  O   ILE C 135     -41.630  87.889 -71.301  1.00 92.11           O  
ATOM   1793  CB  ILE C 135     -41.688  87.521 -67.998  1.00 94.39           C  
ATOM   1794  CG1 ILE C 135     -41.157  88.288 -66.790  1.00 94.83           C  
ATOM   1795  CG2 ILE C 135     -40.573  86.669 -68.565  1.00 96.12           C  
ATOM   1796  CD1 ILE C 135     -40.566  87.399 -65.724  1.00 96.53           C  
ATOM   1797  H   ILE C 135     -43.885  88.907 -67.777  1.00 89.00           H  
ATOM   1798  HA  ILE C 135     -41.455  89.268 -69.230  1.00 90.27           H  
ATOM   1799  HB  ILE C 135     -42.515  86.879 -67.694  1.00 94.39           H  
ATOM   1800 HG12 ILE C 135     -40.385  88.977 -67.131  1.00 94.83           H  
ATOM   1801 HG13 ILE C 135     -41.980  88.853 -66.351  1.00 94.83           H  
ATOM   1802 HG21 ILE C 135     -39.745  87.310 -68.870  1.00 96.12           H  
ATOM   1803 HG22 ILE C 135     -40.942  86.116 -69.429  1.00 96.12           H  
ATOM   1804 HG23 ILE C 135     -40.229  85.968 -67.805  1.00 96.12           H  
ATOM   1805 HD11 ILE C 135     -39.740  86.826 -66.146  1.00 96.53           H  
ATOM   1806 HD12 ILE C 135     -41.331  86.716 -65.355  1.00 96.53           H  
ATOM   1807 HD13 ILE C 135     -40.199  88.013 -64.901  1.00 96.53           H  
ATOM   1808  N   THR C 136     -43.526  87.004 -70.473  1.00 89.18           N  
ATOM   1809  CA  THR C 136     -43.853  86.331 -71.729  1.00 90.40           C  
ATOM   1810  C   THR C 136     -43.995  87.379 -72.834  1.00 91.05           C  
ATOM   1811  O   THR C 136     -43.519  87.191 -73.965  1.00 92.71           O  
ATOM   1812  CB  THR C 136     -45.129  85.463 -71.610  1.00123.22           C  
ATOM   1813  OG1 THR C 136     -44.801  84.210 -70.996  1.00124.27           O  
ATOM   1814  CG2 THR C 136     -45.732  85.189 -72.979  1.00125.01           C  
ATOM   1815  H   THR C 136     -44.129  86.890 -69.671  1.00 89.18           H  
ATOM   1816  HA  THR C 136     -43.042  85.647 -71.979  1.00 90.40           H  
ATOM   1817  HB  THR C 136     -45.854  86.008 -71.005  1.00123.22           H  
ATOM   1818 HG21 THR C 136     -45.013  84.644 -73.590  1.00125.01           H  
ATOM   1819 HG22 THR C 136     -45.979  86.134 -73.463  1.00125.01           H  
ATOM   1820 HG23 THR C 136     -46.637  84.592 -72.865  1.00125.01           H  
ATOM   1821  HG1 THR C 136     -44.163  83.768 -71.561  1.00124.27           H  
ATOM   1822  N   GLY C 137     -44.617  88.500 -72.481  1.00 94.67           N  
ATOM   1823  CA  GLY C 137     -44.713  89.639 -73.374  1.00 96.02           C  
ATOM   1824  C   GLY C 137     -43.360  90.101 -73.888  1.00 97.67           C  
ATOM   1825  O   GLY C 137     -43.176  90.268 -75.093  1.00102.00           O  
ATOM   1826  H   GLY C 137     -45.035  88.560 -71.564  1.00 94.67           H  
ATOM   1827  HA2 GLY C 137     -45.333  89.362 -74.226  1.00 96.02           H  
ATOM   1828  HA3 GLY C 137     -45.182  90.464 -72.837  1.00 96.02           H  
ATOM   1829  N   CYS C 138     -42.414  90.300 -72.976  1.00 92.01           N  
ATOM   1830  CA  CYS C 138     -41.068  90.724 -73.340  1.00 93.89           C  
ATOM   1831  C   CYS C 138     -40.383  89.716 -74.242  1.00 95.68           C  
ATOM   1832  O   CYS C 138     -39.692  90.090 -75.183  1.00 99.65           O  
ATOM   1833  CB  CYS C 138     -40.213  90.925 -72.097  1.00104.60           C  
ATOM   1834  SG  CYS C 138     -40.792  92.228 -71.028  1.00103.88           S  
ATOM   1835  H   CYS C 138     -42.634  90.153 -72.001  1.00 92.01           H  
ATOM   1836  HA  CYS C 138     -41.171  91.666 -73.879  1.00 93.89           H  
ATOM   1837  HB2 CYS C 138     -39.198  91.166 -72.413  1.00104.60           H  
ATOM   1838  HB3 CYS C 138     -40.206  89.994 -71.531  1.00104.60           H  
ATOM   1839  HG  CYS C 138     -40.810  93.382 -71.701  1.00103.88           H  
ATOM   1840  N   PHE C 139     -40.560  88.435 -73.946  1.00 94.07           N  
ATOM   1841  CA  PHE C 139     -39.899  87.399 -74.724  1.00 95.59           C  
ATOM   1842  C   PHE C 139     -40.405  87.381 -76.166  1.00 98.16           C  
ATOM   1843  O   PHE C 139     -39.613  87.468 -77.120  1.00101.72           O  
ATOM   1844  CB  PHE C 139     -40.082  86.033 -74.067  1.00 97.15           C  
ATOM   1845  CG  PHE C 139     -39.426  84.917 -74.817  1.00 99.10           C  
ATOM   1846  CD1 PHE C 139     -38.047  84.809 -74.854  1.00100.61           C  
ATOM   1847  CD2 PHE C 139     -40.188  83.979 -75.494  1.00 99.95           C  
ATOM   1848  CE1 PHE C 139     -37.440  83.782 -75.551  1.00102.70           C  
ATOM   1849  CE2 PHE C 139     -39.588  82.950 -76.193  1.00102.16           C  
ATOM   1850  CZ  PHE C 139     -38.212  82.851 -76.221  1.00103.41           C  
ATOM   1851  H   PHE C 139     -41.158  88.177 -73.174  1.00 94.07           H  
ATOM   1852  HA  PHE C 139     -38.834  87.628 -74.750  1.00 95.59           H  
ATOM   1853  HB2 PHE C 139     -39.656  86.072 -73.065  1.00 97.15           H  
ATOM   1854  HB3 PHE C 139     -41.149  85.823 -74.000  1.00 97.15           H  
ATOM   1855  HD1 PHE C 139     -37.439  85.534 -74.333  1.00100.61           H  
ATOM   1856  HD2 PHE C 139     -41.265  84.053 -75.475  1.00 99.95           H  
ATOM   1857  HE1 PHE C 139     -36.363  83.706 -75.572  1.00102.70           H  
ATOM   1858  HE2 PHE C 139     -40.194  82.225 -76.716  1.00102.16           H  
ATOM   1859  HZ  PHE C 139     -37.739  82.047 -76.766  1.00103.41           H  
ATOM   1860  N   SER C 140     -41.724  87.280 -76.321  1.00117.11           N  
ATOM   1861  CA  SER C 140     -42.326  87.259 -77.652  1.00123.01           C  
ATOM   1862  C   SER C 140     -41.975  88.535 -78.408  1.00130.34           C  
ATOM   1863  O   SER C 140     -41.654  88.503 -79.613  1.00136.55           O  
ATOM   1864  CB  SER C 140     -43.845  87.092 -77.559  1.00126.77           C  
ATOM   1865  OG  SER C 140     -44.431  88.139 -76.806  1.00126.22           O  
ATOM   1866  H   SER C 140     -42.317  87.217 -75.506  1.00117.11           H  
ATOM   1867  HA  SER C 140     -41.924  86.406 -78.199  1.00123.01           H  
ATOM   1868  HB2 SER C 140     -44.069  86.140 -77.078  1.00126.77           H  
ATOM   1869  HB3 SER C 140     -44.266  87.099 -78.565  1.00126.77           H  
ATOM   1870  HG  SER C 140     -44.047  88.114 -75.926  1.00126.22           H  
ATOM   1871  N   TYR C 141     -42.020  89.653 -77.686  1.00106.35           N  
ATOM   1872  CA  TYR C 141     -41.657  90.938 -78.260  1.00111.65           C  
ATOM   1873  C   TYR C 141     -40.251  90.910 -78.827  1.00114.42           C  
ATOM   1874  O   TYR C 141     -40.023  91.321 -79.965  1.00120.78           O  
ATOM   1875  CB  TYR C 141     -41.733  92.071 -77.239  1.00116.03           C  
ATOM   1876  CG  TYR C 141     -41.228  93.353 -77.847  1.00122.17           C  
ATOM   1877  CD1 TYR C 141     -42.053  94.117 -78.656  1.00128.42           C  
ATOM   1878  CD2 TYR C 141     -39.914  93.769 -77.665  1.00122.15           C  
ATOM   1879  CE1 TYR C 141     -41.601  95.266 -79.241  1.00132.96           C  
ATOM   1880  CE2 TYR C 141     -39.451  94.920 -78.253  1.00127.94           C  
ATOM   1881  CZ  TYR C 141     -40.303  95.663 -79.037  1.00132.98           C  
ATOM   1882  OH  TYR C 141     -39.865  96.813 -79.630  1.00137.72           O  
ATOM   1883  H   TYR C 141     -42.312  89.607 -76.720  1.00106.35           H  
ATOM   1884  HA  TYR C 141     -42.380  91.123 -79.054  1.00111.65           H  
ATOM   1885  HB2 TYR C 141     -42.768  92.204 -76.925  1.00116.03           H  
ATOM   1886  HB3 TYR C 141     -41.121  91.817 -76.373  1.00116.03           H  
ATOM   1887  HD1 TYR C 141     -43.071  93.799 -78.827  1.00128.42           H  
ATOM   1888  HD2 TYR C 141     -39.248  93.179 -77.053  1.00122.15           H  
ATOM   1889  HE1 TYR C 141     -42.260  95.857 -79.859  1.00132.96           H  
ATOM   1890  HE2 TYR C 141     -38.430  95.238 -78.102  1.00127.94           H  
ATOM   1891  HH  TYR C 141     -38.949  97.038 -79.452  1.00137.72           H  
ATOM   1892  N   TYR C 142     -39.308  90.453 -78.011  1.00118.59           N  
ATOM   1893  CA  TYR C 142     -37.916  90.384 -78.421  1.00121.20           C  
ATOM   1894  C   TYR C 142     -37.756  89.515 -79.661  1.00124.13           C  
ATOM   1895  O   TYR C 142     -36.980  89.845 -80.559  1.00129.49           O  
ATOM   1896  CB  TYR C 142     -37.031  89.858 -77.290  1.00137.90           C  
ATOM   1897  CG  TYR C 142     -35.596  89.663 -77.715  1.00140.64           C  
ATOM   1898  CD1 TYR C 142     -34.897  90.687 -78.342  1.00146.49           C  
ATOM   1899  CD2 TYR C 142     -34.941  88.459 -77.496  1.00138.21           C  
ATOM   1900  CE1 TYR C 142     -33.590  90.519 -78.742  1.00149.34           C  
ATOM   1901  CE2 TYR C 142     -33.629  88.281 -77.892  1.00141.31           C  
ATOM   1902  CZ  TYR C 142     -32.958  89.315 -78.514  1.00146.63           C  
ATOM   1903  OH  TYR C 142     -31.652  89.149 -78.912  1.00149.72           O  
ATOM   1904  H   TYR C 142     -39.565  90.146 -77.084  1.00118.59           H  
ATOM   1905  HA  TYR C 142     -37.595  91.397 -78.663  1.00121.20           H  
ATOM   1906  HB2 TYR C 142     -37.057  90.572 -76.467  1.00137.90           H  
ATOM   1907  HB3 TYR C 142     -37.428  88.900 -76.953  1.00137.90           H  
ATOM   1908  HD1 TYR C 142     -35.388  91.633 -78.519  1.00146.49           H  
ATOM   1909  HD2 TYR C 142     -35.464  87.649 -77.009  1.00138.21           H  
ATOM   1910  HE1 TYR C 142     -33.063  91.325 -79.231  1.00149.34           H  
ATOM   1911  HE2 TYR C 142     -33.132  87.339 -77.716  1.00141.31           H  
ATOM   1912  HH  TYR C 142     -31.277  88.286 -78.722  1.00149.72           H  
ATOM   1913  N   GLN C 143     -38.497  88.413 -79.719  1.00115.23           N  
ATOM   1914  CA  GLN C 143     -38.431  87.547 -80.893  1.00117.82           C  
ATOM   1915  C   GLN C 143     -38.877  88.261 -82.180  1.00124.26           C  
ATOM   1916  O   GLN C 143     -38.104  88.357 -83.159  1.00128.94           O  
ATOM   1917  CB  GLN C 143     -39.230  86.263 -80.658  1.00127.04           C  
ATOM   1918  CG  GLN C 143     -38.712  85.435 -79.486  1.00119.90           C  
ATOM   1919  CD  GLN C 143     -37.270  84.994 -79.673  1.00120.49           C  
ATOM   1920  OE1 GLN C 143     -37.000  83.984 -80.322  1.00121.34           O  
ATOM   1921  NE2 GLN C 143     -36.337  85.750 -79.102  1.00120.78           N  
ATOM   1922  H   GLN C 143     -39.107  88.174 -78.950  1.00115.23           H  
ATOM   1923  HA  GLN C 143     -37.384  87.280 -81.040  1.00117.82           H  
ATOM   1924  HB2 GLN C 143     -40.267  86.533 -80.459  1.00127.04           H  
ATOM   1925  HB3 GLN C 143     -39.179  85.654 -81.561  1.00127.04           H  
ATOM   1926  HG2 GLN C 143     -39.337  84.548 -79.382  1.00119.90           H  
ATOM   1927  HG3 GLN C 143     -38.778  86.035 -78.578  1.00119.90           H  
ATOM   1928 HE21 GLN C 143     -35.362  85.503 -79.192  1.00120.78           H  
ATOM   1929 HE22 GLN C 143     -36.603  86.571 -78.578  1.00120.78           H  
ATOM   1930  N   GLU C 144     -40.104  88.785 -82.175  1.00122.97           N  
ATOM   1931  CA  GLU C 144     -40.609  89.487 -83.358  1.00129.44           C  
ATOM   1932  C   GLU C 144     -39.697  90.651 -83.751  1.00135.51           C  
ATOM   1933  O   GLU C 144     -39.451  90.902 -84.941  1.00140.93           O  
ATOM   1934  CB  GLU C 144     -42.047  89.968 -83.146  1.00162.84           C  
ATOM   1935  CG  GLU C 144     -43.068  88.842 -83.127  1.00156.39           C  
ATOM   1936  CD  GLU C 144     -44.496  89.342 -83.057  1.00155.63           C  
ATOM   1937  OE1 GLU C 144     -44.726  90.538 -83.333  1.00159.34           O  
ATOM   1938  OE2 GLU C 144     -45.390  88.536 -82.724  1.00151.19           O1-
ATOM   1939  H   GLU C 144     -40.686  88.698 -81.354  1.00122.97           H  
ATOM   1940  HA  GLU C 144     -40.611  88.774 -84.182  1.00129.44           H  
ATOM   1941  HB2 GLU C 144     -42.097  90.495 -82.193  1.00162.84           H  
ATOM   1942  HB3 GLU C 144     -42.304  90.653 -83.954  1.00162.84           H  
ATOM   1943  HG2 GLU C 144     -42.877  88.214 -82.257  1.00156.39           H  
ATOM   1944  HG3 GLU C 144     -42.951  88.251 -84.035  1.00156.39           H  
ATOM   1945  N   ALA C 145     -39.186  91.342 -82.738  1.00134.27           N  
ATOM   1946  CA  ALA C 145     -38.229  92.417 -82.942  1.00139.88           C  
ATOM   1947  C   ALA C 145     -37.013  91.913 -83.708  1.00142.31           C  
ATOM   1948  O   ALA C 145     -36.631  92.498 -84.718  1.00149.78           O  
ATOM   1949  CB  ALA C 145     -37.806  93.011 -81.605  1.00189.55           C  
ATOM   1950  H   ALA C 145     -39.471  91.113 -81.797  1.00134.27           H  
ATOM   1951  HA  ALA C 145     -38.708  93.197 -83.533  1.00139.88           H  
ATOM   1952  HB1 ALA C 145     -37.324  92.242 -81.002  1.00189.55           H  
ATOM   1953  HB2 ALA C 145     -38.684  93.387 -81.080  1.00189.55           H  
ATOM   1954  HB3 ALA C 145     -37.107  93.829 -81.776  1.00189.55           H  
ATOM   1955  N   LYS C 146     -36.424  90.823 -83.222  1.00136.35           N  
ATOM   1956  CA  LYS C 146     -35.244  90.219 -83.840  1.00138.07           C  
ATOM   1957  C   LYS C 146     -35.478  89.945 -85.325  1.00143.30           C  
ATOM   1958  O   LYS C 146     -34.630  90.267 -86.183  1.00149.05           O  
ATOM   1959  CB  LYS C 146     -34.865  88.931 -83.100  1.00151.12           C  
ATOM   1960  CG  LYS C 146     -33.683  88.173 -83.685  1.00151.48           C  
ATOM   1961  CD  LYS C 146     -33.042  87.258 -82.642  1.00143.28           C  
ATOM   1962  CE  LYS C 146     -34.029  86.241 -82.075  1.00137.06           C  
ATOM   1963  NZ  LYS C 146     -33.445  85.460 -80.940  1.00131.58           N1+
ATOM   1964  H   LYS C 146     -36.808  90.395 -82.392  1.00136.35           H  
ATOM   1965  HA  LYS C 146     -34.416  90.924 -83.763  1.00138.07           H  
ATOM   1966  HB2 LYS C 146     -34.622  89.193 -82.070  1.00151.12           H  
ATOM   1967  HB3 LYS C 146     -35.730  88.268 -83.112  1.00151.12           H  
ATOM   1968  HG2 LYS C 146     -34.028  87.569 -84.524  1.00151.48           H  
ATOM   1969  HG3 LYS C 146     -32.939  88.889 -84.035  1.00151.48           H  
ATOM   1970  HD2 LYS C 146     -32.663  87.871 -81.824  1.00143.28           H  
ATOM   1971  HD3 LYS C 146     -32.215  86.721 -83.108  1.00143.28           H  
ATOM   1972  HE2 LYS C 146     -34.314  85.549 -82.867  1.00137.06           H  
ATOM   1973  HE3 LYS C 146     -34.913  86.770 -81.719  1.00137.06           H  
ATOM   1974  HZ1 LYS C 146     -32.624  84.965 -81.259  1.00131.58           H  
ATOM   1975  HZ2 LYS C 146     -34.127  84.797 -80.601  1.00131.58           H  
ATOM   1976  HZ3 LYS C 146     -33.189  86.091 -80.194  1.00131.58           H  
ATOM   1977  N   SER C 147     -36.644  89.378 -85.633  1.00141.27           N  
ATOM   1978  CA  SER C 147     -36.992  89.145 -87.038  1.00145.39           C  
ATOM   1979  C   SER C 147     -37.045  90.457 -87.828  1.00152.40           C  
ATOM   1980  O   SER C 147     -36.523  90.551 -88.944  1.00157.18           O  
ATOM   1981  CB  SER C 147     -38.316  88.388 -87.163  1.00142.04           C  
ATOM   1982  OG  SER C 147     -38.580  88.050 -88.514  1.00145.74           O  
ATOM   1983  H   SER C 147     -37.286  89.110 -84.901  1.00141.27           H  
ATOM   1984  HA  SER C 147     -36.204  88.526 -87.467  1.00145.39           H  
ATOM   1985  HB2 SER C 147     -39.123  89.017 -86.788  1.00142.04           H  
ATOM   1986  HB3 SER C 147     -38.262  87.475 -86.571  1.00142.04           H  
ATOM   1987  HG  SER C 147     -38.623  88.868 -89.015  1.00145.74           H  
ATOM   1988  N   SER C 148     -37.670  91.475 -87.245  1.00152.92           N  
ATOM   1989  CA  SER C 148     -37.735  92.773 -87.911  1.00158.78           C  
ATOM   1990  C   SER C 148     -36.349  93.351 -88.197  1.00164.29           C  
ATOM   1991  O   SER C 148     -36.121  93.913 -89.265  1.00169.12           O  
ATOM   1992  CB  SER C 148     -38.574  93.760 -87.101  1.00163.21           C  
ATOM   1993  OG  SER C 148     -39.921  93.329 -87.031  1.00157.02           O  
ATOM   1994  H   SER C 148     -38.101  91.351 -86.340  1.00152.92           H  
ATOM   1995  HA  SER C 148     -38.219  92.610 -88.874  1.00158.78           H  
ATOM   1996  HB2 SER C 148     -38.536  94.739 -87.578  1.00163.21           H  
ATOM   1997  HB3 SER C 148     -38.168  93.832 -86.092  1.00163.21           H  
ATOM   1998  HG  SER C 148     -40.255  93.274 -87.929  1.00157.02           H  
ATOM   1999  N   LYS C 149     -35.430  93.203 -87.245  1.00168.00           N  
ATOM   2000  CA  LYS C 149     -34.053  93.666 -87.413  1.00173.13           C  
ATOM   2001  C   LYS C 149     -33.403  92.974 -88.612  1.00175.46           C  
ATOM   2002  O   LYS C 149     -32.904  93.640 -89.546  1.00180.86           O  
ATOM   2003  CB  LYS C 149     -33.227  93.412 -86.140  1.00163.95           C  
ATOM   2004  CG  LYS C 149     -33.739  94.124 -84.877  1.00159.77           C  
ATOM   2005  CD  LYS C 149     -33.064  93.589 -83.599  1.00151.13           C  
ATOM   2006  CE  LYS C 149     -33.734  94.106 -82.315  1.00145.39           C  
ATOM   2007  NZ  LYS C 149     -33.340  93.324 -81.097  1.00137.58           N1+
ATOM   2008  H   LYS C 149     -35.693  92.756 -86.378  1.00168.00           H  
ATOM   2009  HA  LYS C 149     -34.076  94.740 -87.595  1.00173.13           H  
ATOM   2010  HB2 LYS C 149     -33.227  92.339 -85.946  1.00163.95           H  
ATOM   2011  HB3 LYS C 149     -32.207  93.748 -86.327  1.00163.95           H  
ATOM   2012  HG2 LYS C 149     -33.531  95.190 -84.965  1.00159.77           H  
ATOM   2013  HG3 LYS C 149     -34.815  93.970 -84.798  1.00159.77           H  
ATOM   2014  HD2 LYS C 149     -32.020  93.902 -83.598  1.00151.13           H  
ATOM   2015  HD3 LYS C 149     -33.117  92.500 -83.606  1.00151.13           H  
ATOM   2016  HE2 LYS C 149     -34.815  94.040 -82.436  1.00145.39           H  
ATOM   2017  HE3 LYS C 149     -33.447  95.147 -82.168  1.00145.39           H  
ATOM   2018  HZ1 LYS C 149     -33.600  92.356 -81.220  1.00137.58           H  
ATOM   2019  HZ2 LYS C 149     -33.814  93.700 -80.288  1.00137.58           H  
ATOM   2020  HZ3 LYS C 149     -32.341  93.390 -80.963  1.00137.58           H  
ATOM   2021  N   ILE C 150     -33.424  91.640 -88.601  1.00165.46           N  
ATOM   2022  CA  ILE C 150     -32.813  90.897 -89.708  1.00167.45           C  
ATOM   2023  C   ILE C 150     -33.477  91.233 -91.054  1.00171.65           C  
ATOM   2024  O   ILE C 150     -32.845  91.133 -92.108  1.00175.88           O  
ATOM   2025  CB  ILE C 150     -32.742  89.357 -89.446  1.00168.93           C  
ATOM   2026  CG1 ILE C 150     -32.057  88.621 -90.606  1.00170.88           C  
ATOM   2027  CG2 ILE C 150     -34.106  88.783 -89.206  1.00163.76           C  
ATOM   2028  CD1 ILE C 150     -30.644  88.157 -90.305  1.00168.49           C  
ATOM   2029  H   ILE C 150     -33.858  91.145 -87.835  1.00165.46           H  
ATOM   2030  HA  ILE C 150     -31.778  91.232 -89.769  1.00167.45           H  
ATOM   2031  HB  ILE C 150     -32.142  89.213 -88.547  1.00168.93           H  
ATOM   2032 HG12 ILE C 150     -32.657  87.746 -90.857  1.00170.88           H  
ATOM   2033 HG13 ILE C 150     -32.020  89.294 -91.463  1.00170.88           H  
ATOM   2034 HG21 ILE C 150     -34.719  88.919 -90.097  1.00163.76           H  
ATOM   2035 HG22 ILE C 150     -34.572  89.293 -88.363  1.00163.76           H  
ATOM   2036 HG23 ILE C 150     -34.019  87.719 -88.984  1.00163.76           H  
ATOM   2037 HD11 ILE C 150     -30.658  87.481 -89.450  1.00168.49           H  
ATOM   2038 HD12 ILE C 150     -30.019  89.020 -90.076  1.00168.49           H  
ATOM   2039 HD13 ILE C 150     -30.240  87.636 -91.173  1.00168.49           H  
ATOM   2040  N   MET C 151     -34.733  91.675 -91.018  1.00170.45           N  
ATOM   2041  CA  MET C 151     -35.367  92.176 -92.240  1.00174.43           C  
ATOM   2042  C   MET C 151     -34.856  93.556 -92.656  1.00180.45           C  
ATOM   2043  O   MET C 151     -34.712  93.833 -93.847  1.00185.19           O  
ATOM   2044  CB  MET C 151     -36.891  92.186 -92.114  1.00171.32           C  
ATOM   2045  CG  MET C 151     -37.538  90.819 -92.259  1.00167.34           C  
ATOM   2046  SD  MET C 151     -37.743  90.315 -93.978  1.00172.14           S  
ATOM   2047  CE  MET C 151     -36.153  89.576 -94.365  1.00173.79           C  
ATOM   2048  H   MET C 151     -35.248  91.665 -90.149  1.00170.45           H  
ATOM   2049  HA  MET C 151     -35.085  91.481 -93.031  1.00174.43           H  
ATOM   2050  HB2 MET C 151     -37.294  92.838 -92.889  1.00171.32           H  
ATOM   2051  HB3 MET C 151     -37.150  92.584 -91.133  1.00171.32           H  
ATOM   2052  HG2 MET C 151     -38.520  90.847 -91.786  1.00167.34           H  
ATOM   2053  HG3 MET C 151     -36.912  90.083 -91.754  1.00167.34           H  
ATOM   2054  HE1 MET C 151     -36.156  89.227 -95.398  1.00173.79           H  
ATOM   2055  HE2 MET C 151     -35.972  88.733 -93.698  1.00173.79           H  
ATOM   2056  HE3 MET C 151     -35.366  90.319 -94.235  1.00173.79           H  
ATOM   2057  N   GLU C 152     -34.590  94.417 -91.676  1.00180.44           N  
ATOM   2058  CA  GLU C 152     -34.063  95.748 -91.962  1.00185.83           C  
ATOM   2059  C   GLU C 152     -32.723  95.640 -92.664  1.00190.78           C  
ATOM   2060  O   GLU C 152     -32.431  96.418 -93.573  1.00195.98           O  
ATOM   2061  CB  GLU C 152     -33.901  96.580 -90.686  1.00223.75           C  
ATOM   2062  CG  GLU C 152     -35.175  96.795 -89.889  1.00218.30           C  
ATOM   2063  CD  GLU C 152     -36.301  97.397 -90.708  1.00215.43           C  
ATOM   2064  OE1 GLU C 152     -36.021  98.161 -91.656  1.00218.60           O  
ATOM   2065  OE2 GLU C 152     -37.475  97.103 -90.397  1.00210.96           O1-
ATOM   2066  H   GLU C 152     -34.756  94.144 -90.718  1.00180.44           H  
ATOM   2067  HA  GLU C 152     -34.781  96.251 -92.609  1.00185.83           H  
ATOM   2068  HB2 GLU C 152     -33.182  96.074 -90.042  1.00223.75           H  
ATOM   2069  HB3 GLU C 152     -33.511  97.558 -90.968  1.00223.75           H  
ATOM   2070  HG2 GLU C 152     -34.954  97.466 -89.059  1.00218.30           H  
ATOM   2071  HG3 GLU C 152     -35.507  95.832 -89.500  1.00218.30           H  
ATOM   2072  N   SER C 153     -31.912  94.670 -92.245  1.00211.34           N  
ATOM   2073  CA  SER C 153     -30.592  94.495 -92.861  1.00215.62           C  
ATOM   2074  C   SER C 153     -30.644  94.234 -94.376  1.00215.77           C  
ATOM   2075  O   SER C 153     -29.665  94.471 -95.085  1.00219.23           O  
ATOM   2076  CB  SER C 153     -29.800  93.386 -92.161  1.00210.03           C  
ATOM   2077  OG  SER C 153     -30.345  92.109 -92.444  1.00206.06           O  
ATOM   2078  H   SER C 153     -32.207  94.053 -91.501  1.00211.34           H  
ATOM   2079  HA  SER C 153     -30.079  95.448 -92.728  1.00215.62           H  
ATOM   2080  HB2 SER C 153     -29.829  93.554 -91.084  1.00210.03           H  
ATOM   2081  HB3 SER C 153     -28.766  93.416 -92.506  1.00210.03           H  
ATOM   2082  HG  SER C 153     -31.253  92.106 -92.133  1.00206.06           H  
ATOM   2083  N   PHE C 154     -31.785  93.751 -94.864  1.00238.07           N  
ATOM   2084  CA  PHE C 154     -31.940  93.410 -96.281  1.00237.98           C  
ATOM   2085  C   PHE C 154     -32.291  94.583 -97.149  1.00242.08           C  
ATOM   2086  O   PHE C 154     -32.209  94.531 -98.374  1.00246.40           O  
ATOM   2087  CB  PHE C 154     -33.046  92.383 -96.466  1.00200.36           C  
ATOM   2088  CG  PHE C 154     -32.547  90.988 -96.587  1.00200.52           C  
ATOM   2089  CD1 PHE C 154     -31.397  90.600 -95.927  1.00202.83           C  
ATOM   2090  CD2 PHE C 154     -33.214  90.067 -97.374  1.00198.17           C  
ATOM   2091  CE1 PHE C 154     -30.927  89.311 -96.034  1.00201.79           C  
ATOM   2092  CE2 PHE C 154     -32.750  88.775 -97.488  1.00197.72           C  
ATOM   2093  CZ  PHE C 154     -31.604  88.396 -96.817  1.00199.13           C  
ATOM   2094  H   PHE C 154     -32.567  93.616 -94.239  1.00238.07           H  
ATOM   2095  HA  PHE C 154     -30.967  93.025 -96.585  1.00237.98           H  
ATOM   2096  HB2 PHE C 154     -33.714  92.437 -95.606  1.00200.36           H  
ATOM   2097  HB3 PHE C 154     -33.599  92.631 -97.372  1.00200.36           H  
ATOM   2098  HD1 PHE C 154     -30.861  91.316 -95.321  1.00202.83           H  
ATOM   2099  HD2 PHE C 154     -34.107  90.363 -97.904  1.00198.17           H  
ATOM   2100  HE1 PHE C 154     -30.032  89.016 -95.507  1.00201.79           H  
ATOM   2101  HE2 PHE C 154     -33.281  88.061 -98.100  1.00197.72           H  
ATOM   2102  HZ  PHE C 154     -31.237  87.384 -96.904  1.00199.13           H  
ATOM   2103  N   LYS C 155     -32.732  95.638 -96.517  1.00204.97           N  
ATOM   2104  CA  LYS C 155     -33.264  96.712 -97.295  1.00203.28           C  
ATOM   2105  C   LYS C 155     -32.090  97.469 -97.880  1.00203.49           C  
ATOM   2106  O   LYS C 155     -31.303  98.075 -97.156  1.00207.41           O  
ATOM   2107  CB  LYS C 155     -34.061  97.617 -96.373  1.00195.03           C  
ATOM   2108  CG  LYS C 155     -35.273  98.233 -97.012  1.00193.19           C  
ATOM   2109  CD  LYS C 155     -36.516  97.846 -96.241  1.00193.61           C  
ATOM   2110  CE  LYS C 155     -37.743  98.557 -96.773  1.00192.24           C  
ATOM   2111  NZ  LYS C 155     -38.945  98.221 -95.964  1.00192.95           N1+
ATOM   2112  H   LYS C 155     -32.698  95.693 -95.509  1.00204.97           H  
ATOM   2113  HA  LYS C 155     -33.913  96.353 -98.093  1.00203.28           H  
ATOM   2114  HB2 LYS C 155     -34.388  97.029 -95.516  1.00195.03           H  
ATOM   2115  HB3 LYS C 155     -33.407  98.421 -96.034  1.00195.03           H  
ATOM   2116  HG2 LYS C 155     -35.170  99.318 -97.010  1.00193.19           H  
ATOM   2117  HG3 LYS C 155     -35.360  97.878 -98.039  1.00193.19           H  
ATOM   2118  HD2 LYS C 155     -36.380  98.111 -95.193  1.00193.61           H  
ATOM   2119  HD3 LYS C 155     -36.665  96.770 -96.327  1.00193.61           H  
ATOM   2120  HE2 LYS C 155     -37.912  98.253 -97.806  1.00192.24           H  
ATOM   2121  HE3 LYS C 155     -37.576  99.633 -96.734  1.00192.24           H  
ATOM   2122  HZ1 LYS C 155     -39.105  97.224 -95.996  1.00192.95           H  
ATOM   2123  HZ2 LYS C 155     -39.749  98.703 -96.340  1.00192.95           H  
ATOM   2124  HZ3 LYS C 155     -38.797  98.508 -95.007  1.00192.95           H  
ATOM   2125  N   ASN C 156     -31.975  97.421 -99.203  1.00170.44           N  
ATOM   2126  CA  ASN C 156     -30.987  98.214 -99.914  1.00171.08           C  
ATOM   2127  C   ASN C 156     -31.688  98.956-101.035  1.00168.20           C  
ATOM   2128  O   ASN C 156     -32.112  98.349-102.021  1.00166.61           O  
ATOM   2129  CB  ASN C 156     -29.879  97.327-100.502  1.00179.03           C  
ATOM   2130  CG  ASN C 156     -29.166  96.486 -99.451  1.00183.67           C  
ATOM   2131  OD1 ASN C 156     -29.798  95.869 -98.597  1.00183.10           O  
ATOM   2132  ND2 ASN C 156     -27.840  96.457 -99.518  1.00188.71           N  
ATOM   2133  H   ASN C 156     -32.591  96.817 -99.728  1.00170.44           H  
ATOM   2134  HA  ASN C 156     -30.523  98.912 -99.217  1.00171.08           H  
ATOM   2135  HB2 ASN C 156     -29.145  97.967-100.991  1.00179.03           H  
ATOM   2136  HB3 ASN C 156     -30.324  96.658-101.238  1.00179.03           H  
ATOM   2137 HD21 ASN C 156     -27.312  95.913 -98.850  1.00188.71           H  
ATOM   2138 HD22 ASN C 156     -27.359  96.979-100.236  1.00188.71           H  
ATOM   2139  N   MET C 157     -31.799 100.270-100.897  1.00185.36           N  
ATOM   2140  CA  MET C 157     -32.428 101.069-101.934  1.00183.29           C  
ATOM   2141  C   MET C 157     -31.399 102.000-102.549  1.00184.06           C  
ATOM   2142  O   MET C 157     -30.958 102.957-101.914  1.00186.22           O  
ATOM   2143  CB  MET C 157     -33.596 101.877-101.366  1.00190.45           C  
ATOM   2144  CG  MET C 157     -34.268 101.241-100.161  1.00191.54           C  
ATOM   2145  SD  MET C 157     -36.015 101.667-100.001  1.00190.88           S  
ATOM   2146  CE  MET C 157     -36.193 102.945-101.246  1.00189.36           C  
ATOM   2147  H   MET C 157     -31.444 100.719-100.065  1.00185.36           H  
ATOM   2148  HA  MET C 157     -32.820 100.402-102.701  1.00183.29           H  
ATOM   2149  HB2 MET C 157     -34.343 101.995-102.151  1.00190.45           H  
ATOM   2150  HB3 MET C 157     -33.221 102.857-101.070  1.00190.45           H  
ATOM   2151  HG2 MET C 157     -33.749 101.572 -99.262  1.00191.54           H  
ATOM   2152  HG3 MET C 157     -34.184 100.158-100.251  1.00191.54           H  
ATOM   2153  HE1 MET C 157     -37.224 103.300-101.258  1.00189.36           H  
ATOM   2154  HE2 MET C 157     -35.938 102.537-102.224  1.00189.36           H  
ATOM   2155  HE3 MET C 157     -35.526 103.775-101.013  1.00189.36           H  
ATOM   2156  N   VAL C 158     -31.019 101.718-103.789  1.00206.17           N  
ATOM   2157  CA  VAL C 158     -30.086 102.578-104.499  1.00207.48           C  
ATOM   2158  C   VAL C 158     -30.856 103.641-105.275  1.00204.99           C  
ATOM   2159  O   VAL C 158     -31.854 103.338-105.935  1.00202.41           O  
ATOM   2160  CB  VAL C 158     -29.139 101.764-105.424  1.00162.39           C  
ATOM   2161  CG1 VAL C 158     -29.161 102.290-106.856  1.00160.51           C  
ATOM   2162  CG2 VAL C 158     -27.722 101.776-104.869  1.00168.31           C  
ATOM   2163  H   VAL C 158     -31.383 100.894-104.246  1.00206.17           H  
ATOM   2164  HA  VAL C 158     -29.448 103.074-103.768  1.00207.48           H  
ATOM   2165  HB  VAL C 158     -29.500 100.736-105.449  1.00162.39           H  
ATOM   2166 HG11 VAL C 158     -28.805 103.320-106.870  1.00160.51           H  
ATOM   2167 HG12 VAL C 158     -30.180 102.252-107.241  1.00160.51           H  
ATOM   2168 HG13 VAL C 158     -28.513 101.674-107.480  1.00160.51           H  
ATOM   2169 HG21 VAL C 158     -27.352 102.801-104.840  1.00168.31           H  
ATOM   2170 HG22 VAL C 158     -27.076 101.175-105.509  1.00168.31           H  
ATOM   2171 HG23 VAL C 158     -27.723 101.361-103.861  1.00168.31           H  
ATOM   2172  N   PRO C 159     -30.425 104.904-105.154  1.00176.39           N  
ATOM   2173  CA  PRO C 159     -31.032 105.960-105.964  1.00174.43           C  
ATOM   2174  C   PRO C 159     -30.702 105.729-107.429  1.00173.14           C  
ATOM   2175  O   PRO C 159     -29.549 105.458-107.761  1.00175.95           O  
ATOM   2176  CB  PRO C 159     -30.339 107.232-105.462  1.00145.58           C  
ATOM   2177  CG  PRO C 159     -29.830 106.885-104.103  1.00149.35           C  
ATOM   2178  CD  PRO C 159     -29.458 105.437-104.181  1.00149.10           C  
ATOM   2179  HA  PRO C 159     -32.118 106.004-105.881  1.00174.43           H  
ATOM   2180  HB2 PRO C 159     -29.515 107.505-106.121  1.00145.58           H  
ATOM   2181  HB3 PRO C 159     -31.048 108.058-105.406  1.00145.58           H  
ATOM   2182  HG2 PRO C 159     -30.606 107.041-103.353  1.00149.35           H  
ATOM   2183  HG3 PRO C 159     -28.958 107.491-103.855  1.00149.35           H  
ATOM   2184  HD2 PRO C 159     -29.568 104.951-103.212  1.00149.10           H  
ATOM   2185  HD3 PRO C 159     -28.435 105.313-104.536  1.00149.10           H  
ATOM   2186  N   GLN C 160     -31.707 105.813-108.290  1.00154.64           N  
ATOM   2187  CA  GLN C 160     -31.486 105.715-109.724  1.00153.71           C  
ATOM   2188  C   GLN C 160     -31.989 106.992-110.373  1.00152.46           C  
ATOM   2189  O   GLN C 160     -33.183 107.276-110.341  1.00150.49           O  
ATOM   2190  CB  GLN C 160     -32.213 104.498-110.295  1.00161.14           C  
ATOM   2191  CG  GLN C 160     -31.748 103.173-109.710  1.00162.63           C  
ATOM   2192  CD  GLN C 160     -32.642 102.014-110.104  1.00161.08           C  
ATOM   2193  OE1 GLN C 160     -33.467 101.557-109.313  1.00160.68           O  
ATOM   2194  NE2 GLN C 160     -32.478 101.529-111.329  1.00160.83           N  
ATOM   2195  H   GLN C 160     -32.646 105.948-107.943  1.00154.64           H  
ATOM   2196  HA  GLN C 160     -30.423 105.591-109.929  1.00153.71           H  
ATOM   2197  HB2 GLN C 160     -33.278 104.608-110.092  1.00161.14           H  
ATOM   2198  HB3 GLN C 160     -32.049 104.474-111.372  1.00161.14           H  
ATOM   2199  HG2 GLN C 160     -31.742 103.255-108.623  1.00162.63           H  
ATOM   2200  HG3 GLN C 160     -30.738 102.970-110.065  1.00162.63           H  
ATOM   2201 HE21 GLN C 160     -33.043 100.754-111.645  1.00160.83           H  
ATOM   2202 HE22 GLN C 160     -31.788 101.935-111.945  1.00160.83           H  
ATOM   2203  N   GLN C 161     -31.083 107.769-110.953  1.00169.69           N  
ATOM   2204  CA  GLN C 161     -31.468 109.062-111.504  1.00169.14           C  
ATOM   2205  C   GLN C 161     -32.060 108.953-112.909  1.00166.78           C  
ATOM   2206  O   GLN C 161     -31.476 108.335-113.800  1.00167.54           O  
ATOM   2207  CB  GLN C 161     -30.301 110.052-111.461  1.00170.42           C  
ATOM   2208  CG  GLN C 161     -29.033 109.587-112.144  1.00173.17           C  
ATOM   2209  CD  GLN C 161     -28.008 110.697-112.242  1.00176.89           C  
ATOM   2210  OE1 GLN C 161     -28.216 111.795-111.725  1.00177.54           O  
ATOM   2211  NE2 GLN C 161     -26.896 110.421-112.913  1.00179.75           N  
ATOM   2212  H   GLN C 161     -30.122 107.463-111.013  1.00169.69           H  
ATOM   2213  HA  GLN C 161     -32.262 109.450-110.866  1.00169.14           H  
ATOM   2214  HB2 GLN C 161     -30.624 110.975-111.943  1.00170.42           H  
ATOM   2215  HB3 GLN C 161     -30.067 110.251-110.415  1.00170.42           H  
ATOM   2216  HG2 GLN C 161     -29.279 109.244-113.149  1.00173.17           H  
ATOM   2217  HG3 GLN C 161     -28.607 108.762-111.573  1.00173.17           H  
ATOM   2218 HE21 GLN C 161     -26.180 111.126-113.015  1.00179.75           H  
ATOM   2219 HE22 GLN C 161     -26.766 109.506-113.321  1.00179.75           H  
ATOM   2220  N   ALA C 162     -33.231 109.557-113.086  1.00187.32           N  
ATOM   2221  CA  ALA C 162     -33.963 109.498-114.346  1.00185.15           C  
ATOM   2222  C   ALA C 162     -33.364 110.432-115.388  1.00186.80           C  
ATOM   2223  O   ALA C 162     -32.782 111.462-115.048  1.00189.01           O  
ATOM   2224  CB  ALA C 162     -35.420 109.847-114.116  1.00143.70           C  
ATOM   2225  H   ALA C 162     -33.629 110.077-112.317  1.00187.32           H  
ATOM   2226  HA  ALA C 162     -33.887 108.480-114.727  1.00185.15           H  
ATOM   2227  HB1 ALA C 162     -35.494 110.865-113.735  1.00143.70           H  
ATOM   2228  HB2 ALA C 162     -35.849 109.156-113.391  1.00143.70           H  
ATOM   2229  HB3 ALA C 162     -35.965 109.771-115.057  1.00143.70           H  
ATOM   2230  N   LEU C 163     -33.518 110.074-116.658  1.00140.29           N  
ATOM   2231  CA  LEU C 163     -33.034 110.921-117.738  1.00141.85           C  
ATOM   2232  C   LEU C 163     -34.181 111.681-118.391  1.00139.99           C  
ATOM   2233  O   LEU C 163     -34.989 111.100-119.127  1.00138.16           O  
ATOM   2234  CB  LEU C 163     -32.318 110.088-118.797  1.00149.47           C  
ATOM   2235  CG  LEU C 163     -31.518 110.937-119.783  1.00152.06           C  
ATOM   2236  CD1 LEU C 163     -30.214 111.368-119.139  1.00155.43           C  
ATOM   2237  CD2 LEU C 163     -31.270 110.195-121.086  1.00153.07           C  
ATOM   2238  H   LEU C 163     -33.977 109.202-116.877  1.00140.29           H  
ATOM   2239  HA  LEU C 163     -32.334 111.636-117.305  1.00141.85           H  
ATOM   2240  HB2 LEU C 163     -31.635 109.401-118.296  1.00149.47           H  
ATOM   2241  HB3 LEU C 163     -33.063 109.519-119.353  1.00149.47           H  
ATOM   2242  HG  LEU C 163     -32.101 111.824-120.031  1.00152.06           H  
ATOM   2243 HD11 LEU C 163     -29.624 110.486-118.887  1.00155.43           H  
ATOM   2244 HD12 LEU C 163     -30.426 111.934-118.232  1.00155.43           H  
ATOM   2245 HD13 LEU C 163     -29.654 111.993-119.835  1.00155.43           H  
ATOM   2246 HD21 LEU C 163     -30.688 109.295-120.887  1.00153.07           H  
ATOM   2247 HD22 LEU C 163     -30.720 110.839-121.772  1.00153.07           H  
ATOM   2248 HD23 LEU C 163     -32.224 109.918-121.534  1.00153.07           H  
ATOM   2249  N   VAL C 164     -34.237 112.985-118.143  1.00135.16           N  
ATOM   2250  CA  VAL C 164     -35.317 113.785-118.688  1.00134.26           C  
ATOM   2251  C   VAL C 164     -34.817 114.603-119.873  1.00136.20           C  
ATOM   2252  O   VAL C 164     -33.612 114.682-120.134  1.00138.39           O  
ATOM   2253  CB  VAL C 164     -35.867 114.743-117.606  1.00132.47           C  
ATOM   2254  CG1 VAL C 164     -37.330 115.065-117.853  1.00131.02           C  
ATOM   2255  CG2 VAL C 164     -35.702 114.127-116.230  1.00132.16           C  
ATOM   2256  H   VAL C 164     -33.526 113.420-117.573  1.00135.16           H  
ATOM   2257  HA  VAL C 164     -36.111 113.115-119.018  1.00134.26           H  
ATOM   2258  HB  VAL C 164     -35.298 115.671-117.657  1.00132.47           H  
ATOM   2259 HG11 VAL C 164     -37.917 114.148-117.806  1.00131.02           H  
ATOM   2260 HG12 VAL C 164     -37.441 115.517-118.839  1.00131.02           H  
ATOM   2261 HG13 VAL C 164     -37.682 115.761-117.092  1.00131.02           H  
ATOM   2262 HG21 VAL C 164     -36.271 113.199-116.177  1.00132.16           H  
ATOM   2263 HG22 VAL C 164     -36.069 114.822-115.475  1.00132.16           H  
ATOM   2264 HG23 VAL C 164     -34.648 113.918-116.050  1.00132.16           H  
ATOM   2265  N   ILE C 165     -35.757 115.243-120.559  1.00143.25           N  
ATOM   2266  CA  ILE C 165     -35.455 116.163-121.638  1.00145.13           C  
ATOM   2267  C   ILE C 165     -36.311 117.396-121.425  1.00145.44           C  
ATOM   2268  O   ILE C 165     -37.540 117.334-121.489  1.00144.03           O  
ATOM   2269  CB  ILE C 165     -35.762 115.548-123.011  1.00122.41           C  
ATOM   2270  CG1 ILE C 165     -34.695 114.517-123.372  1.00123.17           C  
ATOM   2271  CG2 ILE C 165     -35.816 116.624-124.078  1.00124.41           C  
ATOM   2272  CD1 ILE C 165     -34.842 113.956-124.758  1.00123.84           C  
ATOM   2273  H   ILE C 165     -36.725 115.082-120.318  1.00143.25           H  
ATOM   2274  HA  ILE C 165     -34.392 116.405-121.628  1.00145.13           H  
ATOM   2275  HB  ILE C 165     -36.734 115.058-122.959  1.00122.41           H  
ATOM   2276 HG12 ILE C 165     -33.717 114.992-123.295  1.00123.17           H  
ATOM   2277 HG13 ILE C 165     -34.756 113.694-122.659  1.00123.17           H  
ATOM   2278 HG21 ILE C 165     -34.849 117.123-124.140  1.00124.41           H  
ATOM   2279 HG22 ILE C 165     -36.585 117.353-123.821  1.00124.41           H  
ATOM   2280 HG23 ILE C 165     -36.053 116.170-125.040  1.00124.41           H  
ATOM   2281 HD11 ILE C 165     -34.783 114.765-125.486  1.00123.84           H  
ATOM   2282 HD12 ILE C 165     -35.807 113.456-124.847  1.00123.84           H  
ATOM   2283 HD13 ILE C 165     -34.043 113.239-124.947  1.00123.84           H  
ATOM   2284  N   ARG C 166     -35.658 118.518-121.158  1.00154.16           N  
ATOM   2285  CA  ARG C 166     -36.379 119.749-120.877  1.00155.26           C  
ATOM   2286  C   ARG C 166     -35.742 120.896-121.636  1.00158.12           C  
ATOM   2287  O   ARG C 166     -34.515 121.014-121.686  1.00159.83           O  
ATOM   2288  CB  ARG C 166     -36.414 120.022-119.372  1.00166.49           C  
ATOM   2289  CG  ARG C 166     -37.294 119.036-118.609  1.00163.88           C  
ATOM   2290  CD  ARG C 166     -37.099 119.113-117.101  1.00164.67           C  
ATOM   2291  NE  ARG C 166     -37.880 118.089-116.408  1.00162.26           N  
ATOM   2292  CZ  ARG C 166     -37.854 117.884-115.095  1.00162.65           C  
ATOM   2293  NH1 ARG C 166     -37.082 118.632-114.319  1.00165.55           N  
ATOM   2294  NH2 ARG C 166     -38.599 116.928-114.557  1.00160.49           N1+
ATOM   2295  H   ARG C 166     -34.648 118.518-121.150  1.00154.16           H  
ATOM   2296  HA  ARG C 166     -37.411 119.647-121.212  1.00155.26           H  
ATOM   2297  HB2 ARG C 166     -35.398 119.955-118.983  1.00166.49           H  
ATOM   2298  HB3 ARG C 166     -36.799 121.029-119.210  1.00166.49           H  
ATOM   2299  HG2 ARG C 166     -37.053 118.026-118.940  1.00163.88           H  
ATOM   2300  HG3 ARG C 166     -38.338 119.253-118.836  1.00163.88           H  
ATOM   2301  HD2 ARG C 166     -37.415 120.096-116.752  1.00164.67           H  
ATOM   2302  HD3 ARG C 166     -36.043 118.969-116.872  1.00164.67           H  
ATOM   2303  HE  ARG C 166     -38.480 117.497-116.965  1.00162.26           H  
ATOM   2304 HH11 ARG C 166     -37.063 118.473-113.322  1.00165.55           H  
ATOM   2305 HH12 ARG C 166     -36.513 119.361-114.725  1.00165.55           H  
ATOM   2306 HH21 ARG C 166     -39.187 116.355-115.145  1.00160.49           H  
ATOM   2307 HH22 ARG C 166     -38.578 116.773-113.559  1.00160.49           H  
ATOM   2308  N   ASN C 167     -36.587 121.723-122.242  1.00179.12           N  
ATOM   2309  CA  ASN C 167     -36.131 122.781-123.132  1.00181.84           C  
ATOM   2310  C   ASN C 167     -35.201 122.234-124.210  1.00182.21           C  
ATOM   2311  O   ASN C 167     -34.225 122.878-124.591  1.00184.71           O  
ATOM   2312  CB  ASN C 167     -35.446 123.900-122.345  1.00174.89           C  
ATOM   2313  CG  ASN C 167     -36.178 125.219-122.459  1.00177.14           C  
ATOM   2314  OD1 ASN C 167     -36.822 125.496-123.470  1.00177.43           O  
ATOM   2315  ND2 ASN C 167     -36.084 126.041-121.422  1.00179.21           N  
ATOM   2316  H   ASN C 167     -37.578 121.614-122.080  1.00179.12           H  
ATOM   2317  HA  ASN C 167     -37.008 123.198-123.626  1.00181.84           H  
ATOM   2318  HB2 ASN C 167     -34.433 124.028-122.728  1.00174.89           H  
ATOM   2319  HB3 ASN C 167     -35.404 123.613-121.294  1.00174.89           H  
ATOM   2320 HD21 ASN C 167     -36.552 126.936-121.443  1.00179.21           H  
ATOM   2321 HD22 ASN C 167     -35.544 125.772-120.612  1.00179.21           H  
ATOM   2322  N   GLY C 168     -35.505 121.028-124.681  1.00182.71           N  
ATOM   2323  CA  GLY C 168     -34.725 120.387-125.722  1.00183.43           C  
ATOM   2324  C   GLY C 168     -33.427 119.754-125.253  1.00183.92           C  
ATOM   2325  O   GLY C 168     -32.792 119.017-126.006  1.00184.64           O  
ATOM   2326  H   GLY C 168     -36.305 120.543-124.301  1.00182.71           H  
ATOM   2327  HA2 GLY C 168     -35.338 119.607-126.172  1.00183.43           H  
ATOM   2328  HA3 GLY C 168     -34.483 121.138-126.474  1.00183.43           H  
ATOM   2329  N   GLU C 169     -33.026 120.029-124.014  1.00159.47           N  
ATOM   2330  CA  GLU C 169     -31.760 119.504-123.505  1.00160.63           C  
ATOM   2331  C   GLU C 169     -31.929 118.259-122.635  1.00158.26           C  
ATOM   2332  O   GLU C 169     -32.811 118.209-121.772  1.00156.27           O  
ATOM   2333  CB  GLU C 169     -30.992 120.584-122.736  1.00172.53           C  
ATOM   2334  CG  GLU C 169     -30.268 121.583-123.625  1.00175.69           C  
ATOM   2335  CD  GLU C 169     -29.269 122.430-122.858  1.00178.96           C  
ATOM   2336  OE1 GLU C 169     -29.229 122.324-121.614  1.00178.87           O  
ATOM   2337  OE2 GLU C 169     -28.519 123.198-123.499  1.00182.03           O1-
ATOM   2338  H   GLU C 169     -33.603 120.607-123.419  1.00159.47           H  
ATOM   2339  HA  GLU C 169     -31.185 119.202-124.380  1.00160.63           H  
ATOM   2340  HB2 GLU C 169     -31.701 121.130-122.114  1.00172.53           H  
ATOM   2341  HB3 GLU C 169     -30.254 120.093-122.101  1.00172.53           H  
ATOM   2342  HG2 GLU C 169     -31.006 122.242-124.083  1.00175.69           H  
ATOM   2343  HG3 GLU C 169     -29.737 121.036-124.404  1.00175.69           H  
ATOM   2344  N   LYS C 170     -31.083 117.254-122.865  1.00168.26           N  
ATOM   2345  CA  LYS C 170     -31.093 116.054-122.031  1.00166.84           C  
ATOM   2346  C   LYS C 170     -30.408 116.351-120.702  1.00168.43           C  
ATOM   2347  O   LYS C 170     -29.245 116.755-120.668  1.00171.68           O  
ATOM   2348  CB  LYS C 170     -30.401 114.857-122.710  1.00157.43           C  
ATOM   2349  CG  LYS C 170     -30.249 114.939-124.227  1.00158.94           C  
ATOM   2350  CD  LYS C 170     -30.404 113.581-124.927  1.00158.74           C  
ATOM   2351  CE  LYS C 170     -29.432 112.511-124.448  1.00160.39           C  
ATOM   2352  NZ  LYS C 170     -28.089 113.005-124.068  1.00164.11           N1+
ATOM   2353  H   LYS C 170     -30.425 117.323-123.628  1.00168.26           H  
ATOM   2354  HA  LYS C 170     -32.135 115.779-121.870  1.00166.84           H  
ATOM   2355  HB2 LYS C 170     -29.404 114.762-122.280  1.00157.43           H  
ATOM   2356  HB3 LYS C 170     -30.982 113.963-122.482  1.00157.43           H  
ATOM   2357  HG2 LYS C 170     -31.009 115.617-124.615  1.00158.94           H  
ATOM   2358  HG3 LYS C 170     -29.259 115.335-124.455  1.00158.94           H  
ATOM   2359  HD2 LYS C 170     -30.249 113.729-125.996  1.00158.74           H  
ATOM   2360  HD3 LYS C 170     -31.418 113.222-124.754  1.00158.74           H  
ATOM   2361  HE2 LYS C 170     -29.309 111.783-125.250  1.00160.39           H  
ATOM   2362  HE3 LYS C 170     -29.870 112.022-123.578  1.00160.39           H  
ATOM   2363  HZ1 LYS C 170     -27.662 113.463-124.861  1.00164.11           H  
ATOM   2364  HZ2 LYS C 170     -27.514 112.227-123.779  1.00164.11           H  
ATOM   2365  HZ3 LYS C 170     -28.175 113.662-123.306  1.00164.11           H  
ATOM   2366  N   MET C 171     -31.134 116.149-119.608  1.00160.40           N  
ATOM   2367  CA  MET C 171     -30.571 116.352-118.279  1.00162.15           C  
ATOM   2368  C   MET C 171     -30.873 115.154-117.389  1.00160.39           C  
ATOM   2369  O   MET C 171     -32.004 114.669-117.347  1.00157.30           O  
ATOM   2370  CB  MET C 171     -31.092 117.653-117.653  1.00186.13           C  
ATOM   2371  CG  MET C 171     -32.607 117.793-117.644  1.00183.15           C  
ATOM   2372  SD  MET C 171     -33.157 119.456-117.214  1.00184.90           S  
ATOM   2373  CE  MET C 171     -32.442 119.665-115.584  1.00187.61           C  
ATOM   2374  H   MET C 171     -32.094 115.849-119.699  1.00160.40           H  
ATOM   2375  HA  MET C 171     -29.489 116.444-118.373  1.00162.15           H  
ATOM   2376  HB2 MET C 171     -30.677 118.490-118.215  1.00186.13           H  
ATOM   2377  HB3 MET C 171     -30.741 117.698-116.622  1.00186.13           H  
ATOM   2378  HG2 MET C 171     -33.016 117.092-116.916  1.00183.15           H  
ATOM   2379  HG3 MET C 171     -32.985 117.548-118.637  1.00183.15           H  
ATOM   2380  HE1 MET C 171     -32.702 120.650-115.197  1.00187.61           H  
ATOM   2381  HE2 MET C 171     -31.358 119.574-115.649  1.00187.61           H  
ATOM   2382  HE3 MET C 171     -32.831 118.897-114.915  1.00187.61           H  
ATOM   2383  N   SER C 172     -29.854 114.665-116.693  1.00151.41           N  
ATOM   2384  CA  SER C 172     -30.033 113.524-115.809  1.00150.20           C  
ATOM   2385  C   SER C 172     -30.228 114.015-114.382  1.00150.94           C  
ATOM   2386  O   SER C 172     -29.304 114.544-113.765  1.00154.35           O  
ATOM   2387  CB  SER C 172     -28.833 112.580-115.897  1.00150.92           C  
ATOM   2388  OG  SER C 172     -29.221 111.238-115.656  1.00148.99           O  
ATOM   2389  H   SER C 172     -28.942 115.091-116.778  1.00151.41           H  
ATOM   2390  HA  SER C 172     -30.918 112.968-116.118  1.00150.20           H  
ATOM   2391  HB2 SER C 172     -28.092 112.875-115.154  1.00150.92           H  
ATOM   2392  HB3 SER C 172     -28.396 112.651-116.893  1.00150.92           H  
ATOM   2393  HG  SER C 172     -29.602 111.200-114.776  1.00148.99           H  
ATOM   2394  N   ILE C 173     -31.437 113.834-113.864  1.00160.90           N  
ATOM   2395  CA  ILE C 173     -31.795 114.352-112.551  1.00161.68           C  
ATOM   2396  C   ILE C 173     -32.244 113.227-111.630  1.00160.00           C  
ATOM   2397  O   ILE C 173     -32.580 112.136-112.091  1.00157.62           O  
ATOM   2398  CB  ILE C 173     -32.934 115.389-112.650  1.00168.82           C  
ATOM   2399  CG1 ILE C 173     -34.274 114.692-112.898  1.00165.04           C  
ATOM   2400  CG2 ILE C 173     -32.643 116.404-113.746  1.00170.01           C  
ATOM   2401  CD1 ILE C 173     -35.458 115.632-112.923  1.00164.08           C  
ATOM   2402  H   ILE C 173     -32.127 113.323-114.395  1.00160.90           H  
ATOM   2403  HA  ILE C 173     -30.905 114.831-112.143  1.00161.68           H  
ATOM   2404  HB  ILE C 173     -32.996 115.923-111.702  1.00168.82           H  
ATOM   2405 HG12 ILE C 173     -34.222 114.180-113.859  1.00165.04           H  
ATOM   2406 HG13 ILE C 173     -34.433 113.961-112.105  1.00165.04           H  
ATOM   2407 HG21 ILE C 173     -32.576 115.893-114.706  1.00170.01           H  
ATOM   2408 HG22 ILE C 173     -31.699 116.906-113.535  1.00170.01           H  
ATOM   2409 HG23 ILE C 173     -33.446 117.140-113.782  1.00170.01           H  
ATOM   2410 HD11 ILE C 173     -35.318 116.372-113.711  1.00164.08           H  
ATOM   2411 HD12 ILE C 173     -35.541 116.137-111.961  1.00164.08           H  
ATOM   2412 HD13 ILE C 173     -36.369 115.064-113.115  1.00164.08           H  
ATOM   2413  N   ASN C 174     -32.231 113.496-110.328  1.00154.57           N  
ATOM   2414  CA  ASN C 174     -32.776 112.574-109.341  1.00153.76           C  
ATOM   2415  C   ASN C 174     -34.221 112.225-109.683  1.00150.89           C  
ATOM   2416  O   ASN C 174     -35.039 113.112-109.922  1.00151.15           O  
ATOM   2417  CB  ASN C 174     -32.690 113.193-107.945  1.00171.13           C  
ATOM   2418  CG  ASN C 174     -33.463 112.408-106.902  1.00170.91           C  
ATOM   2419  OD1 ASN C 174     -33.681 111.203-107.040  1.00168.91           O  
ATOM   2420  ND2 ASN C 174     -33.882 113.095-105.844  1.00173.71           N  
ATOM   2421  H   ASN C 174     -31.830 114.368-110.013  1.00154.57           H  
ATOM   2422  HA  ASN C 174     -32.189 111.656-109.353  1.00153.76           H  
ATOM   2423  HB2 ASN C 174     -33.093 114.205-107.988  1.00171.13           H  
ATOM   2424  HB3 ASN C 174     -31.643 113.231-107.646  1.00171.13           H  
ATOM   2425 HD21 ASN C 174     -34.401 112.630-105.113  1.00173.71           H  
ATOM   2426 HD22 ASN C 174     -33.681 114.082-105.771  1.00173.71           H  
ATOM   2427  N   ALA C 175     -34.525 110.930-109.702  1.00133.45           N  
ATOM   2428  CA  ALA C 175     -35.822 110.441-110.173  1.00131.21           C  
ATOM   2429  C   ALA C 175     -37.012 111.015-109.411  1.00133.11           C  
ATOM   2430  O   ALA C 175     -38.116 111.104-109.949  1.00131.68           O  
ATOM   2431  CB  ALA C 175     -35.863 108.922-110.140  1.00122.18           C  
ATOM   2432  H   ALA C 175     -33.839 110.262-109.381  1.00133.45           H  
ATOM   2433  HA  ALA C 175     -35.918 110.793-111.200  1.00131.21           H  
ATOM   2434  HB1 ALA C 175     -35.767 108.578-109.110  1.00122.18           H  
ATOM   2435  HB2 ALA C 175     -35.041 108.523-110.735  1.00122.18           H  
ATOM   2436  HB3 ALA C 175     -36.811 108.575-110.552  1.00122.18           H  
ATOM   2437  N   GLU C 176     -36.787 111.403-108.160  1.00144.99           N  
ATOM   2438  CA  GLU C 176     -37.850 111.966-107.338  1.00147.96           C  
ATOM   2439  C   GLU C 176     -38.270 113.350-107.822  1.00146.28           C  
ATOM   2440  O   GLU C 176     -39.303 113.872-107.410  1.00144.11           O  
ATOM   2441  CB  GLU C 176     -37.414 112.037-105.875  1.00180.50           C  
ATOM   2442  CG  GLU C 176     -37.141 110.685-105.245  1.00179.93           C  
ATOM   2443  CD  GLU C 176     -36.762 110.798-103.785  1.00181.83           C  
ATOM   2444  OE1 GLU C 176     -36.415 111.915-103.344  1.00183.30           O  
ATOM   2445  OE2 GLU C 176     -36.815 109.772-103.075  1.00181.73           O1-
ATOM   2446  H   GLU C 176     -35.860 111.306-107.771  1.00144.99           H  
ATOM   2447  HA  GLU C 176     -38.712 111.305-107.426  1.00147.96           H  
ATOM   2448  HB2 GLU C 176     -36.502 112.632-105.818  1.00180.50           H  
ATOM   2449  HB3 GLU C 176     -38.204 112.527-105.306  1.00180.50           H  
ATOM   2450  HG2 GLU C 176     -36.323 110.206-105.783  1.00179.93           H  
ATOM   2451  HG3 GLU C 176     -38.039 110.072-105.328  1.00179.93           H  
ATOM   2452  N   GLU C 177     -37.463 113.937-108.700  1.00130.57           N  
ATOM   2453  CA  GLU C 177     -37.717 115.285-109.193  1.00130.11           C  
ATOM   2454  C   GLU C 177     -38.501 115.295-110.507  1.00126.35           C  
ATOM   2455  O   GLU C 177     -38.758 116.355-111.075  1.00126.44           O  
ATOM   2456  CB  GLU C 177     -36.400 116.055-109.342  1.00155.37           C  
ATOM   2457  CG  GLU C 177     -35.663 116.283-108.024  1.00159.78           C  
ATOM   2458  CD  GLU C 177     -34.294 116.916-108.211  1.00162.77           C  
ATOM   2459  OE1 GLU C 177     -33.779 116.901-109.348  1.00160.07           O  
ATOM   2460  OE2 GLU C 177     -33.733 117.427-107.218  1.00164.85           O1-
ATOM   2461  H   GLU C 177     -36.652 113.436-109.034  1.00130.57           H  
ATOM   2462  HA  GLU C 177     -38.342 115.784-108.452  1.00130.11           H  
ATOM   2463  HB2 GLU C 177     -35.746 115.491-110.007  1.00155.37           H  
ATOM   2464  HB3 GLU C 177     -36.619 117.026-109.785  1.00155.37           H  
ATOM   2465  HG2 GLU C 177     -35.536 115.322-107.526  1.00159.78           H  
ATOM   2466  HG3 GLU C 177     -36.267 116.940-107.398  1.00159.78           H  
ATOM   2467  N   VAL C 178     -38.883 114.113-110.983  1.00124.99           N  
ATOM   2468  CA  VAL C 178     -39.638 113.997-112.228  1.00121.86           C  
ATOM   2469  C   VAL C 178     -41.106 114.361-112.025  1.00121.13           C  
ATOM   2470  O   VAL C 178     -41.723 113.976-111.033  1.00121.70           O  
ATOM   2471  CB  VAL C 178     -39.542 112.578-112.812  1.00116.83           C  
ATOM   2472  CG1 VAL C 178     -40.282 112.498-114.135  1.00114.40           C  
ATOM   2473  CG2 VAL C 178     -38.090 112.188-112.996  1.00117.58           C  
ATOM   2474  H   VAL C 178     -38.645 113.275-110.471  1.00124.99           H  
ATOM   2475  HA  VAL C 178     -39.193 114.700-112.932  1.00121.86           H  
ATOM   2476  HB  VAL C 178     -40.007 111.881-112.115  1.00116.83           H  
ATOM   2477 HG11 VAL C 178     -39.830 113.189-114.846  1.00114.40           H  
ATOM   2478 HG12 VAL C 178     -41.328 112.765-113.983  1.00114.40           H  
ATOM   2479 HG13 VAL C 178     -40.219 111.482-114.526  1.00114.40           H  
ATOM   2480 HG21 VAL C 178     -37.614 112.878-113.692  1.00117.58           H  
ATOM   2481 HG22 VAL C 178     -38.034 111.175-113.393  1.00117.58           H  
ATOM   2482 HG23 VAL C 178     -37.578 112.230-112.035  1.00117.58           H  
ATOM   2483  N   VAL C 179     -41.666 115.100-112.974  1.00116.69           N  
ATOM   2484  CA  VAL C 179     -43.037 115.567-112.855  1.00117.27           C  
ATOM   2485  C   VAL C 179     -43.932 114.929-113.904  1.00115.21           C  
ATOM   2486  O   VAL C 179     -43.490 114.082-114.678  1.00113.32           O  
ATOM   2487  CB  VAL C 179     -43.107 117.083-113.011  1.00128.91           C  
ATOM   2488  CG1 VAL C 179     -42.304 117.742-111.923  1.00131.59           C  
ATOM   2489  CG2 VAL C 179     -42.582 117.495-114.378  1.00128.84           C  
ATOM   2490  H   VAL C 179     -41.129 115.343-113.795  1.00116.69           H  
ATOM   2491  HA  VAL C 179     -43.387 115.281-111.863  1.00117.27           H  
ATOM   2492  HB  VAL C 179     -44.146 117.403-112.929  1.00128.91           H  
ATOM   2493 HG11 VAL C 179     -41.263 117.427-111.998  1.00131.59           H  
ATOM   2494 HG12 VAL C 179     -42.702 117.452-110.951  1.00131.59           H  
ATOM   2495 HG13 VAL C 179     -42.365 118.825-112.032  1.00131.59           H  
ATOM   2496 HG21 VAL C 179     -41.543 117.182-114.477  1.00128.84           H  
ATOM   2497 HG22 VAL C 179     -42.647 118.578-114.481  1.00128.84           H  
ATOM   2498 HG23 VAL C 179     -43.180 117.020-115.155  1.00128.84           H  
ATOM   2499  N   VAL C 180     -45.195 115.339-113.922  1.00116.13           N  
ATOM   2500  CA  VAL C 180     -46.143 114.824-114.899  1.00114.97           C  
ATOM   2501  C   VAL C 180     -45.970 115.504-116.254  1.00115.88           C  
ATOM   2502  O   VAL C 180     -45.861 116.726-116.354  1.00118.25           O  
ATOM   2503  CB  VAL C 180     -47.611 114.912-114.385  1.00137.51           C  
ATOM   2504  CG1 VAL C 180     -48.488 115.762-115.299  1.00139.45           C  
ATOM   2505  CG2 VAL C 180     -48.197 113.520-114.235  1.00136.82           C  
ATOM   2506  H   VAL C 180     -45.504 116.021-113.245  1.00116.13           H  
ATOM   2507  HA  VAL C 180     -45.923 113.766-115.039  1.00114.97           H  
ATOM   2508  HB  VAL C 180     -47.589 115.401-113.411  1.00137.51           H  
ATOM   2509 HG11 VAL C 180     -48.535 115.304-116.287  1.00139.45           H  
ATOM   2510 HG12 VAL C 180     -48.064 116.762-115.382  1.00139.45           H  
ATOM   2511 HG13 VAL C 180     -49.493 115.827-114.881  1.00139.45           H  
ATOM   2512 HG21 VAL C 180     -48.220 113.029-115.208  1.00136.82           H  
ATOM   2513 HG22 VAL C 180     -49.210 113.593-113.841  1.00136.82           H  
ATOM   2514 HG23 VAL C 180     -47.581 112.938-113.549  1.00136.82           H  
ATOM   2515  N   GLY C 181     -45.897 114.688-117.296  1.00160.96           N  
ATOM   2516  CA  GLY C 181     -45.907 115.196-118.650  1.00162.07           C  
ATOM   2517  C   GLY C 181     -44.621 115.804-119.169  1.00162.81           C  
ATOM   2518  O   GLY C 181     -44.670 116.744-119.953  1.00164.73           O  
ATOM   2519  H   GLY C 181     -45.833 113.692-117.141  1.00160.96           H  
ATOM   2520  HA2 GLY C 181     -46.168 114.368-119.309  1.00162.07           H  
ATOM   2521  HA3 GLY C 181     -46.679 115.963-118.707  1.00162.07           H  
ATOM   2522  N   ASP C 182     -43.470 115.293-118.745  1.00129.35           N  
ATOM   2523  CA  ASP C 182     -42.229 115.669-119.421  1.00130.24           C  
ATOM   2524  C   ASP C 182     -41.560 114.486-120.107  1.00128.91           C  
ATOM   2525  O   ASP C 182     -41.673 113.343-119.664  1.00127.13           O  
ATOM   2526  CB  ASP C 182     -41.249 116.417-118.505  1.00137.85           C  
ATOM   2527  CG  ASP C 182     -41.102 115.774-117.149  1.00136.86           C  
ATOM   2528  OD1 ASP C 182     -42.006 115.010-116.758  1.00135.29           O  
ATOM   2529  OD2 ASP C 182     -40.090 116.045-116.466  1.00138.01           O1-
ATOM   2530  H   ASP C 182     -43.452 114.652-117.965  1.00129.35           H  
ATOM   2531  HA  ASP C 182     -42.523 116.371-120.201  1.00130.24           H  
ATOM   2532  HB2 ASP C 182     -41.610 117.436-118.369  1.00137.85           H  
ATOM   2533  HB3 ASP C 182     -40.271 116.439-118.987  1.00137.85           H  
ATOM   2534  N   LEU C 183     -40.878 114.785-121.205  1.00131.52           N  
ATOM   2535  CA  LEU C 183     -40.182 113.787-122.000  1.00131.19           C  
ATOM   2536  C   LEU C 183     -39.108 113.075-121.181  1.00130.70           C  
ATOM   2537  O   LEU C 183     -38.324 113.713-120.484  1.00131.77           O  
ATOM   2538  CB  LEU C 183     -39.547 114.463-123.212  1.00136.55           C  
ATOM   2539  CG  LEU C 183     -39.049 113.569-124.342  1.00137.17           C  
ATOM   2540  CD1 LEU C 183     -40.201 112.774-124.934  1.00136.45           C  
ATOM   2541  CD2 LEU C 183     -38.372 114.413-125.405  1.00139.76           C  
ATOM   2542  H   LEU C 183     -40.841 115.750-121.502  1.00131.52           H  
ATOM   2543  HA  LEU C 183     -40.905 113.039-122.326  1.00131.19           H  
ATOM   2544  HB2 LEU C 183     -40.291 115.138-123.635  1.00136.55           H  
ATOM   2545  HB3 LEU C 183     -38.694 115.040-122.854  1.00136.55           H  
ATOM   2546  HG  LEU C 183     -38.321 112.862-123.944  1.00137.17           H  
ATOM   2547 HD11 LEU C 183     -40.945 113.460-125.340  1.00136.45           H  
ATOM   2548 HD12 LEU C 183     -40.657 112.162-124.156  1.00136.45           H  
ATOM   2549 HD13 LEU C 183     -39.827 112.130-125.730  1.00136.45           H  
ATOM   2550 HD21 LEU C 183     -39.088 115.126-125.814  1.00139.76           H  
ATOM   2551 HD22 LEU C 183     -38.006 113.767-126.203  1.00139.76           H  
ATOM   2552 HD23 LEU C 183     -37.535 114.952-124.962  1.00139.76           H  
ATOM   2553  N   VAL C 184     -39.082 111.749-121.274  1.00136.78           N  
ATOM   2554  CA  VAL C 184     -38.114 110.924-120.564  1.00136.83           C  
ATOM   2555  C   VAL C 184     -37.488 109.960-121.554  1.00137.80           C  
ATOM   2556  O   VAL C 184     -38.183 109.433-122.429  1.00137.36           O  
ATOM   2557  CB  VAL C 184     -38.795 110.096-119.456  1.00111.39           C  
ATOM   2558  CG1 VAL C 184     -37.802 109.147-118.797  1.00111.51           C  
ATOM   2559  CG2 VAL C 184     -39.420 111.008-118.425  1.00111.13           C  
ATOM   2560  H   VAL C 184     -39.764 111.293-121.863  1.00136.78           H  
ATOM   2561  HA  VAL C 184     -37.368 111.576-120.111  1.00136.83           H  
ATOM   2562  HB  VAL C 184     -39.582 109.497-119.914  1.00111.39           H  
ATOM   2563 HG11 VAL C 184     -37.003 109.724-118.330  1.00111.51           H  
ATOM   2564 HG12 VAL C 184     -37.379 108.483-119.551  1.00111.51           H  
ATOM   2565 HG13 VAL C 184     -38.314 108.555-118.038  1.00111.51           H  
ATOM   2566 HG21 VAL C 184     -38.644 111.614-117.958  1.00111.13           H  
ATOM   2567 HG22 VAL C 184     -39.920 110.408-117.664  1.00111.13           H  
ATOM   2568 HG23 VAL C 184     -40.147 111.660-118.909  1.00111.13           H  
ATOM   2569  N   GLU C 185     -36.183 109.733-121.432  1.00118.50           N  
ATOM   2570  CA  GLU C 185     -35.542 108.712-122.250  1.00119.83           C  
ATOM   2571  C   GLU C 185     -35.084 107.536-121.401  1.00119.45           C  
ATOM   2572  O   GLU C 185     -34.437 107.718-120.371  1.00119.81           O  
ATOM   2573  CB  GLU C 185     -34.359 109.277-123.034  1.00157.82           C  
ATOM   2574  CG  GLU C 185     -33.827 108.310-124.081  1.00160.02           C  
ATOM   2575  CD  GLU C 185     -32.621 108.844-124.825  1.00163.66           C  
ATOM   2576  OE1 GLU C 185     -32.758 109.181-126.021  1.00164.93           O  
ATOM   2577  OE2 GLU C 185     -31.532 108.919-124.217  1.00165.61           O1-
ATOM   2578  H   GLU C 185     -35.637 110.268-120.772  1.00118.50           H  
ATOM   2579  HA  GLU C 185     -36.289 108.362-122.963  1.00119.83           H  
ATOM   2580  HB2 GLU C 185     -34.678 110.191-123.535  1.00157.82           H  
ATOM   2581  HB3 GLU C 185     -33.556 109.508-122.334  1.00157.82           H  
ATOM   2582  HG2 GLU C 185     -34.619 108.110-124.803  1.00160.02           H  
ATOM   2583  HG3 GLU C 185     -33.545 107.382-123.584  1.00160.02           H  
ATOM   2584  N   VAL C 186     -35.437 106.331-121.839  1.00137.69           N  
ATOM   2585  CA  VAL C 186     -34.983 105.109-121.186  1.00138.13           C  
ATOM   2586  C   VAL C 186     -34.163 104.259-122.155  1.00141.16           C  
ATOM   2587  O   VAL C 186     -34.403 104.254-123.367  1.00142.07           O  
ATOM   2588  CB  VAL C 186     -36.149 104.296-120.589  1.00113.91           C  
ATOM   2589  CG1 VAL C 186     -37.061 105.212-119.788  1.00111.65           C  
ATOM   2590  CG2 VAL C 186     -36.930 103.586-121.682  1.00113.97           C  
ATOM   2591  H   VAL C 186     -36.037 106.260-122.648  1.00137.69           H  
ATOM   2592  HA  VAL C 186     -34.346 105.404-120.352  1.00138.13           H  
ATOM   2593  HB  VAL C 186     -35.739 103.536-119.924  1.00113.91           H  
ATOM   2594 HG11 VAL C 186     -37.476 105.976-120.445  1.00111.65           H  
ATOM   2595 HG12 VAL C 186     -36.489 105.689-118.992  1.00111.65           H  
ATOM   2596 HG13 VAL C 186     -37.871 104.627-119.353  1.00111.65           H  
ATOM   2597 HG21 VAL C 186     -37.353 104.324-122.364  1.00113.97           H  
ATOM   2598 HG22 VAL C 186     -37.734 103.003-121.234  1.00113.97           H  
ATOM   2599 HG23 VAL C 186     -36.263 102.922-122.232  1.00113.97           H  
ATOM   2600  N   LYS C 187     -33.191 103.547-121.600  1.00149.33           N  
ATOM   2601  CA  LYS C 187     -32.157 102.892-122.381  1.00153.26           C  
ATOM   2602  C   LYS C 187     -32.018 101.466-121.871  1.00153.94           C  
ATOM   2603  O   LYS C 187     -32.709 101.076-120.930  1.00151.27           O  
ATOM   2604  CB  LYS C 187     -30.846 103.661-122.187  1.00158.21           C  
ATOM   2605  CG  LYS C 187     -29.732 103.366-123.177  1.00163.17           C  
ATOM   2606  CD  LYS C 187     -28.519 104.242-122.889  1.00166.21           C  
ATOM   2607  CE  LYS C 187     -27.915 103.936-121.525  1.00167.01           C  
ATOM   2608  NZ  LYS C 187     -27.227 102.614-121.495  1.00170.43           N1+
ATOM   2609  H   LYS C 187     -33.169 103.457-120.594  1.00149.33           H  
ATOM   2610  HA  LYS C 187     -32.406 102.876-123.442  1.00153.26           H  
ATOM   2611  HB2 LYS C 187     -31.074 104.725-122.253  1.00158.21           H  
ATOM   2612  HB3 LYS C 187     -30.472 103.430-121.190  1.00158.21           H  
ATOM   2613  HG2 LYS C 187     -29.446 102.318-123.093  1.00163.17           H  
ATOM   2614  HG3 LYS C 187     -30.088 103.566-124.188  1.00163.17           H  
ATOM   2615  HD2 LYS C 187     -28.825 105.288-122.913  1.00166.21           H  
ATOM   2616  HD3 LYS C 187     -27.766 104.066-123.657  1.00166.21           H  
ATOM   2617  HE2 LYS C 187     -28.712 103.933-120.781  1.00167.01           H  
ATOM   2618  HE3 LYS C 187     -27.191 104.713-121.280  1.00167.01           H  
ATOM   2619  HZ1 LYS C 187     -27.888 101.885-121.721  1.00170.43           H  
ATOM   2620  HZ2 LYS C 187     -26.850 102.452-120.572  1.00170.43           H  
ATOM   2621  HZ3 LYS C 187     -26.477 102.609-122.171  1.00170.43           H  
ATOM   2622  N   GLY C 188     -31.134 100.687-122.487  1.00153.41           N  
ATOM   2623  CA  GLY C 188     -30.871  99.343-122.017  1.00154.67           C  
ATOM   2624  C   GLY C 188     -30.378  99.373-120.585  1.00154.71           C  
ATOM   2625  O   GLY C 188     -29.369 100.004-120.272  1.00157.36           O  
ATOM   2626  H   GLY C 188     -30.639 101.038-123.294  1.00153.41           H  
ATOM   2627  HA2 GLY C 188     -31.789  98.758-122.069  1.00154.67           H  
ATOM   2628  HA3 GLY C 188     -30.111  98.883-122.649  1.00154.67           H  
ATOM   2629  N   GLY C 189     -31.104  98.689-119.710  1.00159.22           N  
ATOM   2630  CA  GLY C 189     -30.745  98.613-118.307  1.00160.00           C  
ATOM   2631  C   GLY C 189     -31.424  99.633-117.412  1.00156.80           C  
ATOM   2632  O   GLY C 189     -31.561  99.401-116.210  1.00156.39           O  
ATOM   2633  H   GLY C 189     -31.931  98.207-120.031  1.00159.22           H  
ATOM   2634  HA2 GLY C 189     -31.007  97.619-117.945  1.00160.00           H  
ATOM   2635  HA3 GLY C 189     -29.668  98.757-118.226  1.00160.00           H  
ATOM   2636  N   ASP C 190     -31.870 100.748-117.986  1.00160.56           N  
ATOM   2637  CA  ASP C 190     -32.508 101.801-117.199  1.00157.82           C  
ATOM   2638  C   ASP C 190     -33.826 101.334-116.597  1.00154.74           C  
ATOM   2639  O   ASP C 190     -34.589 100.609-117.234  1.00153.46           O  
ATOM   2640  CB  ASP C 190     -32.748 103.053-118.044  1.00152.91           C  
ATOM   2641  CG  ASP C 190     -31.466 103.773-118.399  1.00156.40           C  
ATOM   2642  OD1 ASP C 190     -30.409 103.435-117.826  1.00159.28           O  
ATOM   2643  OD2 ASP C 190     -31.518 104.689-119.246  1.00156.52           O1-
ATOM   2644  H   ASP C 190     -31.766 100.868-118.983  1.00160.56           H  
ATOM   2645  HA  ASP C 190     -31.824 102.045-116.387  1.00157.82           H  
ATOM   2646  HB2 ASP C 190     -33.387 103.735-117.483  1.00152.91           H  
ATOM   2647  HB3 ASP C 190     -33.250 102.760-118.966  1.00152.91           H  
ATOM   2648  N   ARG C 191     -34.115 101.779-115.354  1.00126.85           N  
ATOM   2649  CA  ARG C 191     -35.377 101.440-114.725  1.00124.60           C  
ATOM   2650  C   ARG C 191     -36.378 102.521-115.102  1.00122.54           C  
ATOM   2651  O   ARG C 191     -36.010 103.686-115.209  1.00122.93           O  
ATOM   2652  CB  ARG C 191     -35.192 101.363-113.215  1.00157.36           C  
ATOM   2653  CG  ARG C 191     -36.441 101.019-112.450  1.00155.32           C  
ATOM   2654  CD  ARG C 191     -36.076 100.497-111.083  1.00157.05           C  
ATOM   2655  NE  ARG C 191     -37.178 100.632-110.143  1.00155.68           N  
ATOM   2656  CZ  ARG C 191     -37.146 101.422-109.078  1.00156.31           C  
ATOM   2657  NH1 ARG C 191     -36.061 102.139-108.814  1.00157.90           N  
ATOM   2658  NH2 ARG C 191     -38.194 101.487-108.274  1.00155.65           N1+
ATOM   2659  H   ARG C 191     -33.447 102.352-114.859  1.00126.85           H  
ATOM   2660  HA  ARG C 191     -35.739 100.469-115.061  1.00124.60           H  
ATOM   2661  HB2 ARG C 191     -34.442 100.601-113.002  1.00157.36           H  
ATOM   2662  HB3 ARG C 191     -34.835 102.332-112.866  1.00157.36           H  
ATOM   2663  HG2 ARG C 191     -36.998 100.255-112.992  1.00155.32           H  
ATOM   2664  HG3 ARG C 191     -37.057 101.912-112.344  1.00155.32           H  
ATOM   2665  HD2 ARG C 191     -35.221 101.059-110.707  1.00157.05           H  
ATOM   2666  HD3 ARG C 191     -35.810  99.443-111.167  1.00157.05           H  
ATOM   2667  HE  ARG C 191     -38.016 100.093-110.311  1.00155.68           H  
ATOM   2668 HH11 ARG C 191     -36.035 102.735-107.999  1.00157.90           H  
ATOM   2669 HH12 ARG C 191     -35.261 102.089-109.428  1.00157.90           H  
ATOM   2670 HH21 ARG C 191     -39.017 100.936-108.471  1.00155.65           H  
ATOM   2671 HH22 ARG C 191     -38.171 102.088-107.463  1.00155.65           H  
ATOM   2672  N   ILE C 192     -37.629 102.147-115.332  1.00145.18           N  
ATOM   2673  CA  ILE C 192     -38.629 103.128-115.735  1.00142.88           C  
ATOM   2674  C   ILE C 192     -39.025 103.999-114.551  1.00142.85           C  
ATOM   2675  O   ILE C 192     -39.683 103.516-113.637  1.00142.83           O  
ATOM   2676  CB  ILE C 192     -39.900 102.455-116.239  1.00136.14           C  
ATOM   2677  CG1 ILE C 192     -39.599 101.485-117.388  1.00136.47           C  
ATOM   2678  CG2 ILE C 192     -40.914 103.503-116.639  1.00134.36           C  
ATOM   2679  CD1 ILE C 192     -38.826 102.082-118.529  1.00137.21           C  
ATOM   2680  H   ILE C 192     -37.891 101.177-115.227  1.00145.18           H  
ATOM   2681  HA  ILE C 192     -38.181 103.724-116.530  1.00142.88           H  
ATOM   2682  HB  ILE C 192     -40.326 101.861-115.431  1.00136.14           H  
ATOM   2683 HG12 ILE C 192     -39.022 100.652-116.986  1.00136.47           H  
ATOM   2684 HG13 ILE C 192     -40.548 101.116-117.777  1.00136.47           H  
ATOM   2685 HG21 ILE C 192     -40.509 104.111-117.448  1.00134.36           H  
ATOM   2686 HG22 ILE C 192     -41.136 104.140-115.782  1.00134.36           H  
ATOM   2687 HG23 ILE C 192     -41.829 103.014-116.975  1.00134.36           H  
ATOM   2688 HD11 ILE C 192     -37.871 102.459-118.163  1.00137.21           H  
ATOM   2689 HD12 ILE C 192     -39.397 102.901-118.965  1.00137.21           H  
ATOM   2690 HD13 ILE C 192     -38.649 101.319-119.287  1.00137.21           H  
ATOM   2691  N   PRO C 193     -38.645 105.290-114.578  1.00134.11           N  
ATOM   2692  CA  PRO C 193     -38.769 106.203-113.431  1.00135.07           C  
ATOM   2693  C   PRO C 193     -40.197 106.402-112.956  1.00134.13           C  
ATOM   2694  O   PRO C 193     -40.462 106.341-111.756  1.00135.41           O  
ATOM   2695  CB  PRO C 193     -38.241 107.526-113.985  1.00124.20           C  
ATOM   2696  CG  PRO C 193     -37.352 107.133-115.092  1.00124.22           C  
ATOM   2697  CD  PRO C 193     -38.022 105.960-115.729  1.00122.83           C  
ATOM   2698  HA  PRO C 193     -38.236 105.810-112.565  1.00135.07           H  
ATOM   2699  HB2 PRO C 193     -39.060 108.145-114.350  1.00124.20           H  
ATOM   2700  HB3 PRO C 193     -37.687 108.070-113.220  1.00124.20           H  
ATOM   2701  HG2 PRO C 193     -36.369 106.853-114.713  1.00124.22           H  
ATOM   2702  HG3 PRO C 193     -37.247 107.949-115.807  1.00124.22           H  
ATOM   2703  HD2 PRO C 193     -37.297 105.310-116.219  1.00122.83           H  
ATOM   2704  HD3 PRO C 193     -38.772 106.279-116.453  1.00122.83           H  
ATOM   2705  N   ALA C 194     -41.098 106.668-113.894  1.00110.58           N  
ATOM   2706  CA  ALA C 194     -42.516 106.782-113.584  1.00110.22           C  
ATOM   2707  C   ALA C 194     -43.311 106.292-114.784  1.00108.95           C  
ATOM   2708  O   ALA C 194     -42.724 105.961-115.809  1.00108.51           O  
ATOM   2709  CB  ALA C 194     -42.878 108.215-113.245  1.00132.73           C  
ATOM   2710  H   ALA C 194     -40.792 106.795-114.848  1.00110.58           H  
ATOM   2711  HA  ALA C 194     -42.754 106.172-112.712  1.00110.22           H  
ATOM   2712  HB1 ALA C 194     -42.653 108.858-114.096  1.00132.73           H  
ATOM   2713  HB2 ALA C 194     -42.299 108.541-112.381  1.00132.73           H  
ATOM   2714  HB3 ALA C 194     -43.942 108.276-113.014  1.00132.73           H  
ATOM   2715  N   ASP C 195     -44.633 106.241-114.657  1.00112.32           N  
ATOM   2716  CA  ASP C 195     -45.482 105.714-115.726  1.00111.95           C  
ATOM   2717  C   ASP C 195     -45.398 106.576-116.984  1.00112.11           C  
ATOM   2718  O   ASP C 195     -45.682 107.765-116.945  1.00112.78           O  
ATOM   2719  CB  ASP C 195     -46.938 105.596-115.259  1.00138.80           C  
ATOM   2720  CG  ASP C 195     -47.169 104.414-114.318  1.00139.83           C  
ATOM   2721  OD1 ASP C 195     -46.386 103.439-114.347  1.00139.77           O  
ATOM   2722  OD2 ASP C 195     -48.156 104.453-113.553  1.00141.18           O1-
ATOM   2723  H   ASP C 195     -45.061 106.573-113.804  1.00112.32           H  
ATOM   2724  HA  ASP C 195     -45.113 104.719-115.974  1.00111.95           H  
ATOM   2725  HB2 ASP C 195     -47.575 105.472-116.135  1.00138.80           H  
ATOM   2726  HB3 ASP C 195     -47.211 106.514-114.738  1.00138.80           H  
ATOM   2727  N   LEU C 196     -45.009 105.970-118.101  1.00117.00           N  
ATOM   2728  CA  LEU C 196     -44.794 106.715-119.336  1.00117.51           C  
ATOM   2729  C   LEU C 196     -45.797 106.328-120.391  1.00118.52           C  
ATOM   2730  O   LEU C 196     -46.313 105.214-120.383  1.00118.66           O  
ATOM   2731  CB  LEU C 196     -43.413 106.410-119.896  1.00106.28           C  
ATOM   2732  CG  LEU C 196     -42.298 106.540-118.879  1.00106.04           C  
ATOM   2733  CD1 LEU C 196     -40.982 106.128-119.493  1.00107.00           C  
ATOM   2734  CD2 LEU C 196     -42.252 107.969-118.400  1.00106.43           C  
ATOM   2735  H   LEU C 196     -44.859 104.971-118.094  1.00117.00           H  
ATOM   2736  HA  LEU C 196     -44.897 107.773-119.094  1.00117.51           H  
ATOM   2737  HB2 LEU C 196     -43.414 105.388-120.276  1.00106.28           H  
ATOM   2738  HB3 LEU C 196     -43.214 107.102-120.715  1.00106.28           H  
ATOM   2739  HG  LEU C 196     -42.484 105.882-118.030  1.00106.04           H  
ATOM   2740 HD11 LEU C 196     -40.764 106.767-120.348  1.00107.00           H  
ATOM   2741 HD12 LEU C 196     -41.043 105.090-119.821  1.00107.00           H  
ATOM   2742 HD13 LEU C 196     -40.188 106.229-118.753  1.00107.00           H  
ATOM   2743 HD21 LEU C 196     -42.067 108.630-119.247  1.00106.43           H  
ATOM   2744 HD22 LEU C 196     -41.451 108.082-117.669  1.00106.43           H  
ATOM   2745 HD23 LEU C 196     -43.205 108.228-117.938  1.00106.43           H  
ATOM   2746  N   ARG C 197     -46.049 107.247-121.314  1.00116.18           N  
ATOM   2747  CA  ARG C 197     -46.780 106.935-122.530  1.00117.87           C  
ATOM   2748  C   ARG C 197     -45.766 107.010-123.661  1.00118.17           C  
ATOM   2749  O   ARG C 197     -45.410 108.100-124.096  1.00119.35           O  
ATOM   2750  CB  ARG C 197     -47.911 107.946-122.742  1.00118.38           C  
ATOM   2751  CG  ARG C 197     -49.007 107.507-123.700  1.00120.93           C  
ATOM   2752  CD  ARG C 197     -48.555 107.640-125.131  1.00122.13           C  
ATOM   2753  NE  ARG C 197     -49.590 107.255-126.076  1.00125.09           N  
ATOM   2754  CZ  ARG C 197     -49.375 107.109-127.376  1.00126.81           C  
ATOM   2755  NH1 ARG C 197     -48.161 107.314-127.868  1.00126.25           N  
ATOM   2756  NH2 ARG C 197     -50.367 106.755-128.181  1.00129.88           N1+
ATOM   2757  H   ARG C 197     -45.723 108.192-121.167  1.00116.18           H  
ATOM   2758  HA  ARG C 197     -47.241 105.948-122.482  1.00117.87           H  
ATOM   2759  HB2 ARG C 197     -48.370 108.145-121.774  1.00118.38           H  
ATOM   2760  HB3 ARG C 197     -47.472 108.865-123.131  1.00118.38           H  
ATOM   2761  HG2 ARG C 197     -49.888 108.130-123.544  1.00120.93           H  
ATOM   2762  HG3 ARG C 197     -49.259 106.465-123.501  1.00120.93           H  
ATOM   2763  HD2 ARG C 197     -47.685 107.001-125.284  1.00122.13           H  
ATOM   2764  HD3 ARG C 197     -48.280 108.678-125.316  1.00122.13           H  
ATOM   2765  HE  ARG C 197     -50.522 107.090-125.724  1.00125.09           H  
ATOM   2766 HH11 ARG C 197     -47.991 107.200-128.857  1.00126.25           H  
ATOM   2767 HH12 ARG C 197     -47.406 107.584-127.254  1.00126.25           H  
ATOM   2768 HH21 ARG C 197     -51.291 106.596-127.804  1.00129.88           H  
ATOM   2769 HH22 ARG C 197     -50.199 106.645-129.171  1.00129.88           H  
ATOM   2770  N   ILE C 198     -45.292 105.857-124.122  1.00134.38           N  
ATOM   2771  CA  ILE C 198     -44.244 105.805-125.141  1.00136.21           C  
ATOM   2772  C   ILE C 198     -44.644 106.575-126.396  1.00138.77           C  
ATOM   2773  O   ILE C 198     -45.653 106.255-127.020  1.00140.19           O  
ATOM   2774  CB  ILE C 198     -43.911 104.346-125.538  1.00121.46           C  
ATOM   2775  CG1 ILE C 198     -43.467 103.539-124.320  1.00119.28           C  
ATOM   2776  CG2 ILE C 198     -42.808 104.317-126.572  1.00124.00           C  
ATOM   2777  CD1 ILE C 198     -42.175 104.024-123.721  1.00118.79           C  
ATOM   2778  H   ILE C 198     -45.666 104.992-123.758  1.00134.38           H  
ATOM   2779  HA  ILE C 198     -43.362 106.269-124.700  1.00136.21           H  
ATOM   2780  HB  ILE C 198     -44.816 103.903-125.954  1.00121.46           H  
ATOM   2781 HG12 ILE C 198     -44.246 103.603-123.560  1.00119.28           H  
ATOM   2782 HG13 ILE C 198     -43.339 102.500-124.622  1.00119.28           H  
ATOM   2783 HG21 ILE C 198     -41.905 104.761-126.153  1.00124.00           H  
ATOM   2784 HG22 ILE C 198     -43.118 104.884-127.450  1.00124.00           H  
ATOM   2785 HG23 ILE C 198     -42.606 103.285-126.859  1.00124.00           H  
ATOM   2786 HD11 ILE C 198     -42.285 105.064-123.413  1.00118.79           H  
ATOM   2787 HD12 ILE C 198     -41.379 103.947-124.462  1.00118.79           H  
ATOM   2788 HD13 ILE C 198     -41.924 103.413-122.854  1.00118.79           H  
ATOM   2789  N   ILE C 199     -43.869 107.598-126.748  1.00124.57           N  
ATOM   2790  CA  ILE C 199     -44.067 108.302-128.017  1.00127.44           C  
ATOM   2791  C   ILE C 199     -43.146 107.784-129.120  1.00129.93           C  
ATOM   2792  O   ILE C 199     -43.502 107.829-130.292  1.00132.82           O  
ATOM   2793  CB  ILE C 199     -43.874 109.835-127.909  1.00120.58           C  
ATOM   2794  CG1 ILE C 199     -42.502 110.171-127.321  1.00119.66           C  
ATOM   2795  CG2 ILE C 199     -45.006 110.473-127.115  1.00119.50           C  
ATOM   2796  CD1 ILE C 199     -41.798 111.319-128.023  1.00121.77           C  
ATOM   2797  H   ILE C 199     -43.129 107.895-126.128  1.00124.57           H  
ATOM   2798  HA  ILE C 199     -45.106 108.097-128.275  1.00127.44           H  
ATOM   2799  HB  ILE C 199     -43.909 110.257-128.913  1.00120.58           H  
ATOM   2800 HG12 ILE C 199     -42.634 110.438-126.273  1.00119.66           H  
ATOM   2801 HG13 ILE C 199     -41.871 109.285-127.393  1.00119.66           H  
ATOM   2802 HG21 ILE C 199     -45.006 110.076-126.100  1.00119.50           H  
ATOM   2803 HG22 ILE C 199     -45.959 110.246-127.594  1.00119.50           H  
ATOM   2804 HG23 ILE C 199     -44.863 111.553-127.083  1.00119.50           H  
ATOM   2805 HD11 ILE C 199     -42.415 112.216-127.961  1.00121.77           H  
ATOM   2806 HD12 ILE C 199     -41.636 111.061-129.070  1.00121.77           H  
ATOM   2807 HD13 ILE C 199     -40.838 111.505-127.542  1.00121.77           H  
ATOM   2808  N   SER C 200     -41.960 107.309-128.756  1.00147.48           N  
ATOM   2809  CA  SER C 200     -41.049 106.753-129.751  1.00150.36           C  
ATOM   2810  C   SER C 200     -40.203 105.652-129.142  1.00149.67           C  
ATOM   2811  O   SER C 200     -39.902 105.682-127.950  1.00147.10           O  
ATOM   2812  CB  SER C 200     -40.138 107.836-130.320  1.00140.51           C  
ATOM   2813  OG  SER C 200     -39.222 108.282-129.339  1.00138.80           O  
ATOM   2814  H   SER C 200     -41.687 107.333-127.784  1.00147.48           H  
ATOM   2815  HA  SER C 200     -41.652 106.338-130.559  1.00150.36           H  
ATOM   2816  HB2 SER C 200     -40.746 108.678-130.651  1.00140.51           H  
ATOM   2817  HB3 SER C 200     -39.586 107.431-131.168  1.00140.51           H  
ATOM   2818  HG  SER C 200     -39.731 108.634-128.605  1.00138.80           H  
ATOM   2819  N   ALA C 201     -39.830 104.668-129.978  1.00159.45           N  
ATOM   2820  CA  ALA C 201     -39.012 103.562-129.501  1.00159.57           C  
ATOM   2821  C   ALA C 201     -38.182 102.922-130.606  1.00163.98           C  
ATOM   2822  O   ALA C 201     -38.549 102.957-131.780  1.00166.96           O  
ATOM   2823  CB  ALA C 201     -39.885 102.514-128.830  1.00136.13           C  
ATOM   2824  H   ALA C 201     -40.120 104.696-130.945  1.00159.45           H  
ATOM   2825  HA  ALA C 201     -38.312 103.977-128.776  1.00159.57           H  
ATOM   2826  HB1 ALA C 201     -40.583 102.102-129.559  1.00136.13           H  
ATOM   2827  HB2 ALA C 201     -40.441 102.973-128.013  1.00136.13           H  
ATOM   2828  HB3 ALA C 201     -39.256 101.715-128.437  1.00136.13           H  
ATOM   2829  N   ASN C 202     -37.052 102.349-130.211  1.00193.55           N  
ATOM   2830  CA  ASN C 202     -36.231 101.537-131.093  1.00198.12           C  
ATOM   2831  C   ASN C 202     -35.799 100.258-130.384  1.00198.20           C  
ATOM   2832  O   ASN C 202     -35.060 100.305-129.388  1.00196.73           O  
ATOM   2833  CB  ASN C 202     -35.006 102.318-131.570  1.00175.80           C  
ATOM   2834  CG  ASN C 202     -34.082 101.480-132.432  1.00181.14           C  
ATOM   2835  OD1 ASN C 202     -34.509 100.509-133.056  1.00183.56           O  
ATOM   2836  ND2 ASN C 202     -32.806 101.847-132.466  1.00183.49           N  
ATOM   2837  H   ASN C 202     -36.750 102.483-129.257  1.00193.55           H  
ATOM   2838  HA  ASN C 202     -36.828 101.272-131.966  1.00198.12           H  
ATOM   2839  HB2 ASN C 202     -34.451 102.665-130.698  1.00175.80           H  
ATOM   2840  HB3 ASN C 202     -35.343 103.176-132.151  1.00175.80           H  
ATOM   2841 HD21 ASN C 202     -32.144 101.322-133.020  1.00183.49           H  
ATOM   2842 HD22 ASN C 202     -32.498 102.651-131.938  1.00183.49           H  
ATOM   2843  N   GLY C 203     -36.271  99.127-130.907  1.00179.36           N  
ATOM   2844  CA  GLY C 203     -35.938  97.808-130.395  1.00180.21           C  
ATOM   2845  C   GLY C 203     -36.123  97.669-128.897  1.00175.66           C  
ATOM   2846  O   GLY C 203     -35.386  96.937-128.236  1.00176.29           O  
ATOM   2847  H   GLY C 203     -36.893  99.189-131.701  1.00179.36           H  
ATOM   2848  HA2 GLY C 203     -36.577  97.076-130.890  1.00180.21           H  
ATOM   2849  HA3 GLY C 203     -34.895  97.600-130.633  1.00180.21           H  
ATOM   2850  N   CYS C 204     -37.120  98.360-128.359  1.00150.77           N  
ATOM   2851  CA  CYS C 204     -37.202  98.541-126.919  1.00146.71           C  
ATOM   2852  C   CYS C 204     -38.025  97.466-126.228  1.00144.89           C  
ATOM   2853  O   CYS C 204     -39.243  97.409-126.381  1.00143.54           O  
ATOM   2854  CB  CYS C 204     -37.780  99.919-126.601  1.00140.44           C  
ATOM   2855  SG  CYS C 204     -38.107 100.183-124.854  1.00135.89           S  
ATOM   2856  H   CYS C 204     -37.828  98.764-128.955  1.00150.77           H  
ATOM   2857  HA  CYS C 204     -36.186  98.458-126.533  1.00146.71           H  
ATOM   2858  HB2 CYS C 204     -38.716 100.033-127.147  1.00140.44           H  
ATOM   2859  HB3 CYS C 204     -37.070 100.675-126.936  1.00140.44           H  
ATOM   2860  HG  CYS C 204     -38.977  99.266-124.420  1.00135.89           H  
ATOM   2861  N   LYS C 205     -37.348  96.628-125.450  1.00154.11           N  
ATOM   2862  CA  LYS C 205     -38.026  95.625-124.641  1.00152.32           C  
ATOM   2863  C   LYS C 205     -37.863  95.931-123.154  1.00149.02           C  
ATOM   2864  O   LYS C 205     -36.761  95.844-122.603  1.00150.35           O  
ATOM   2865  CB  LYS C 205     -37.515  94.218-124.959  1.00161.05           C  
ATOM   2866  CG  LYS C 205     -37.930  93.693-126.326  1.00164.59           C  
ATOM   2867  CD  LYS C 205     -37.881  92.171-126.366  1.00167.36           C  
ATOM   2868  CE  LYS C 205     -37.015  91.663-127.507  1.00173.23           C  
ATOM   2869  NZ  LYS C 205     -37.495  92.154-128.827  1.00175.43           N1+
ATOM   2870  H   LYS C 205     -36.340  96.688-125.419  1.00154.11           H  
ATOM   2871  HA  LYS C 205     -39.087  95.660-124.887  1.00152.32           H  
ATOM   2872  HB2 LYS C 205     -36.426  94.233-124.916  1.00161.05           H  
ATOM   2873  HB3 LYS C 205     -37.900  93.536-124.201  1.00161.05           H  
ATOM   2874  HG2 LYS C 205     -38.947  94.022-126.540  1.00164.59           H  
ATOM   2875  HG3 LYS C 205     -37.252  94.091-127.081  1.00164.59           H  
ATOM   2876  HD2 LYS C 205     -38.894  91.789-126.495  1.00167.36           H  
ATOM   2877  HD3 LYS C 205     -37.472  91.806-125.424  1.00167.36           H  
ATOM   2878  HE2 LYS C 205     -37.036  90.573-127.507  1.00173.23           H  
ATOM   2879  HE3 LYS C 205     -35.992  92.007-127.354  1.00173.23           H  
ATOM   2880  HZ1 LYS C 205     -38.443  91.840-128.978  1.00175.43           H  
ATOM   2881  HZ2 LYS C 205     -36.900  91.792-129.558  1.00175.43           H  
ATOM   2882  HZ3 LYS C 205     -37.468  93.164-128.841  1.00175.43           H  
ATOM   2883  N   VAL C 206     -38.972  96.328-122.536  1.00130.33           N  
ATOM   2884  CA  VAL C 206     -39.061  96.569-121.100  1.00127.84           C  
ATOM   2885  C   VAL C 206     -39.352  95.261-120.355  1.00127.38           C  
ATOM   2886  O   VAL C 206     -39.977  94.357-120.912  1.00127.92           O  
ATOM   2887  CB  VAL C 206     -40.152  97.623-120.790  1.00123.57           C  
ATOM   2888  CG1 VAL C 206     -41.540  97.012-120.915  1.00122.82           C  
ATOM   2889  CG2 VAL C 206     -39.952  98.218-119.407  1.00122.49           C  
ATOM   2890  H   VAL C 206     -39.802  96.471-123.094  1.00130.33           H  
ATOM   2891  HA  VAL C 206     -38.102  96.957-120.757  1.00127.84           H  
ATOM   2892  HB  VAL C 206     -40.064  98.427-121.521  1.00123.57           H  
ATOM   2893 HG11 VAL C 206     -41.648  96.205-120.191  1.00122.82           H  
ATOM   2894 HG12 VAL C 206     -41.674  96.617-121.922  1.00122.82           H  
ATOM   2895 HG13 VAL C 206     -42.292  97.777-120.722  1.00122.82           H  
ATOM   2896 HG21 VAL C 206     -40.036  97.431-118.657  1.00122.49           H  
ATOM   2897 HG22 VAL C 206     -40.713  98.977-119.224  1.00122.49           H  
ATOM   2898 HG23 VAL C 206     -38.963  98.673-119.347  1.00122.49           H  
ATOM   2899  N   ASP C 207     -38.889  95.142-119.111  1.00138.97           N  
ATOM   2900  CA  ASP C 207     -39.201  93.949-118.322  1.00139.00           C  
ATOM   2901  C   ASP C 207     -40.353  94.207-117.366  1.00137.80           C  
ATOM   2902  O   ASP C 207     -40.195  94.855-116.336  1.00138.09           O  
ATOM   2903  CB  ASP C 207     -37.989  93.486-117.512  1.00123.87           C  
ATOM   2904  CG  ASP C 207     -38.270  92.226-116.717  1.00124.36           C  
ATOM   2905  OD1 ASP C 207     -39.109  91.419-117.170  1.00123.75           O  
ATOM   2906  OD2 ASP C 207     -37.658  92.045-115.642  1.00125.60           O1-
ATOM   2907  H   ASP C 207     -38.322  95.876-118.712  1.00138.97           H  
ATOM   2908  HA  ASP C 207     -39.483  93.170-119.030  1.00139.00           H  
ATOM   2909  HB2 ASP C 207     -37.706  94.280-116.821  1.00123.87           H  
ATOM   2910  HB3 ASP C 207     -37.164  93.290-118.197  1.00123.87           H  
ATOM   2911  N   ASN C 208     -41.502  93.640-117.700  1.00110.78           N  
ATOM   2912  CA  ASN C 208     -42.722  93.823-116.932  1.00109.39           C  
ATOM   2913  C   ASN C 208     -42.942  92.714-115.906  1.00109.64           C  
ATOM   2914  O   ASN C 208     -44.006  92.625-115.291  1.00109.04           O  
ATOM   2915  CB  ASN C 208     -43.916  93.959-117.872  1.00116.94           C  
ATOM   2916  CG  ASN C 208     -43.993  95.325-118.520  1.00116.30           C  
ATOM   2917  OD1 ASN C 208     -43.442  96.299-118.004  1.00115.87           O  
ATOM   2918  ND2 ASN C 208     -44.686  95.409-119.650  1.00116.50           N  
ATOM   2919  H   ASN C 208     -41.532  93.056-118.523  1.00110.78           H  
ATOM   2920  HA  ASN C 208     -42.617  94.745-116.361  1.00109.39           H  
ATOM   2921  HB2 ASN C 208     -44.830  93.791-117.302  1.00116.94           H  
ATOM   2922  HB3 ASN C 208     -43.832  93.205-118.655  1.00116.94           H  
ATOM   2923 HD21 ASN C 208     -44.777  96.298-120.121  1.00116.50           H  
ATOM   2924 HD22 ASN C 208     -45.122  94.584-120.038  1.00116.50           H  
ATOM   2925  N   SER C 209     -41.925  91.872-115.744  1.00134.87           N  
ATOM   2926  CA  SER C 209     -42.035  90.606-115.020  1.00135.78           C  
ATOM   2927  C   SER C 209     -42.754  90.665-113.673  1.00136.52           C  
ATOM   2928  O   SER C 209     -43.669  89.885-113.426  1.00136.68           O  
ATOM   2929  CB  SER C 209     -40.649  89.981-114.833  1.00137.88           C  
ATOM   2930  OG  SER C 209     -40.249  90.018-113.475  1.00139.46           O  
ATOM   2931  H   SER C 209     -41.030  92.120-116.142  1.00134.87           H  
ATOM   2932  HA  SER C 209     -42.670  89.987-115.654  1.00135.78           H  
ATOM   2933  HB2 SER C 209     -39.926  90.535-115.432  1.00137.88           H  
ATOM   2934  HB3 SER C 209     -40.679  88.944-115.167  1.00137.88           H  
ATOM   2935  HG  SER C 209     -40.230  90.938-113.203  1.00139.46           H  
ATOM   2936  N   SER C 210     -42.355  91.583-112.803  1.00134.87           N  
ATOM   2937  CA  SER C 210     -42.960  91.647-111.476  1.00135.98           C  
ATOM   2938  C   SER C 210     -44.293  92.398-111.406  1.00135.46           C  
ATOM   2939  O   SER C 210     -45.132  92.095-110.560  1.00136.69           O  
ATOM   2940  CB  SER C 210     -41.978  92.227-110.458  1.00129.03           C  
ATOM   2941  OG  SER C 210     -42.670  92.900-109.417  1.00129.71           O  
ATOM   2942  H   SER C 210     -41.631  92.239-113.059  1.00134.87           H  
ATOM   2943  HA  SER C 210     -43.194  90.612-111.228  1.00135.98           H  
ATOM   2944  HB2 SER C 210     -41.316  92.932-110.961  1.00129.03           H  
ATOM   2945  HB3 SER C 210     -41.388  91.417-110.029  1.00129.03           H  
ATOM   2946  HG  SER C 210     -43.181  93.607-109.818  1.00129.71           H  
ATOM   2947  N   LEU C 211     -44.474  93.408-112.252  1.00114.26           N  
ATOM   2948  CA  LEU C 211     -45.694  94.211-112.191  1.00114.13           C  
ATOM   2949  C   LEU C 211     -46.943  93.552-112.789  1.00114.47           C  
ATOM   2950  O   LEU C 211     -47.971  93.440-112.120  1.00115.73           O  
ATOM   2951  CB  LEU C 211     -45.460  95.591-112.810  1.00119.28           C  
ATOM   2952  CG  LEU C 211     -46.178  96.769-112.145  1.00119.93           C  
ATOM   2953  CD1 LEU C 211     -45.537  98.072-112.575  1.00118.83           C  
ATOM   2954  CD2 LEU C 211     -47.666  96.778-112.467  1.00120.47           C  
ATOM   2955  H   LEU C 211     -43.766  93.621-112.940  1.00114.26           H  
ATOM   2956  HA  LEU C 211     -45.914  94.309-111.128  1.00114.13           H  
ATOM   2957  HB2 LEU C 211     -44.389  95.793-112.774  1.00119.28           H  
ATOM   2958  HB3 LEU C 211     -45.787  95.548-113.849  1.00119.28           H  
ATOM   2959  HG  LEU C 211     -46.079  96.656-111.065  1.00119.93           H  
ATOM   2960 HD11 LEU C 211     -45.635  98.186-113.655  1.00118.83           H  
ATOM   2961 HD12 LEU C 211     -44.481  98.064-112.305  1.00118.83           H  
ATOM   2962 HD13 LEU C 211     -46.033  98.904-112.075  1.00118.83           H  
ATOM   2963 HD21 LEU C 211     -47.804  96.890-113.542  1.00120.47           H  
ATOM   2964 HD22 LEU C 211     -48.144  97.610-111.951  1.00120.47           H  
ATOM   2965 HD23 LEU C 211     -48.115  95.841-112.138  1.00120.47           H  
ATOM   2966  N   THR C 212     -46.877  93.166-114.057  1.00127.31           N  
ATOM   2967  CA  THR C 212     -48.011  92.495-114.681  1.00127.90           C  
ATOM   2968  C   THR C 212     -47.903  90.978-114.630  1.00128.37           C  
ATOM   2969  O   THR C 212     -48.891  90.274-114.833  1.00129.55           O  
ATOM   2970  CB  THR C 212     -48.153  92.904-116.146  1.00125.00           C  
ATOM   2971  OG1 THR C 212     -49.198  92.139-116.761  1.00126.17           O  
ATOM   2972  CG2 THR C 212     -46.872  92.630-116.865  1.00123.79           C  
ATOM   2973  H   THR C 212     -46.038  93.338-114.592  1.00127.31           H  
ATOM   2974  HA  THR C 212     -48.884  92.806-114.107  1.00127.90           H  
ATOM   2975  HB  THR C 212     -48.392  93.966-116.199  1.00125.00           H  
ATOM   2976 HG21 THR C 212     -46.643  91.566-116.806  1.00123.79           H  
ATOM   2977 HG22 THR C 212     -46.067  93.201-116.403  1.00123.79           H  
ATOM   2978 HG23 THR C 212     -46.972  92.923-117.910  1.00123.79           H  
ATOM   2979  HG1 THR C 212     -48.956  91.212-116.697  1.00126.17           H  
ATOM   2980  N   GLY C 213     -46.709  90.474-114.338  1.00117.23           N  
ATOM   2981  CA  GLY C 213     -46.478  89.041-114.369  1.00117.94           C  
ATOM   2982  C   GLY C 213     -45.998  88.470-115.697  1.00118.67           C  
ATOM   2983  O   GLY C 213     -45.696  87.278-115.779  1.00119.75           O  
ATOM   2984  H   GLY C 213     -45.952  91.096-114.091  1.00117.23           H  
ATOM   2985  HA2 GLY C 213     -45.726  88.808-113.615  1.00117.94           H  
ATOM   2986  HA3 GLY C 213     -47.415  88.547-114.113  1.00117.94           H  
ATOM   2987  N   GLU C 214     -45.928  89.300-116.736  1.00133.53           N  
ATOM   2988  CA  GLU C 214     -45.486  88.827-118.049  1.00133.51           C  
ATOM   2989  C   GLU C 214     -44.051  88.300-117.969  1.00133.87           C  
ATOM   2990  O   GLU C 214     -43.142  89.016-117.553  1.00133.74           O  
ATOM   2991  CB  GLU C 214     -45.613  89.946-119.094  1.00143.02           C  
ATOM   2992  CG  GLU C 214     -47.060  90.266-119.484  1.00143.44           C  
ATOM   2993  CD  GLU C 214     -47.207  91.569-120.259  1.00143.06           C  
ATOM   2994  OE1 GLU C 214     -46.522  92.557-119.920  1.00142.14           O  
ATOM   2995  OE2 GLU C 214     -48.014  91.605-121.212  1.00144.10           O1-
ATOM   2996  H   GLU C 214     -46.184  90.270-116.616  1.00133.53           H  
ATOM   2997  HA  GLU C 214     -46.129  88.004-118.362  1.00133.51           H  
ATOM   2998  HB2 GLU C 214     -45.159  90.849-118.687  1.00143.02           H  
ATOM   2999  HB3 GLU C 214     -45.075  89.641-119.991  1.00143.02           H  
ATOM   3000  HG2 GLU C 214     -47.655  90.337-118.573  1.00143.44           H  
ATOM   3001  HG3 GLU C 214     -47.439  89.452-120.103  1.00143.44           H  
ATOM   3002  N   SER C 215     -43.859  87.044-118.366  1.00121.09           N  
ATOM   3003  CA  SER C 215     -42.569  86.368-118.202  1.00123.54           C  
ATOM   3004  C   SER C 215     -41.448  86.903-119.081  1.00125.91           C  
ATOM   3005  O   SER C 215     -40.402  87.320-118.585  1.00125.91           O  
ATOM   3006  CB  SER C 215     -42.712  84.872-118.470  1.00133.46           C  
ATOM   3007  OG  SER C 215     -41.442  84.247-118.444  1.00136.63           O  
ATOM   3008  H   SER C 215     -44.625  86.542-118.793  1.00121.09           H  
ATOM   3009  HA  SER C 215     -42.286  86.568-117.169  1.00123.54           H  
ATOM   3010  HB2 SER C 215     -43.166  84.724-119.450  1.00133.46           H  
ATOM   3011  HB3 SER C 215     -43.347  84.428-117.704  1.00133.46           H  
ATOM   3012  HG  SER C 215     -40.904  84.655-119.126  1.00136.63           H  
ATOM   3013  N   GLU C 216     -41.668  86.873-120.389  1.00129.99           N  
ATOM   3014  CA  GLU C 216     -40.671  87.339-121.342  1.00132.78           C  
ATOM   3015  C   GLU C 216     -40.769  88.850-121.478  1.00130.14           C  
ATOM   3016  O   GLU C 216     -41.851  89.416-121.309  1.00127.26           O  
ATOM   3017  CB  GLU C 216     -40.872  86.652-122.694  1.00171.95           C  
ATOM   3018  CG  GLU C 216     -42.327  86.485-123.091  1.00171.24           C  
ATOM   3019  CD  GLU C 216     -42.528  85.366-124.093  1.00176.23           C  
ATOM   3020  OE1 GLU C 216     -41.536  84.944-124.723  1.00180.47           O  
ATOM   3021  OE2 GLU C 216     -43.678  84.902-124.242  1.00176.35           O1-
ATOM   3022  H   GLU C 216     -42.549  86.518-120.732  1.00129.99           H  
ATOM   3023  HA  GLU C 216     -39.674  87.085-120.981  1.00132.78           H  
ATOM   3024  HB2 GLU C 216     -40.374  87.248-123.459  1.00171.95           H  
ATOM   3025  HB3 GLU C 216     -40.414  85.664-122.648  1.00171.95           H  
ATOM   3026  HG2 GLU C 216     -42.679  87.417-123.533  1.00171.24           H  
ATOM   3027  HG3 GLU C 216     -42.910  86.264-122.197  1.00171.24           H  
ATOM   3028  N   PRO C 217     -39.638  89.515-121.764  1.00156.96           N  
ATOM   3029  CA  PRO C 217     -39.682  90.975-121.854  1.00154.68           C  
ATOM   3030  C   PRO C 217     -40.622  91.412-122.964  1.00155.03           C  
ATOM   3031  O   PRO C 217     -40.507  90.948-124.098  1.00158.68           O  
ATOM   3032  CB  PRO C 217     -38.237  91.350-122.202  1.00123.69           C  
ATOM   3033  CG  PRO C 217     -37.661  90.124-122.822  1.00128.31           C  
ATOM   3034  CD  PRO C 217     -38.306  88.982-122.099  1.00127.49           C  
ATOM   3035  HA  PRO C 217     -40.042  91.449-120.941  1.00154.68           H  
ATOM   3036  HB2 PRO C 217     -38.216  92.182-122.906  1.00123.69           H  
ATOM   3037  HB3 PRO C 217     -37.684  91.621-121.303  1.00123.69           H  
ATOM   3038  HG2 PRO C 217     -36.579  90.100-122.689  1.00128.31           H  
ATOM   3039  HG3 PRO C 217     -37.897  90.086-123.885  1.00128.31           H  
ATOM   3040  HD2 PRO C 217     -37.749  88.723-121.198  1.00127.49           H  
ATOM   3041  HD3 PRO C 217     -38.385  88.105-122.742  1.00127.49           H  
ATOM   3042  N   GLN C 218     -41.552  92.297-122.633  1.00140.20           N  
ATOM   3043  CA  GLN C 218     -42.476  92.814-123.624  1.00140.73           C  
ATOM   3044  C   GLN C 218     -41.865  94.026-124.294  1.00141.37           C  
ATOM   3045  O   GLN C 218     -41.267  94.876-123.634  1.00139.48           O  
ATOM   3046  CB  GLN C 218     -43.808  93.188-122.981  1.00125.59           C  
ATOM   3047  CG  GLN C 218     -44.523  92.018-122.354  1.00125.10           C  
ATOM   3048  CD  GLN C 218     -44.743  90.894-123.333  1.00128.85           C  
ATOM   3049  OE1 GLN C 218     -45.007  91.124-124.514  1.00131.42           O  
ATOM   3050  NE2 GLN C 218     -44.624  89.663-122.852  1.00129.62           N  
ATOM   3051  H   GLN C 218     -41.618  92.616-121.677  1.00140.20           H  
ATOM   3052  HA  GLN C 218     -42.664  92.040-124.368  1.00140.73           H  
ATOM   3053  HB2 GLN C 218     -43.621  93.933-122.207  1.00125.59           H  
ATOM   3054  HB3 GLN C 218     -44.453  93.616-123.748  1.00125.59           H  
ATOM   3055  HG2 GLN C 218     -45.491  92.356-121.984  1.00125.10           H  
ATOM   3056  HG3 GLN C 218     -43.925  91.647-121.522  1.00125.10           H  
ATOM   3057 HE21 GLN C 218     -44.751  88.868-123.462  1.00129.62           H  
ATOM   3058 HE22 GLN C 218     -44.406  89.521-121.876  1.00129.62           H  
ATOM   3059  N   THR C 219     -42.003  94.096-125.610  1.00138.01           N  
ATOM   3060  CA  THR C 219     -41.506  95.243-126.353  1.00138.98           C  
ATOM   3061  C   THR C 219     -42.474  96.422-126.233  1.00136.38           C  
ATOM   3062  O   THR C 219     -43.662  96.238-125.967  1.00135.05           O  
ATOM   3063  CB  THR C 219     -41.241  94.891-127.830  1.00142.15           C  
ATOM   3064  OG1 THR C 219     -41.948  95.804-128.678  1.00142.74           O  
ATOM   3065  CG2 THR C 219     -41.687  93.462-128.129  1.00144.74           C  
ATOM   3066  H   THR C 219     -42.460  93.342-126.104  1.00138.01           H  
ATOM   3067  HA  THR C 219     -40.552  95.536-125.914  1.00138.98           H  
ATOM   3068  HB  THR C 219     -40.171  94.970-128.021  1.00142.15           H  
ATOM   3069 HG21 THR C 219     -42.757  93.369-127.942  1.00144.74           H  
ATOM   3070 HG22 THR C 219     -41.144  92.770-127.485  1.00144.74           H  
ATOM   3071 HG23 THR C 219     -41.478  93.227-129.173  1.00144.74           H  
ATOM   3072  HG1 THR C 219     -42.884  95.711-128.487  1.00142.74           H  
ATOM   3073  N   ARG C 220     -41.955  97.632-126.405  1.00141.64           N  
ATOM   3074  CA  ARG C 220     -42.779  98.830-126.298  1.00139.69           C  
ATOM   3075  C   ARG C 220     -42.647  99.703-127.543  1.00142.25           C  
ATOM   3076  O   ARG C 220     -41.558  99.857-128.096  1.00144.35           O  
ATOM   3077  CB  ARG C 220     -42.410  99.623-125.044  1.00120.29           C  
ATOM   3078  CG  ARG C 220     -42.550  98.836-123.748  1.00117.94           C  
ATOM   3079  CD  ARG C 220     -43.997  98.760-123.267  1.00116.13           C  
ATOM   3080  NE  ARG C 220     -44.548  97.408-123.331  1.00116.86           N  
ATOM   3081  CZ  ARG C 220     -45.557  96.974-122.580  1.00116.05           C  
ATOM   3082  NH1 ARG C 220     -46.129  97.780-121.696  1.00114.96           N  
ATOM   3083  NH2 ARG C 220     -45.994  95.729-122.706  1.00116.91           N1+
ATOM   3084  H   ARG C 220     -40.971  97.724-126.614  1.00141.64           H  
ATOM   3085  HA  ARG C 220     -43.820  98.517-126.218  1.00139.69           H  
ATOM   3086  HB2 ARG C 220     -41.374  99.948-125.137  1.00120.29           H  
ATOM   3087  HB3 ARG C 220     -43.061 100.496-124.987  1.00120.29           H  
ATOM   3088  HG2 ARG C 220     -41.950  99.320-122.978  1.00117.94           H  
ATOM   3089  HG3 ARG C 220     -42.182  97.823-123.912  1.00117.94           H  
ATOM   3090  HD2 ARG C 220     -44.606  99.413-123.892  1.00116.13           H  
ATOM   3091  HD3 ARG C 220     -44.038  99.104-122.233  1.00116.13           H  
ATOM   3092  HE  ARG C 220     -44.136  96.761-123.988  1.00116.86           H  
ATOM   3093 HH11 ARG C 220     -46.891  97.444-121.125  1.00114.96           H  
ATOM   3094 HH12 ARG C 220     -45.802  98.730-121.593  1.00114.96           H  
ATOM   3095 HH21 ARG C 220     -45.561  95.107-123.373  1.00116.91           H  
ATOM   3096 HH22 ARG C 220     -46.760  95.402-122.135  1.00116.91           H  
ATOM   3097  N   SER C 221     -43.772 100.257-127.984  1.00148.37           N  
ATOM   3098  CA  SER C 221     -43.823 101.059-129.201  1.00151.16           C  
ATOM   3099  C   SER C 221     -44.750 102.263-129.029  1.00149.82           C  
ATOM   3100  O   SER C 221     -45.530 102.314-128.081  1.00147.24           O  
ATOM   3101  CB  SER C 221     -44.299 100.195-130.370  1.00157.02           C  
ATOM   3102  OG  SER C 221     -45.617  99.725-130.147  1.00156.56           O  
ATOM   3103  H   SER C 221     -44.622 100.117-127.457  1.00148.37           H  
ATOM   3104  HA  SER C 221     -42.820 101.431-129.409  1.00151.16           H  
ATOM   3105  HB2 SER C 221     -43.629  99.342-130.479  1.00157.02           H  
ATOM   3106  HB3 SER C 221     -44.282 100.789-131.283  1.00157.02           H  
ATOM   3107  HG  SER C 221     -45.607  99.206-129.340  1.00156.56           H  
ATOM   3108  N   PRO C 222     -44.650 103.250-129.933  1.00133.72           N  
ATOM   3109  CA  PRO C 222     -45.627 104.346-129.958  1.00133.49           C  
ATOM   3110  C   PRO C 222     -47.068 103.861-130.145  1.00134.59           C  
ATOM   3111  O   PRO C 222     -47.985 104.422-129.547  1.00133.26           O  
ATOM   3112  CB  PRO C 222     -45.205 105.153-131.188  1.00155.96           C  
ATOM   3113  CG  PRO C 222     -43.755 104.890-131.331  1.00156.41           C  
ATOM   3114  CD  PRO C 222     -43.520 103.492-130.848  1.00155.61           C  
ATOM   3115  HA  PRO C 222     -45.627 104.900-129.019  1.00133.49           H  
ATOM   3116  HB2 PRO C 222     -45.746 104.816-132.073  1.00155.96           H  
ATOM   3117  HB3 PRO C 222     -45.389 106.216-131.032  1.00155.96           H  
ATOM   3118  HG2 PRO C 222     -43.184 105.596-130.728  1.00156.41           H  
ATOM   3119  HG3 PRO C 222     -43.458 104.981-132.376  1.00156.41           H  
ATOM   3120  HD2 PRO C 222     -42.569 103.416-130.321  1.00155.61           H  
ATOM   3121  HD3 PRO C 222     -43.533 102.786-131.678  1.00155.61           H  
ATOM   3122  N   ASP C 223     -47.255 102.826-130.959  1.00145.14           N  
ATOM   3123  CA  ASP C 223     -48.589 102.403-131.390  1.00147.43           C  
ATOM   3124  C   ASP C 223     -49.455 101.765-130.304  1.00144.91           C  
ATOM   3125  O   ASP C 223     -48.967 101.006-129.468  1.00142.36           O  
ATOM   3126  CB  ASP C 223     -48.481 101.453-132.585  1.00196.57           C  
ATOM   3127  CG  ASP C 223     -48.079 102.165-133.858  1.00200.11           C  
ATOM   3128  OD1 ASP C 223     -47.481 103.257-133.765  1.00198.85           O  
ATOM   3129  OD2 ASP C 223     -48.362 101.633-134.953  1.00204.42           O1-
ATOM   3130  H   ASP C 223     -46.450 102.315-131.291  1.00145.14           H  
ATOM   3131  HA  ASP C 223     -49.100 103.325-131.666  1.00147.43           H  
ATOM   3132  HB2 ASP C 223     -49.449 100.977-132.742  1.00196.57           H  
ATOM   3133  HB3 ASP C 223     -47.734 100.692-132.360  1.00196.57           H  
ATOM   3134  N   PHE C 224     -50.748 102.079-130.339  1.00129.40           N  
ATOM   3135  CA  PHE C 224     -51.735 101.475-129.444  1.00127.93           C  
ATOM   3136  C   PHE C 224     -52.039 100.037-129.864  1.00130.16           C  
ATOM   3137  O   PHE C 224     -52.338  99.767-131.025  1.00134.49           O  
ATOM   3138  CB  PHE C 224     -53.009 102.336-129.412  1.00132.65           C  
ATOM   3139  CG  PHE C 224     -54.253 101.600-128.964  1.00134.50           C  
ATOM   3140  CD1 PHE C 224     -54.293 100.923-127.754  1.00132.44           C  
ATOM   3141  CD2 PHE C 224     -55.401 101.629-129.742  1.00137.53           C  
ATOM   3142  CE1 PHE C 224     -55.442 100.262-127.350  1.00134.05           C  
ATOM   3143  CE2 PHE C 224     -56.552 100.974-129.339  1.00138.86           C  
ATOM   3144  CZ  PHE C 224     -56.571 100.290-128.142  1.00137.18           C  
ATOM   3145  H   PHE C 224     -51.061 102.764-131.012  1.00129.40           H  
ATOM   3146  HA  PHE C 224     -51.324 101.438-128.435  1.00127.93           H  
ATOM   3147  HB2 PHE C 224     -52.841 103.168-128.728  1.00132.65           H  
ATOM   3148  HB3 PHE C 224     -53.185 102.721-130.416  1.00132.65           H  
ATOM   3149  HD1 PHE C 224     -53.419 100.911-127.120  1.00132.44           H  
ATOM   3150  HD2 PHE C 224     -55.397 102.171-130.676  1.00137.53           H  
ATOM   3151  HE1 PHE C 224     -55.454  99.724-126.414  1.00134.05           H  
ATOM   3152  HE2 PHE C 224     -57.434 100.999-129.962  1.00138.86           H  
ATOM   3153  HZ  PHE C 224     -57.467  99.778-127.825  1.00137.18           H  
ATOM   3154  N   THR C 225     -51.957  99.115-128.910  1.00127.55           N  
ATOM   3155  CA  THR C 225     -52.139  97.698-129.204  1.00129.58           C  
ATOM   3156  C   THR C 225     -53.358  97.109-128.493  1.00129.14           C  
ATOM   3157  O   THR C 225     -54.289  96.638-129.141  1.00132.84           O  
ATOM   3158  CB  THR C 225     -50.878  96.877-128.867  1.00145.15           C  
ATOM   3159  OG1 THR C 225     -50.753  96.738-127.447  1.00140.83           O  
ATOM   3160  CG2 THR C 225     -49.635  97.560-129.419  1.00145.45           C  
ATOM   3161  H   THR C 225     -51.764  99.402-127.961  1.00127.55           H  
ATOM   3162  HA  THR C 225     -52.315  97.633-130.278  1.00129.58           H  
ATOM   3163  HB  THR C 225     -50.974  95.892-129.324  1.00145.15           H  
ATOM   3164 HG21 THR C 225     -49.531  98.546-128.967  1.00145.45           H  
ATOM   3165 HG22 THR C 225     -49.727  97.664-130.500  1.00145.45           H  
ATOM   3166 HG23 THR C 225     -48.756  96.959-129.185  1.00145.45           H  
ATOM   3167  HG1 THR C 225     -50.671  97.619-127.075  1.00140.83           H  
ATOM   3168  N   ASN C 226     -53.347  97.124-127.164  1.00127.14           N  
ATOM   3169  CA  ASN C 226     -54.431  96.515-126.398  1.00128.48           C  
ATOM   3170  C   ASN C 226     -55.229  97.528-125.580  1.00129.69           C  
ATOM   3171  O   ASN C 226     -54.656  98.417-124.952  1.00127.40           O  
ATOM   3172  CB  ASN C 226     -53.885  95.410-125.488  1.00158.46           C  
ATOM   3173  CG  ASN C 226     -54.896  94.304-125.240  1.00160.77           C  
ATOM   3174  OD1 ASN C 226     -56.087  94.561-125.068  1.00164.59           O  
ATOM   3175  ND2 ASN C 226     -54.423  93.062-125.231  1.00159.50           N  
ATOM   3176  H   ASN C 226     -52.578  97.563-126.677  1.00127.14           H  
ATOM   3177  HA  ASN C 226     -55.122  96.085-127.123  1.00128.48           H  
ATOM   3178  HB2 ASN C 226     -53.609  95.851-124.530  1.00158.46           H  
ATOM   3179  HB3 ASN C 226     -53.002  94.977-125.957  1.00158.46           H  
ATOM   3180 HD21 ASN C 226     -55.049  92.284-125.079  1.00159.50           H  
ATOM   3181 HD22 ASN C 226     -53.437  92.896-125.376  1.00159.50           H  
ATOM   3182  N   GLU C 227     -56.552  97.384-125.600  1.00147.08           N  
ATOM   3183  CA  GLU C 227     -57.458  98.258-124.855  1.00149.27           C  
ATOM   3184  C   GLU C 227     -57.095  98.353-123.377  1.00147.69           C  
ATOM   3185  O   GLU C 227     -57.179  99.425-122.779  1.00147.67           O  
ATOM   3186  CB  GLU C 227     -58.902  97.768-124.994  1.00157.15           C  
ATOM   3187  CG  GLU C 227     -59.741  98.556-125.981  1.00159.08           C  
ATOM   3188  CD  GLU C 227     -60.201  99.884-125.419  1.00159.72           C  
ATOM   3189  OE1 GLU C 227     -60.020 100.110-124.203  1.00159.08           O  
ATOM   3190  OE2 GLU C 227     -60.746 100.702-126.191  1.00161.12           O1-
ATOM   3191  H   GLU C 227     -56.948  96.638-126.154  1.00147.08           H  
ATOM   3192  HA  GLU C 227     -57.358  99.255-125.285  1.00149.27           H  
ATOM   3193  HB2 GLU C 227     -58.879  96.728-125.321  1.00157.15           H  
ATOM   3194  HB3 GLU C 227     -59.379  97.831-124.016  1.00157.15           H  
ATOM   3195  HG2 GLU C 227     -60.618  97.965-126.244  1.00159.08           H  
ATOM   3196  HG3 GLU C 227     -59.146  98.742-126.875  1.00159.08           H  
ATOM   3197  N   ASN C 228     -56.690  97.227-122.798  1.00149.46           N  
ATOM   3198  CA  ASN C 228     -56.275  97.189-121.403  1.00148.17           C  
ATOM   3199  C   ASN C 228     -54.849  97.703-121.275  1.00143.48           C  
ATOM   3200  O   ASN C 228     -53.905  97.057-121.731  1.00139.85           O  
ATOM   3201  CB  ASN C 228     -56.375  95.765-120.855  1.00154.77           C  
ATOM   3202  CG  ASN C 228     -55.911  95.658-119.417  1.00153.43           C  
ATOM   3203  OD1 ASN C 228     -55.917  96.639-118.674  1.00153.56           O  
ATOM   3204  ND2 ASN C 228     -55.505  94.458-119.016  1.00151.93           N  
ATOM   3205  H   ASN C 228     -56.670  96.375-123.340  1.00149.46           H  
ATOM   3206  HA  ASN C 228     -56.938  97.829-120.821  1.00148.17           H  
ATOM   3207  HB2 ASN C 228     -55.758  95.110-121.470  1.00154.77           H  
ATOM   3208  HB3 ASN C 228     -57.415  95.442-120.911  1.00154.77           H  
ATOM   3209 HD21 ASN C 228     -55.185  94.324-118.068  1.00151.93           H  
ATOM   3210 HD22 ASN C 228     -55.517  93.680-119.660  1.00151.93           H  
ATOM   3211  N   PRO C 229     -54.692  98.871-120.635  1.00138.00           N  
ATOM   3212  CA  PRO C 229     -53.432  99.620-120.585  1.00133.96           C  
ATOM   3213  C   PRO C 229     -52.271  98.800-120.041  1.00130.12           C  
ATOM   3214  O   PRO C 229     -51.114  99.128-120.290  1.00127.32           O  
ATOM   3215  CB  PRO C 229     -53.755 100.774-119.634  1.00131.33           C  
ATOM   3216  CG  PRO C 229     -55.228 100.948-119.751  1.00135.82           C  
ATOM   3217  CD  PRO C 229     -55.770  99.564-119.910  1.00137.66           C  
ATOM   3218  HA  PRO C 229     -53.109  99.930-121.579  1.00133.96           H  
ATOM   3219  HB2 PRO C 229     -53.477 100.520-118.611  1.00131.33           H  
ATOM   3220  HB3 PRO C 229     -53.234 101.682-119.938  1.00131.33           H  
ATOM   3221  HG2 PRO C 229     -55.474 101.558-120.620  1.00135.82           H  
ATOM   3222  HG3 PRO C 229     -55.631 101.416-118.853  1.00135.82           H  
ATOM   3223  HD2 PRO C 229     -56.693  99.568-120.490  1.00137.66           H  
ATOM   3224  HD3 PRO C 229     -55.952  99.100-118.941  1.00137.66           H  
ATOM   3225  N   LEU C 230     -52.577  97.742-119.305  1.00123.51           N  
ATOM   3226  CA  LEU C 230     -51.530  96.901-118.757  1.00120.79           C  
ATOM   3227  C   LEU C 230     -50.882  96.038-119.845  1.00119.80           C  
ATOM   3228  O   LEU C 230     -49.679  95.774-119.804  1.00117.67           O  
ATOM   3229  CB  LEU C 230     -52.082  96.049-117.611  1.00121.31           C  
ATOM   3230  CG  LEU C 230     -52.730  96.872-116.491  1.00123.69           C  
ATOM   3231  CD1 LEU C 230     -53.375  95.977-115.440  1.00126.18           C  
ATOM   3232  CD2 LEU C 230     -51.707  97.804-115.855  1.00120.80           C  
ATOM   3233  H   LEU C 230     -53.545  97.520-119.124  1.00123.51           H  
ATOM   3234  HA  LEU C 230     -50.746  97.542-118.354  1.00120.79           H  
ATOM   3235  HB2 LEU C 230     -52.831  95.369-118.017  1.00121.31           H  
ATOM   3236  HB3 LEU C 230     -51.261  95.472-117.184  1.00121.31           H  
ATOM   3237  HG  LEU C 230     -53.521  97.476-116.936  1.00123.69           H  
ATOM   3238 HD11 LEU C 230     -52.610  95.356-114.973  1.00126.18           H  
ATOM   3239 HD12 LEU C 230     -54.121  95.339-115.914  1.00126.18           H  
ATOM   3240 HD13 LEU C 230     -53.855  96.595-114.681  1.00126.18           H  
ATOM   3241 HD21 LEU C 230     -50.908  97.214-115.405  1.00120.80           H  
ATOM   3242 HD22 LEU C 230     -52.192  98.405-115.086  1.00120.80           H  
ATOM   3243 HD23 LEU C 230     -51.289  98.460-116.619  1.00120.80           H  
ATOM   3244  N   GLU C 231     -51.673  95.605-120.823  1.00162.00           N  
ATOM   3245  CA  GLU C 231     -51.132  94.777-121.897  1.00161.18           C  
ATOM   3246  C   GLU C 231     -50.667  95.566-123.119  1.00160.86           C  
ATOM   3247  O   GLU C 231     -50.019  95.006-124.002  1.00160.98           O  
ATOM   3248  CB  GLU C 231     -52.129  93.694-122.332  1.00156.64           C  
ATOM   3249  CG  GLU C 231     -53.448  93.676-121.581  1.00159.66           C  
ATOM   3250  CD  GLU C 231     -54.407  92.640-122.141  1.00162.32           C  
ATOM   3251  OE1 GLU C 231     -55.630  92.773-121.926  1.00166.11           O  
ATOM   3252  OE2 GLU C 231     -53.935  91.690-122.801  1.00161.11           O1-
ATOM   3253  H   GLU C 231     -52.653  95.850-120.823  1.00162.00           H  
ATOM   3254  HA  GLU C 231     -50.247  94.309-121.466  1.00161.18           H  
ATOM   3255  HB2 GLU C 231     -52.347  93.844-123.389  1.00156.64           H  
ATOM   3256  HB3 GLU C 231     -51.651  92.724-122.194  1.00156.64           H  
ATOM   3257  HG2 GLU C 231     -53.910  94.660-121.657  1.00159.66           H  
ATOM   3258  HG3 GLU C 231     -53.254  93.446-120.534  1.00159.66           H  
ATOM   3259  N   THR C 232     -50.987  96.855-123.177  1.00148.42           N  
ATOM   3260  CA  THR C 232     -50.637  97.642-124.358  1.00148.69           C  
ATOM   3261  C   THR C 232     -49.145  97.937-124.425  1.00146.57           C  
ATOM   3262  O   THR C 232     -48.450  97.921-123.408  1.00144.43           O  
ATOM   3263  CB  THR C 232     -51.411  98.967-124.443  1.00123.84           C  
ATOM   3264  OG1 THR C 232     -51.127  99.597-125.697  1.00124.74           O  
ATOM   3265  CG2 THR C 232     -50.997  99.899-123.319  1.00122.12           C  
ATOM   3266  H   THR C 232     -51.472  97.290-122.405  1.00148.42           H  
ATOM   3267  HA  THR C 232     -50.921  97.021-125.208  1.00148.69           H  
ATOM   3268  HB  THR C 232     -52.477  98.757-124.356  1.00123.84           H  
ATOM   3269 HG21 THR C 232     -49.931 100.114-123.399  1.00122.12           H  
ATOM   3270 HG22 THR C 232     -51.201  99.424-122.359  1.00122.12           H  
ATOM   3271 HG23 THR C 232     -51.562 100.829-123.391  1.00122.12           H  
ATOM   3272  HG1 THR C 232     -50.182  99.763-125.731  1.00124.74           H  
ATOM   3273  N   ARG C 233     -48.656  98.197-125.633  1.00123.70           N  
ATOM   3274  CA  ARG C 233     -47.234  98.441-125.838  1.00123.39           C  
ATOM   3275  C   ARG C 233     -46.863  99.919-125.760  1.00122.34           C  
ATOM   3276  O   ARG C 233     -45.682 100.256-125.714  1.00122.03           O  
ATOM   3277  CB  ARG C 233     -46.778  97.854-127.177  1.00140.01           C  
ATOM   3278  CG  ARG C 233     -46.915  96.341-127.270  1.00141.62           C  
ATOM   3279  CD  ARG C 233     -46.534  95.823-128.652  1.00146.29           C  
ATOM   3280  NE  ARG C 233     -45.834  94.544-128.569  1.00147.69           N  
ATOM   3281  CZ  ARG C 233     -45.434  93.838-129.621  1.00152.23           C  
ATOM   3282  NH1 ARG C 233     -45.673  94.281-130.847  1.00155.76           N  
ATOM   3283  NH2 ARG C 233     -44.799  92.686-129.446  1.00153.67           N1+
ATOM   3284  H   ARG C 233     -49.282  98.226-126.425  1.00123.70           H  
ATOM   3285  HA  ARG C 233     -46.714  97.941-125.021  1.00123.39           H  
ATOM   3286  HB2 ARG C 233     -47.378  98.302-127.969  1.00140.01           H  
ATOM   3287  HB3 ARG C 233     -45.730  98.113-127.325  1.00140.01           H  
ATOM   3288  HG2 ARG C 233     -47.949  96.067-127.063  1.00141.62           H  
ATOM   3289  HG3 ARG C 233     -46.262  95.881-126.528  1.00141.62           H  
ATOM   3290  HD2 ARG C 233     -45.884  96.552-129.137  1.00146.29           H  
ATOM   3291  HD3 ARG C 233     -47.440  95.693-129.244  1.00146.29           H  
ATOM   3292  HE  ARG C 233     -45.641  94.171-127.650  1.00147.69           H  
ATOM   3293 HH11 ARG C 233     -45.372  93.742-131.646  1.00155.76           H  
ATOM   3294 HH12 ARG C 233     -46.156  95.158-130.982  1.00155.76           H  
ATOM   3295 HH21 ARG C 233     -44.619  92.345-128.512  1.00153.67           H  
ATOM   3296 HH22 ARG C 233     -44.495  92.150-130.246  1.00153.67           H  
ATOM   3297  N   ASN C 234     -47.863 100.797-125.731  1.00142.30           N  
ATOM   3298  CA  ASN C 234     -47.595 102.239-125.710  1.00141.88           C  
ATOM   3299  C   ASN C 234     -47.484 102.869-124.313  1.00139.74           C  
ATOM   3300  O   ASN C 234     -47.409 104.092-124.180  1.00139.52           O  
ATOM   3301  CB  ASN C 234     -48.527 103.026-126.650  1.00126.99           C  
ATOM   3302  CG  ASN C 234     -49.986 102.956-126.241  1.00128.63           C  
ATOM   3303  OD1 ASN C 234     -50.366 102.177-125.368  1.00127.87           O  
ATOM   3304  ND2 ASN C 234     -50.817 103.769-126.886  1.00131.37           N  
ATOM   3305  H   ASN C 234     -48.817 100.467-125.723  1.00142.30           H  
ATOM   3306  HA  ASN C 234     -46.585 102.326-126.111  1.00141.88           H  
ATOM   3307  HB2 ASN C 234     -48.429 102.618-127.656  1.00126.99           H  
ATOM   3308  HB3 ASN C 234     -48.217 104.071-126.650  1.00126.99           H  
ATOM   3309 HD21 ASN C 234     -51.803 103.762-126.666  1.00131.37           H  
ATOM   3310 HD22 ASN C 234     -50.463 104.393-127.596  1.00131.37           H  
ATOM   3311  N   ILE C 235     -47.489 102.026-123.283  1.00125.29           N  
ATOM   3312  CA  ILE C 235     -47.254 102.469-121.909  1.00123.84           C  
ATOM   3313  C   ILE C 235     -46.094 101.714-121.254  1.00122.34           C  
ATOM   3314  O   ILE C 235     -45.996 100.495-121.374  1.00122.52           O  
ATOM   3315  CB  ILE C 235     -48.508 102.271-121.043  1.00110.04           C  
ATOM   3316  CG1 ILE C 235     -49.555 103.324-121.374  1.00112.00           C  
ATOM   3317  CG2 ILE C 235     -48.170 102.360-119.569  1.00108.43           C  
ATOM   3318  CD1 ILE C 235     -50.677 103.362-120.372  1.00112.99           C  
ATOM   3319  H   ILE C 235     -47.661 101.046-123.456  1.00125.29           H  
ATOM   3320  HA  ILE C 235     -47.003 103.528-121.968  1.00123.84           H  
ATOM   3321  HB  ILE C 235     -48.904 101.279-121.259  1.00110.04           H  
ATOM   3322 HG12 ILE C 235     -49.073 104.301-121.395  1.00112.00           H  
ATOM   3323 HG13 ILE C 235     -49.972 103.104-122.357  1.00112.00           H  
ATOM   3324 HG21 ILE C 235     -47.773 103.351-119.346  1.00108.43           H  
ATOM   3325 HG22 ILE C 235     -47.423 101.606-119.321  1.00108.43           H  
ATOM   3326 HG23 ILE C 235     -49.070 102.188-118.979  1.00108.43           H  
ATOM   3327 HD11 ILE C 235     -50.274 103.581-119.383  1.00112.99           H  
ATOM   3328 HD12 ILE C 235     -51.180 102.395-120.353  1.00112.99           H  
ATOM   3329 HD13 ILE C 235     -51.390 104.137-120.654  1.00112.99           H  
ATOM   3330  N   ALA C 236     -45.228 102.438-120.550  1.00133.43           N  
ATOM   3331  CA  ALA C 236     -44.165 101.813-119.767  1.00133.14           C  
ATOM   3332  C   ALA C 236     -44.441 102.044-118.284  1.00133.17           C  
ATOM   3333  O   ALA C 236     -45.096 103.019-117.921  1.00133.21           O  
ATOM   3334  CB  ALA C 236     -42.814 102.378-120.154  1.00138.11           C  
ATOM   3335  H   ALA C 236     -45.307 103.445-120.557  1.00133.43           H  
ATOM   3336  HA  ALA C 236     -44.146 100.742-119.970  1.00133.14           H  
ATOM   3337  HB1 ALA C 236     -42.801 103.451-119.963  1.00138.11           H  
ATOM   3338  HB2 ALA C 236     -42.634 102.196-121.213  1.00138.11           H  
ATOM   3339  HB3 ALA C 236     -42.035 101.894-119.564  1.00138.11           H  
ATOM   3340  N   PHE C 237     -43.948 101.155-117.426  1.00139.53           N  
ATOM   3341  CA  PHE C 237     -44.369 101.164-116.025  1.00140.15           C  
ATOM   3342  C   PHE C 237     -43.280 101.400-114.976  1.00141.08           C  
ATOM   3343  O   PHE C 237     -42.166 100.894-115.089  1.00141.51           O  
ATOM   3344  CB  PHE C 237     -45.123  99.875-115.699  1.00115.66           C  
ATOM   3345  CG  PHE C 237     -46.435  99.755-116.404  1.00116.09           C  
ATOM   3346  CD1 PHE C 237     -47.577 100.317-115.861  1.00117.09           C  
ATOM   3347  CD2 PHE C 237     -46.527  99.089-117.614  1.00116.17           C  
ATOM   3348  CE1 PHE C 237     -48.790 100.212-116.510  1.00118.46           C  
ATOM   3349  CE2 PHE C 237     -47.737  98.980-118.269  1.00117.33           C  
ATOM   3350  CZ  PHE C 237     -48.870  99.540-117.715  1.00118.64           C  
ATOM   3351  H   PHE C 237     -43.278 100.469-117.744  1.00139.53           H  
ATOM   3352  HA  PHE C 237     -45.009 102.043-115.950  1.00140.15           H  
ATOM   3353  HB2 PHE C 237     -44.499  99.029-115.986  1.00115.66           H  
ATOM   3354  HB3 PHE C 237     -45.305  99.844-114.625  1.00115.66           H  
ATOM   3355  HD1 PHE C 237     -47.518 100.843-114.920  1.00117.09           H  
ATOM   3356  HD2 PHE C 237     -45.642  98.650-118.050  1.00116.17           H  
ATOM   3357  HE1 PHE C 237     -49.675 100.654-116.077  1.00118.46           H  
ATOM   3358  HE2 PHE C 237     -47.797  98.458-119.213  1.00117.33           H  
ATOM   3359  HZ  PHE C 237     -49.819  99.453-118.223  1.00118.64           H  
ATOM   3360  N   PHE C 238     -43.644 102.163-113.947  1.00118.99           N  
ATOM   3361  CA  PHE C 238     -42.817 102.395-112.765  1.00120.61           C  
ATOM   3362  C   PHE C 238     -42.358 101.046-112.202  1.00121.56           C  
ATOM   3363  O   PHE C 238     -43.153 100.111-112.103  1.00121.59           O  
ATOM   3364  CB  PHE C 238     -43.668 103.159-111.733  1.00132.09           C  
ATOM   3365  CG  PHE C 238     -42.910 103.687-110.528  1.00134.54           C  
ATOM   3366  CD1 PHE C 238     -41.615 103.292-110.237  1.00135.24           C  
ATOM   3367  CD2 PHE C 238     -43.525 104.585-109.672  1.00136.40           C  
ATOM   3368  CE1 PHE C 238     -40.952 103.774-109.129  1.00137.62           C  
ATOM   3369  CE2 PHE C 238     -42.865 105.078-108.562  1.00139.33           C  
ATOM   3370  CZ  PHE C 238     -41.577 104.671-108.291  1.00139.81           C  
ATOM   3371  H   PHE C 238     -44.549 102.610-113.986  1.00118.99           H  
ATOM   3372  HA  PHE C 238     -41.932 102.982-113.012  1.00120.61           H  
ATOM   3373  HB2 PHE C 238     -44.129 104.007-112.239  1.00132.09           H  
ATOM   3374  HB3 PHE C 238     -44.445 102.485-111.373  1.00132.09           H  
ATOM   3375  HD1 PHE C 238     -41.115 102.593-110.891  1.00135.24           H  
ATOM   3376  HD2 PHE C 238     -44.536 104.905-109.875  1.00136.40           H  
ATOM   3377  HE1 PHE C 238     -39.944 103.449-108.918  1.00137.62           H  
ATOM   3378  HE2 PHE C 238     -43.359 105.782-107.908  1.00139.33           H  
ATOM   3379  HZ  PHE C 238     -41.059 105.054-107.424  1.00139.81           H  
ATOM   3380  N   SER C 239     -41.067 100.965-111.871  1.00137.22           N  
ATOM   3381  CA  SER C 239     -40.439  99.831-111.176  1.00138.65           C  
ATOM   3382  C   SER C 239     -40.029  98.702-112.112  1.00138.09           C  
ATOM   3383  O   SER C 239     -39.444  97.707-111.681  1.00139.43           O  
ATOM   3384  CB  SER C 239     -41.291  99.301-110.012  1.00140.62           C  
ATOM   3385  OG  SER C 239     -42.399  98.550-110.481  1.00139.67           O  
ATOM   3386  H   SER C 239     -40.474 101.745-112.118  1.00137.22           H  
ATOM   3387  HA  SER C 239     -39.521 100.237-110.751  1.00138.65           H  
ATOM   3388  HB2 SER C 239     -41.657 100.145-109.427  1.00140.62           H  
ATOM   3389  HB3 SER C 239     -40.672  98.663-109.381  1.00140.62           H  
ATOM   3390  HG  SER C 239     -42.930  99.129-111.033  1.00139.67           H  
ATOM   3391  N   THR C 240     -40.346  98.859-113.391  1.00126.37           N  
ATOM   3392  CA  THR C 240     -39.918  97.903-114.398  1.00126.26           C  
ATOM   3393  C   THR C 240     -38.618  98.370-115.039  1.00127.04           C  
ATOM   3394  O   THR C 240     -38.481  99.539-115.392  1.00126.41           O  
ATOM   3395  CB  THR C 240     -40.990  97.723-115.487  1.00123.09           C  
ATOM   3396  OG1 THR C 240     -41.354  99.000-116.023  1.00121.94           O  
ATOM   3397  CG2 THR C 240     -42.225  97.051-114.909  1.00122.96           C  
ATOM   3398  H   THR C 240     -40.896  99.659-113.670  1.00126.37           H  
ATOM   3399  HA  THR C 240     -39.762  96.943-113.905  1.00126.26           H  
ATOM   3400  HB  THR C 240     -40.580  97.095-116.278  1.00123.09           H  
ATOM   3401 HG21 THR C 240     -42.640  97.674-114.117  1.00122.96           H  
ATOM   3402 HG22 THR C 240     -41.952  96.078-114.500  1.00122.96           H  
ATOM   3403 HG23 THR C 240     -42.968  96.919-115.695  1.00122.96           H  
ATOM   3404  HG1 THR C 240     -41.710  99.526-115.303  1.00121.94           H  
ATOM   3405  N   ASN C 241     -37.656  97.463-115.171  1.00144.00           N  
ATOM   3406  CA  ASN C 241     -36.413  97.782-115.859  1.00145.51           C  
ATOM   3407  C   ASN C 241     -36.573  97.582-117.355  1.00144.67           C  
ATOM   3408  O   ASN C 241     -37.198  96.618-117.793  1.00143.97           O  
ATOM   3409  CB  ASN C 241     -35.268  96.905-115.349  1.00171.36           C  
ATOM   3410  CG  ASN C 241     -34.984  97.113-113.877  1.00172.62           C  
ATOM   3411  OD1 ASN C 241     -35.592  96.472-113.019  1.00172.42           O  
ATOM   3412  ND2 ASN C 241     -34.050  98.008-113.575  1.00174.00           N  
ATOM   3413  H   ASN C 241     -37.789  96.538-114.788  1.00144.00           H  
ATOM   3414  HA  ASN C 241     -36.175  98.826-115.656  1.00145.51           H  
ATOM   3415  HB2 ASN C 241     -34.367  97.143-115.915  1.00171.36           H  
ATOM   3416  HB3 ASN C 241     -35.532  95.860-115.509  1.00171.36           H  
ATOM   3417 HD21 ASN C 241     -33.814  98.185-112.609  1.00174.00           H  
ATOM   3418 HD22 ASN C 241     -33.576  98.511-114.311  1.00174.00           H  
ATOM   3419  N   CYS C 242     -36.014  98.488-118.147  1.00127.18           N  
ATOM   3420  CA  CYS C 242     -35.985  98.275-119.582  1.00128.09           C  
ATOM   3421  C   CYS C 242     -34.846  97.313-119.892  1.00131.48           C  
ATOM   3422  O   CYS C 242     -33.681  97.625-119.640  1.00133.65           O  
ATOM   3423  CB  CYS C 242     -35.775  99.597-120.315  1.00124.50           C  
ATOM   3424  SG  CYS C 242     -35.292  99.403-122.037  1.00128.09           S  
ATOM   3425  H   CYS C 242     -35.609  99.325-117.752  1.00127.18           H  
ATOM   3426  HA  CYS C 242     -36.934  97.857-119.917  1.00128.09           H  
ATOM   3427  HB2 CYS C 242     -34.994 100.155-119.800  1.00124.50           H  
ATOM   3428  HB3 CYS C 242     -36.707 100.161-120.281  1.00124.50           H  
ATOM   3429  HG  CYS C 242     -34.150  98.714-122.104  1.00128.09           H  
ATOM   3430  N   VAL C 243     -35.183  96.150-120.444  1.00138.48           N  
ATOM   3431  CA  VAL C 243     -34.184  95.122-120.722  1.00142.26           C  
ATOM   3432  C   VAL C 243     -33.246  95.571-121.823  1.00145.78           C  
ATOM   3433  O   VAL C 243     -32.028  95.421-121.709  1.00149.13           O  
ATOM   3434  CB  VAL C 243     -34.816  93.795-121.167  1.00135.46           C  
ATOM   3435  CG1 VAL C 243     -33.751  92.708-121.264  1.00139.88           C  
ATOM   3436  CG2 VAL C 243     -35.902  93.384-120.213  1.00131.97           C  
ATOM   3437  H   VAL C 243     -36.150  95.975-120.676  1.00138.48           H  
ATOM   3438  HA  VAL C 243     -33.645  94.968-119.787  1.00142.26           H  
ATOM   3439  HB  VAL C 243     -35.259  93.935-122.153  1.00135.46           H  
ATOM   3440 HG11 VAL C 243     -33.297  92.556-120.285  1.00139.88           H  
ATOM   3441 HG12 VAL C 243     -32.984  93.013-121.976  1.00139.88           H  
ATOM   3442 HG13 VAL C 243     -34.210  91.778-121.600  1.00139.88           H  
ATOM   3443 HG21 VAL C 243     -35.477  93.239-119.220  1.00131.97           H  
ATOM   3444 HG22 VAL C 243     -36.353  92.452-120.555  1.00131.97           H  
ATOM   3445 HG23 VAL C 243     -36.664  94.163-120.172  1.00131.97           H  
ATOM   3446  N   GLU C 244     -33.811  96.119-122.897  1.00180.81           N  
ATOM   3447  CA  GLU C 244     -32.970  96.570-124.001  1.00184.31           C  
ATOM   3448  C   GLU C 244     -33.623  97.613-124.902  1.00183.11           C  
ATOM   3449  O   GLU C 244     -34.815  97.900-124.790  1.00179.74           O  
ATOM   3450  CB  GLU C 244     -32.564  95.369-124.856  1.00180.79           C  
ATOM   3451  CG  GLU C 244     -33.612  94.977-125.880  1.00181.01           C  
ATOM   3452  CD  GLU C 244     -33.629  93.494-126.145  1.00184.12           C  
ATOM   3453  OE1 GLU C 244     -33.558  93.099-127.328  1.00188.18           O  
ATOM   3454  OE2 GLU C 244     -33.720  92.724-125.166  1.00182.81           O1-
ATOM   3455  H   GLU C 244     -34.815  96.222-122.947  1.00180.81           H  
ATOM   3456  HA  GLU C 244     -32.106  97.050-123.541  1.00184.31           H  
ATOM   3457  HB2 GLU C 244     -31.642  95.615-125.382  1.00180.79           H  
ATOM   3458  HB3 GLU C 244     -32.390  94.519-124.197  1.00180.79           H  
ATOM   3459  HG2 GLU C 244     -33.400  95.497-126.814  1.00181.01           H  
ATOM   3460  HG3 GLU C 244     -34.592  95.278-125.510  1.00181.01           H  
ATOM   3461  N   GLY C 245     -32.829  98.134-125.832  1.00162.13           N  
ATOM   3462  CA  GLY C 245     -33.290  99.134-126.776  1.00161.79           C  
ATOM   3463  C   GLY C 245     -33.391 100.502-126.137  1.00159.14           C  
ATOM   3464  O   GLY C 245     -32.855 100.730-125.051  1.00158.45           O  
ATOM   3465  H   GLY C 245     -31.870  97.822-125.883  1.00162.13           H  
ATOM   3466  HA2 GLY C 245     -32.588  99.184-127.609  1.00161.79           H  
ATOM   3467  HA3 GLY C 245     -34.273  98.844-127.146  1.00161.79           H  
ATOM   3468  N   THR C 246     -34.075 101.422-126.806  1.00144.44           N  
ATOM   3469  CA  THR C 246     -34.317 102.725-126.197  1.00141.63           C  
ATOM   3470  C   THR C 246     -35.714 103.231-126.503  1.00139.30           C  
ATOM   3471  O   THR C 246     -36.322 102.825-127.486  1.00140.68           O  
ATOM   3472  CB  THR C 246     -33.283 103.770-126.637  1.00148.63           C  
ATOM   3473  OG1 THR C 246     -33.601 105.033-126.037  1.00146.20           O  
ATOM   3474  CG2 THR C 246     -33.280 103.914-128.150  1.00151.40           C  
ATOM   3475  H   THR C 246     -34.426 101.221-127.731  1.00144.44           H  
ATOM   3476  HA  THR C 246     -34.221 102.581-125.121  1.00141.63           H  
ATOM   3477  HB  THR C 246     -32.294 103.444-126.316  1.00148.63           H  
ATOM   3478 HG21 THR C 246     -34.264 104.240-128.486  1.00151.40           H  
ATOM   3479 HG22 THR C 246     -33.040 102.953-128.606  1.00151.40           H  
ATOM   3480 HG23 THR C 246     -32.533 104.652-128.443  1.00151.40           H  
ATOM   3481  HG1 THR C 246     -34.475 105.287-126.342  1.00146.20           H  
ATOM   3482  N   ALA C 247     -36.232 104.104-125.648  1.00150.84           N  
ATOM   3483  CA  ALA C 247     -37.553 104.674-125.882  1.00148.78           C  
ATOM   3484  C   ALA C 247     -37.717 106.036-125.226  1.00147.12           C  
ATOM   3485  O   ALA C 247     -37.067 106.342-124.228  1.00146.62           O  
ATOM   3486  CB  ALA C 247     -38.643 103.717-125.408  1.00117.53           C  
ATOM   3487  H   ALA C 247     -35.707 104.375-124.829  1.00150.84           H  
ATOM   3488  HA  ALA C 247     -37.653 104.820-126.958  1.00148.78           H  
ATOM   3489  HB1 ALA C 247     -38.551 103.565-124.333  1.00117.53           H  
ATOM   3490  HB2 ALA C 247     -38.535 102.761-125.921  1.00117.53           H  
ATOM   3491  HB3 ALA C 247     -39.622 104.141-125.632  1.00117.53           H  
ATOM   3492  N   ARG C 248     -38.595 106.849-125.798  1.00118.70           N  
ATOM   3493  CA  ARG C 248     -38.937 108.144-125.231  1.00117.51           C  
ATOM   3494  C   ARG C 248     -40.393 108.115-124.804  1.00115.57           C  
ATOM   3495  O   ARG C 248     -41.202 107.398-125.394  1.00115.86           O  
ATOM   3496  CB  ARG C 248     -38.735 109.242-126.269  1.00145.18           C  
ATOM   3497  CG  ARG C 248     -37.319 109.350-126.791  1.00147.75           C  
ATOM   3498  CD  ARG C 248     -36.461 110.185-125.864  1.00147.58           C  
ATOM   3499  NE  ARG C 248     -35.400 110.871-126.592  1.00150.48           N  
ATOM   3500  CZ  ARG C 248     -35.595 111.934-127.366  1.00151.70           C  
ATOM   3501  NH1 ARG C 248     -34.572 112.498-127.990  1.00154.52           N  
ATOM   3502  NH2 ARG C 248     -36.814 112.436-127.517  1.00150.46           N1+
ATOM   3503  H   ARG C 248     -39.041 106.559-126.656  1.00118.70           H  
ATOM   3504  HA  ARG C 248     -38.295 108.349-124.374  1.00117.51           H  
ATOM   3505  HB2 ARG C 248     -39.396 109.041-127.112  1.00145.18           H  
ATOM   3506  HB3 ARG C 248     -39.005 110.195-125.815  1.00145.18           H  
ATOM   3507  HG2 ARG C 248     -37.337 109.816-127.776  1.00147.75           H  
ATOM   3508  HG3 ARG C 248     -36.891 108.351-126.869  1.00147.75           H  
ATOM   3509  HD2 ARG C 248     -36.012 109.534-125.114  1.00147.58           H  
ATOM   3510  HD3 ARG C 248     -37.090 110.927-125.372  1.00147.58           H  
ATOM   3511  HE  ARG C 248     -34.458 110.516-126.503  1.00150.48           H  
ATOM   3512 HH11 ARG C 248     -34.722 113.306-128.577  1.00154.52           H  
ATOM   3513 HH12 ARG C 248     -33.642 112.120-127.879  1.00154.52           H  
ATOM   3514 HH21 ARG C 248     -37.598 112.010-127.043  1.00150.46           H  
ATOM   3515 HH22 ARG C 248     -36.958 113.244-128.106  1.00150.46           H  
ATOM   3516  N   GLY C 249     -40.738 108.886-123.781  1.00119.92           N  
ATOM   3517  CA  GLY C 249     -42.125 108.927-123.360  1.00118.64           C  
ATOM   3518  C   GLY C 249     -42.508 110.129-122.527  1.00118.26           C  
ATOM   3519  O   GLY C 249     -41.675 110.733-121.864  1.00118.35           O  
ATOM   3520  H   GLY C 249     -40.042 109.438-123.301  1.00119.92           H  
ATOM   3521  HA2 GLY C 249     -42.749 108.923-124.254  1.00118.64           H  
ATOM   3522  HA3 GLY C 249     -42.326 108.031-122.772  1.00118.64           H  
ATOM   3523  N   ILE C 250     -43.790 110.469-122.556  1.00131.81           N  
ATOM   3524  CA  ILE C 250     -44.317 111.530-121.713  1.00131.92           C  
ATOM   3525  C   ILE C 250     -44.865 110.919-120.429  1.00130.21           C  
ATOM   3526  O   ILE C 250     -45.543 109.891-120.466  1.00129.32           O  
ATOM   3527  CB  ILE C 250     -45.401 112.328-122.451  1.00120.93           C  
ATOM   3528  CG1 ILE C 250     -44.741 113.295-123.430  1.00122.94           C  
ATOM   3529  CG2 ILE C 250     -46.289 113.085-121.479  1.00121.29           C  
ATOM   3530  CD1 ILE C 250     -45.599 114.480-123.779  1.00125.13           C  
ATOM   3531  H   ILE C 250     -44.416 109.979-123.179  1.00131.81           H  
ATOM   3532  HA  ILE C 250     -43.516 112.226-121.465  1.00131.92           H  
ATOM   3533  HB  ILE C 250     -46.033 111.629-122.998  1.00120.93           H  
ATOM   3534 HG12 ILE C 250     -43.816 113.659-122.983  1.00122.94           H  
ATOM   3535 HG13 ILE C 250     -44.512 112.753-124.348  1.00122.94           H  
ATOM   3536 HG21 ILE C 250     -45.686 113.795-120.913  1.00121.29           H  
ATOM   3537 HG22 ILE C 250     -46.760 112.381-120.793  1.00121.29           H  
ATOM   3538 HG23 ILE C 250     -47.059 113.622-122.033  1.00121.29           H  
ATOM   3539 HD11 ILE C 250     -45.838 115.035-122.872  1.00125.13           H  
ATOM   3540 HD12 ILE C 250     -46.521 114.136-124.248  1.00125.13           H  
ATOM   3541 HD13 ILE C 250     -45.060 115.128-124.470  1.00125.13           H  
ATOM   3542  N   VAL C 251     -44.579 111.546-119.292  1.00113.54           N  
ATOM   3543  CA  VAL C 251     -44.948 110.946-118.022  1.00112.36           C  
ATOM   3544  C   VAL C 251     -46.432 111.142-117.773  1.00113.58           C  
ATOM   3545  O   VAL C 251     -46.904 112.258-117.570  1.00115.00           O  
ATOM   3546  CB  VAL C 251     -44.186 111.603-116.857  1.00109.87           C  
ATOM   3547  CG1 VAL C 251     -44.596 110.980-115.536  1.00110.02           C  
ATOM   3548  CG2 VAL C 251     -42.690 111.483-117.062  1.00110.03           C  
ATOM   3549  H   VAL C 251     -44.106 112.438-119.311  1.00113.54           H  
ATOM   3550  HA  VAL C 251     -44.698 109.886-118.073  1.00112.36           H  
ATOM   3551  HB  VAL C 251     -44.443 112.662-116.832  1.00109.87           H  
ATOM   3552 HG11 VAL C 251     -44.347 109.919-115.542  1.00110.02           H  
ATOM   3553 HG12 VAL C 251     -45.670 111.100-115.396  1.00110.02           H  
ATOM   3554 HG13 VAL C 251     -44.066 111.473-114.721  1.00110.02           H  
ATOM   3555 HG21 VAL C 251     -42.410 110.430-117.090  1.00110.03           H  
ATOM   3556 HG22 VAL C 251     -42.170 111.975-116.240  1.00110.03           H  
ATOM   3557 HG23 VAL C 251     -42.413 111.957-118.003  1.00110.03           H  
ATOM   3558  N   VAL C 252     -47.159 110.034-117.753  1.00132.71           N  
ATOM   3559  CA  VAL C 252     -48.579 110.060-117.452  1.00134.95           C  
ATOM   3560  C   VAL C 252     -48.818 110.085-115.951  1.00135.74           C  
ATOM   3561  O   VAL C 252     -49.654 110.846-115.461  1.00137.97           O  
ATOM   3562  CB  VAL C 252     -49.296 108.852-118.062  1.00116.08           C  
ATOM   3563  CG1 VAL C 252     -50.763 108.859-117.672  1.00118.78           C  
ATOM   3564  CG2 VAL C 252     -49.138 108.867-119.568  1.00116.42           C  
ATOM   3565  H   VAL C 252     -46.714 109.149-117.952  1.00132.71           H  
ATOM   3566  HA  VAL C 252     -48.985 110.971-117.892  1.00134.95           H  
ATOM   3567  HB  VAL C 252     -48.847 107.937-117.676  1.00116.08           H  
ATOM   3568 HG11 VAL C 252     -51.235 109.767-118.048  1.00118.78           H  
ATOM   3569 HG12 VAL C 252     -50.850 108.827-116.586  1.00118.78           H  
ATOM   3570 HG13 VAL C 252     -51.257 107.988-118.102  1.00118.78           H  
ATOM   3571 HG21 VAL C 252     -49.582 109.777-119.971  1.00116.42           H  
ATOM   3572 HG22 VAL C 252     -49.639 107.998-119.995  1.00116.42           H  
ATOM   3573 HG23 VAL C 252     -48.079 108.836-119.823  1.00116.42           H  
ATOM   3574  N   TYR C 253     -48.067 109.261-115.221  1.00114.26           N  
ATOM   3575  CA  TYR C 253     -48.282 109.141-113.779  1.00115.03           C  
ATOM   3576  C   TYR C 253     -47.017 109.295-112.940  1.00114.50           C  
ATOM   3577  O   TYR C 253     -45.975 108.706-113.238  1.00113.20           O  
ATOM   3578  CB  TYR C 253     -48.973 107.819-113.448  1.00115.33           C  
ATOM   3579  CG  TYR C 253     -50.419 107.763-113.874  1.00117.65           C  
ATOM   3580  CD1 TYR C 253     -51.249 108.867-113.729  1.00120.17           C  
ATOM   3581  CD2 TYR C 253     -50.954 106.609-114.422  1.00117.98           C  
ATOM   3582  CE1 TYR C 253     -52.572 108.820-114.117  1.00123.22           C  
ATOM   3583  CE2 TYR C 253     -52.275 106.551-114.812  1.00120.95           C  
ATOM   3584  CZ  TYR C 253     -53.080 107.658-114.659  1.00123.66           C  
ATOM   3585  OH  TYR C 253     -54.398 107.594-115.050  1.00127.23           O  
ATOM   3586  H   TYR C 253     -47.344 108.715-115.667  1.00114.26           H  
ATOM   3587  HA  TYR C 253     -48.925 109.979-113.510  1.00115.03           H  
ATOM   3588  HB2 TYR C 253     -48.435 107.015-113.951  1.00115.33           H  
ATOM   3589  HB3 TYR C 253     -48.927 107.668-112.370  1.00115.33           H  
ATOM   3590  HD1 TYR C 253     -50.852 109.778-113.305  1.00120.17           H  
ATOM   3591  HD2 TYR C 253     -50.325 105.740-114.546  1.00117.98           H  
ATOM   3592  HE1 TYR C 253     -53.205 109.687-113.997  1.00123.22           H  
ATOM   3593  HE2 TYR C 253     -52.677 105.642-115.235  1.00120.95           H  
ATOM   3594  HH  TYR C 253     -54.672 106.750-115.415  1.00127.23           H  
ATOM   3595  N   THR C 254     -47.137 110.082-111.876  1.00122.82           N  
ATOM   3596  CA  THR C 254     -46.025 110.357-110.978  1.00123.34           C  
ATOM   3597  C   THR C 254     -46.335 109.909-109.546  1.00125.29           C  
ATOM   3598  O   THR C 254     -47.421 110.167-109.025  1.00126.81           O  
ATOM   3599  CB  THR C 254     -45.658 111.862-110.996  1.00134.97           C  
ATOM   3600  OG1 THR C 254     -44.608 112.117-110.056  1.00136.29           O  
ATOM   3601  CG2 THR C 254     -46.870 112.731-110.656  1.00136.70           C  
ATOM   3602  H   THR C 254     -48.034 110.505-111.683  1.00122.82           H  
ATOM   3603  HA  THR C 254     -45.171 109.783-111.337  1.00123.34           H  
ATOM   3604  HB  THR C 254     -45.323 112.117-112.002  1.00134.97           H  
ATOM   3605 HG21 THR C 254     -47.219 112.490-109.652  1.00136.70           H  
ATOM   3606 HG22 THR C 254     -47.667 112.539-111.374  1.00136.70           H  
ATOM   3607 HG23 THR C 254     -46.587 113.783-110.700  1.00136.70           H  
ATOM   3608  HG1 THR C 254     -44.935 111.883-109.184  1.00136.29           H  
ATOM   3609  N   GLY C 255     -45.383 109.215-108.926  1.00118.77           N  
ATOM   3610  CA  GLY C 255     -45.460 108.866-107.514  1.00121.05           C  
ATOM   3611  C   GLY C 255     -46.501 107.842-107.086  1.00121.56           C  
ATOM   3612  O   GLY C 255     -46.573 106.746-107.639  1.00120.50           O  
ATOM   3613  H   GLY C 255     -44.576 108.919-109.456  1.00118.77           H  
ATOM   3614  HA2 GLY C 255     -44.484 108.477-107.223  1.00121.05           H  
ATOM   3615  HA3 GLY C 255     -45.664 109.785-106.964  1.00121.05           H  
ATOM   3616  N   ASP C 256     -47.293 108.196-106.075  1.00131.94           N  
ATOM   3617  CA  ASP C 256     -48.327 107.309-105.541  1.00133.42           C  
ATOM   3618  C   ASP C 256     -49.421 107.061-106.563  1.00133.00           C  
ATOM   3619  O   ASP C 256     -50.127 106.055-106.504  1.00134.40           O  
ATOM   3620  CB  ASP C 256     -48.963 107.915-104.290  1.00143.18           C  
ATOM   3621  CG  ASP C 256     -47.990 108.044-103.145  1.00144.24           C  
ATOM   3622  OD1 ASP C 256     -47.310 109.088-103.060  1.00144.09           O  
ATOM   3623  OD2 ASP C 256     -47.909 107.102-102.328  1.00145.55           O1-
ATOM   3624  H   ASP C 256     -47.175 109.110-105.662  1.00131.94           H  
ATOM   3625  HA  ASP C 256     -47.843 106.364-105.293  1.00133.42           H  
ATOM   3626  HB2 ASP C 256     -49.789 107.277-103.975  1.00143.18           H  
ATOM   3627  HB3 ASP C 256     -49.343 108.906-104.538  1.00143.18           H  
ATOM   3628  N   ARG C 257     -49.560 107.997-107.494  1.00121.92           N  
ATOM   3629  CA  ARG C 257     -50.607 107.943-108.504  1.00121.94           C  
ATOM   3630  C   ARG C 257     -50.306 106.898-109.574  1.00119.35           C  
ATOM   3631  O   ARG C 257     -51.159 106.587-110.407  1.00119.59           O  
ATOM   3632  CB  ARG C 257     -50.776 109.323-109.144  1.00127.84           C  
ATOM   3633  CG  ARG C 257     -51.128 110.427-108.155  1.00130.64           C  
ATOM   3634  CD  ARG C 257     -50.398 111.723-108.475  1.00129.73           C  
ATOM   3635  NE  ARG C 257     -49.041 111.740-107.935  1.00128.14           N  
ATOM   3636  CZ  ARG C 257     -48.740 112.101-106.691  1.00129.84           C  
ATOM   3637  NH1 ARG C 257     -49.701 112.470-105.856  1.00132.91           N  
ATOM   3638  NH2 ARG C 257     -47.479 112.092-106.279  1.00129.04           N1+
ATOM   3639  H   ARG C 257     -48.916 108.775-107.502  1.00121.92           H  
ATOM   3640  HA  ARG C 257     -51.536 107.651-108.014  1.00121.94           H  
ATOM   3641  HB2 ARG C 257     -49.841 109.589-109.636  1.00127.84           H  
ATOM   3642  HB3 ARG C 257     -51.572 109.261-109.886  1.00127.84           H  
ATOM   3643  HG2 ARG C 257     -50.851 110.104-107.152  1.00130.64           H  
ATOM   3644  HG3 ARG C 257     -52.202 110.608-108.195  1.00130.64           H  
ATOM   3645  HD2 ARG C 257     -50.957 112.555-108.047  1.00129.73           H  
ATOM   3646  HD3 ARG C 257     -50.346 111.839-109.558  1.00129.73           H  
ATOM   3647  HE  ARG C 257     -48.285 111.460-108.544  1.00128.14           H  
ATOM   3648 HH11 ARG C 257     -49.472 112.743-104.911  1.00132.91           H  
ATOM   3649 HH12 ARG C 257     -50.663 112.479-106.165  1.00132.91           H  
ATOM   3650 HH21 ARG C 257     -46.743 111.810-106.911  1.00129.04           H  
ATOM   3651 HH22 ARG C 257     -47.255 112.367-105.333  1.00129.04           H  
ATOM   3652  N   THR C 258     -49.094 106.351-109.541  1.00138.79           N  
ATOM   3653  CA  THR C 258     -48.679 105.362-110.528  1.00136.99           C  
ATOM   3654  C   THR C 258     -49.363 104.027-110.282  1.00138.46           C  
ATOM   3655  O   THR C 258     -50.109 103.868-109.317  1.00141.11           O  
ATOM   3656  CB  THR C 258     -47.155 105.140-110.510  1.00138.43           C  
ATOM   3657  OG1 THR C 258     -46.765 104.571-109.253  1.00140.81           O  
ATOM   3658  CG2 THR C 258     -46.419 106.455-110.734  1.00137.56           C  
ATOM   3659  H   THR C 258     -48.447 106.627-108.816  1.00138.79           H  
ATOM   3660  HA  THR C 258     -48.971 105.756-111.502  1.00136.99           H  
ATOM   3661  HB  THR C 258     -46.892 104.455-111.316  1.00138.43           H  
ATOM   3662 HG21 THR C 258     -46.671 107.153-109.936  1.00137.56           H  
ATOM   3663 HG22 THR C 258     -46.715 106.878-111.694  1.00137.56           H  
ATOM   3664 HG23 THR C 258     -45.344 106.275-110.733  1.00137.56           H  
ATOM   3665  HG1 THR C 258     -47.008 105.194-108.564  1.00140.81           H  
ATOM   3666  N   VAL C 259     -49.093 103.064-111.154  1.00123.58           N  
ATOM   3667  CA  VAL C 259     -49.751 101.770-111.073  1.00124.87           C  
ATOM   3668  C   VAL C 259     -49.280 100.964-109.864  1.00126.29           C  
ATOM   3669  O   VAL C 259     -50.092 100.533-109.033  1.00128.90           O  
ATOM   3670  CB  VAL C 259     -49.519 100.954-112.353  1.00124.60           C  
ATOM   3671  CG1 VAL C 259     -50.110  99.560-112.205  1.00126.05           C  
ATOM   3672  CG2 VAL C 259     -50.119 101.675-113.550  1.00124.44           C  
ATOM   3673  H   VAL C 259     -48.419 103.233-111.887  1.00123.58           H  
ATOM   3674  HA  VAL C 259     -50.817 101.968-110.959  1.00124.87           H  
ATOM   3675  HB  VAL C 259     -48.446 100.852-112.518  1.00124.60           H  
ATOM   3676 HG11 VAL C 259     -51.184  99.637-112.039  1.00126.05           H  
ATOM   3677 HG12 VAL C 259     -49.646  99.057-111.357  1.00126.05           H  
ATOM   3678 HG13 VAL C 259     -49.923  98.988-113.114  1.00126.05           H  
ATOM   3679 HG21 VAL C 259     -51.193 101.788-113.405  1.00124.44           H  
ATOM   3680 HG22 VAL C 259     -49.933 101.095-114.454  1.00124.44           H  
ATOM   3681 HG23 VAL C 259     -49.660 102.659-113.649  1.00124.44           H  
ATOM   3682  N   MET C 260     -47.966 100.784-109.758  1.00126.88           N  
ATOM   3683  CA  MET C 260     -47.389  99.996-108.676  1.00128.75           C  
ATOM   3684  C   MET C 260     -47.644 100.670-107.333  1.00131.86           C  
ATOM   3685  O   MET C 260     -47.624 100.021-106.291  1.00134.48           O  
ATOM   3686  CB  MET C 260     -45.889  99.771-108.900  1.00131.53           C  
ATOM   3687  CG  MET C 260     -44.982 100.808-108.254  1.00132.81           C  
ATOM   3688  SD  MET C 260     -44.438 100.329-106.603  1.00136.12           S  
ATOM   3689  CE  MET C 260     -43.339  98.970-106.980  1.00134.44           C  
ATOM   3690  H   MET C 260     -47.354 101.203-110.443  1.00126.88           H  
ATOM   3691  HA  MET C 260     -47.874  99.020-108.668  1.00128.75           H  
ATOM   3692  HB2 MET C 260     -45.702  99.780-109.974  1.00131.53           H  
ATOM   3693  HB3 MET C 260     -45.629  98.794-108.494  1.00131.53           H  
ATOM   3694  HG2 MET C 260     -45.526 101.750-108.182  1.00132.81           H  
ATOM   3695  HG3 MET C 260     -44.103 100.943-108.885  1.00132.81           H  
ATOM   3696  HE1 MET C 260     -42.925  98.570-106.054  1.00134.44           H  
ATOM   3697  HE2 MET C 260     -42.529  99.324-107.618  1.00134.44           H  
ATOM   3698  HE3 MET C 260     -43.893  98.187-107.498  1.00134.44           H  
ATOM   3699  N   GLY C 261     -47.886 101.977-107.368  1.00122.69           N  
ATOM   3700  CA  GLY C 261     -48.196 102.730-106.169  1.00125.14           C  
ATOM   3701  C   GLY C 261     -49.622 102.492-105.716  1.00126.93           C  
ATOM   3702  O   GLY C 261     -49.894 102.401-104.519  1.00129.60           O  
ATOM   3703  H   GLY C 261     -47.853 102.459-108.255  1.00122.69           H  
ATOM   3704  HA2 GLY C 261     -47.516 102.425-105.374  1.00125.14           H  
ATOM   3705  HA3 GLY C 261     -48.062 103.792-106.374  1.00125.14           H  
ATOM   3706  N   ARG C 262     -50.537 102.402-106.676  1.00119.81           N  
ATOM   3707  CA  ARG C 262     -51.921 102.067-106.367  1.00122.57           C  
ATOM   3708  C   ARG C 262     -51.985 100.655-105.803  1.00123.64           C  
ATOM   3709  O   ARG C 262     -52.665 100.401-104.803  1.00126.81           O  
ATOM   3710  CB  ARG C 262     -52.815 102.217-107.602  1.00140.25           C  
ATOM   3711  CG  ARG C 262     -53.478 103.587-107.707  1.00141.71           C  
ATOM   3712  CD  ARG C 262     -54.261 103.757-109.001  1.00142.15           C  
ATOM   3713  NE  ARG C 262     -53.398 104.116-110.122  1.00138.13           N  
ATOM   3714  CZ  ARG C 262     -53.836 104.369-111.351  1.00138.18           C  
ATOM   3715  NH1 ARG C 262     -55.132 104.302-111.628  1.00142.15           N  
ATOM   3716  NH2 ARG C 262     -52.975 104.689-112.308  1.00134.75           N1+
ATOM   3717  H   ARG C 262     -50.269 102.569-107.635  1.00119.81           H  
ATOM   3718  HA  ARG C 262     -52.297 102.762-105.616  1.00122.57           H  
ATOM   3719  HB2 ARG C 262     -52.205 102.059-108.491  1.00140.25           H  
ATOM   3720  HB3 ARG C 262     -53.596 101.458-107.558  1.00140.25           H  
ATOM   3721  HG2 ARG C 262     -52.705 104.354-107.663  1.00141.71           H  
ATOM   3722  HG3 ARG C 262     -54.161 103.710-106.866  1.00141.71           H  
ATOM   3723  HD2 ARG C 262     -55.003 104.544-108.862  1.00142.15           H  
ATOM   3724  HD3 ARG C 262     -54.766 102.819-109.232  1.00142.15           H  
ATOM   3725  HE  ARG C 262     -52.404 104.176-109.953  1.00138.13           H  
ATOM   3726 HH11 ARG C 262     -55.459 104.494-112.564  1.00142.15           H  
ATOM   3727 HH12 ARG C 262     -55.792 104.059-110.903  1.00142.15           H  
ATOM   3728 HH21 ARG C 262     -51.987 104.740-112.102  1.00134.75           H  
ATOM   3729 HH22 ARG C 262     -53.307 104.881-113.242  1.00134.75           H  
ATOM   3730  N   ILE C 263     -51.250  99.741-106.427  1.00151.26           N  
ATOM   3731  CA  ILE C 263     -51.142  98.389-105.893  1.00152.55           C  
ATOM   3732  C   ILE C 263     -50.602  98.414-104.466  1.00155.48           C  
ATOM   3733  O   ILE C 263     -51.176  97.805-103.562  1.00158.87           O  
ATOM   3734  CB  ILE C 263     -50.216  97.513-106.748  1.00137.84           C  
ATOM   3735  CG1 ILE C 263     -50.771  97.370-108.165  1.00135.75           C  
ATOM   3736  CG2 ILE C 263     -50.047  96.150-106.107  1.00139.05           C  
ATOM   3737  CD1 ILE C 263     -49.865  96.591-109.094  1.00132.85           C  
ATOM   3738  H   ILE C 263     -50.763  99.985-107.277  1.00151.26           H  
ATOM   3739  HA  ILE C 263     -52.146  97.965-105.906  1.00152.55           H  
ATOM   3740  HB  ILE C 263     -49.240  97.995-106.808  1.00137.84           H  
ATOM   3741 HG12 ILE C 263     -51.731  96.857-108.109  1.00135.75           H  
ATOM   3742 HG13 ILE C 263     -50.916  98.367-108.581  1.00135.75           H  
ATOM   3743 HG21 ILE C 263     -51.017  95.657-106.041  1.00139.05           H  
ATOM   3744 HG22 ILE C 263     -49.630  96.268-105.107  1.00139.05           H  
ATOM   3745 HG23 ILE C 263     -49.372  95.545-106.713  1.00139.05           H  
ATOM   3746 HD11 ILE C 263     -49.709  95.589-108.694  1.00132.85           H  
ATOM   3747 HD12 ILE C 263     -48.906  97.102-109.179  1.00132.85           H  
ATOM   3748 HD13 ILE C 263     -50.328  96.521-110.078  1.00132.85           H  
ATOM   3749  N   ALA C 264     -49.503  99.139-104.276  1.00121.98           N  
ATOM   3750  CA  ALA C 264     -48.808  99.188-102.994  1.00123.72           C  
ATOM   3751  C   ALA C 264     -49.688  99.743-101.884  1.00125.95           C  
ATOM   3752  O   ALA C 264     -49.630  99.278-100.744  1.00127.28           O  
ATOM   3753  CB  ALA C 264     -47.536 100.015-103.115  1.00132.89           C  
ATOM   3754  H   ALA C 264     -49.136  99.676-105.049  1.00121.98           H  
ATOM   3755  HA  ALA C 264     -48.551  98.163-102.726  1.00123.72           H  
ATOM   3756  HB1 ALA C 264     -47.793 101.040-103.383  1.00132.89           H  
ATOM   3757  HB2 ALA C 264     -46.897  99.587-103.887  1.00132.89           H  
ATOM   3758  HB3 ALA C 264     -47.007 100.010-102.162  1.00132.89           H  
ATOM   3759  N   THR C 265     -50.498 100.740-102.224  1.00132.37           N  
ATOM   3760  CA  THR C 265     -51.351 101.400-101.244  1.00134.81           C  
ATOM   3761  C   THR C 265     -52.565 100.538-100.925  1.00138.74           C  
ATOM   3762  O   THR C 265     -53.056 100.531 -99.791  1.00141.90           O  
ATOM   3763  CB  THR C 265     -51.797 102.790-101.725  1.00126.42           C  
ATOM   3764  OG1 THR C 265     -50.656 103.516-102.199  1.00124.48           O  
ATOM   3765  CG2 THR C 265     -52.450 103.564-100.588  1.00129.92           C  
ATOM   3766  H   THR C 265     -50.523 101.048-103.186  1.00132.37           H  
ATOM   3767  HA  THR C 265     -50.763 101.534-100.336  1.00134.81           H  
ATOM   3768  HB  THR C 265     -52.522 102.668-102.529  1.00126.42           H  
ATOM   3769 HG21 THR C 265     -51.733 103.692 -99.777  1.00129.92           H  
ATOM   3770 HG22 THR C 265     -53.316 103.012-100.223  1.00129.92           H  
ATOM   3771 HG23 THR C 265     -52.768 104.542-100.950  1.00129.92           H  
ATOM   3772  HG1 THR C 265     -50.042 103.603-101.466  1.00124.48           H  
ATOM   3773  N   LEU C 266     -53.046  99.803-101.924  1.00126.90           N  
ATOM   3774  CA  LEU C 266     -54.080  98.813-101.667  1.00128.99           C  
ATOM   3775  C   LEU C 266     -53.537  97.801-100.670  1.00129.40           C  
ATOM   3776  O   LEU C 266     -54.191  97.474 -99.680  1.00132.10           O  
ATOM   3777  CB  LEU C 266     -54.502  98.111-102.957  1.00127.24           C  
ATOM   3778  CG  LEU C 266     -55.422  96.905-102.768  1.00128.97           C  
ATOM   3779  CD1 LEU C 266     -56.691  97.296-102.027  1.00133.41           C  
ATOM   3780  CD2 LEU C 266     -55.754  96.290-104.111  1.00126.79           C  
ATOM   3781  H   LEU C 266     -52.693  99.933-102.861  1.00126.90           H  
ATOM   3782  HA  LEU C 266     -54.962  99.308-101.260  1.00128.99           H  
ATOM   3783  HB2 LEU C 266     -55.021  98.837-103.582  1.00127.24           H  
ATOM   3784  HB3 LEU C 266     -53.601  97.771-103.467  1.00127.24           H  
ATOM   3785  HG  LEU C 266     -54.899  96.165-102.162  1.00128.97           H  
ATOM   3786 HD11 LEU C 266     -57.238  98.038-102.609  1.00133.41           H  
ATOM   3787 HD12 LEU C 266     -56.430  97.717-101.056  1.00133.41           H  
ATOM   3788 HD13 LEU C 266     -57.315  96.414-101.885  1.00133.41           H  
ATOM   3789 HD21 LEU C 266     -56.278  97.022-104.726  1.00126.79           H  
ATOM   3790 HD22 LEU C 266     -56.390  95.417-103.964  1.00126.79           H  
ATOM   3791 HD23 LEU C 266     -54.833  95.988-104.610  1.00126.79           H  
ATOM   3792  N   ALA C 267     -52.320  97.334-100.934  1.00141.25           N  
ATOM   3793  CA  ALA C 267     -51.662  96.333-100.102  1.00141.20           C  
ATOM   3794  C   ALA C 267     -51.455  96.814 -98.674  1.00142.33           C  
ATOM   3795  O   ALA C 267     -51.644  96.058 -97.722  1.00143.98           O  
ATOM   3796  CB  ALA C 267     -50.335  95.943-100.711  1.00123.04           C  
ATOM   3797  H   ALA C 267     -51.831  97.687-101.744  1.00141.25           H  
ATOM   3798  HA  ALA C 267     -52.319  95.464-100.062  1.00141.20           H  
ATOM   3799  HB1 ALA C 267     -49.682  96.815-100.749  1.00123.04           H  
ATOM   3800  HB2 ALA C 267     -50.496  95.565-101.721  1.00123.04           H  
ATOM   3801  HB3 ALA C 267     -49.870  95.167-100.103  1.00123.04           H  
ATOM   3802  N   SER C 268     -51.050  98.069 -98.527  1.00128.40           N  
ATOM   3803  CA  SER C 268     -50.890  98.650 -97.202  1.00130.66           C  
ATOM   3804  C   SER C 268     -52.248  98.742 -96.523  1.00133.86           C  
ATOM   3805  O   SER C 268     -52.354  98.614 -95.306  1.00136.12           O  
ATOM   3806  CB  SER C 268     -50.252 100.039 -97.288  1.00161.97           C  
ATOM   3807  OG  SER C 268     -48.919  99.971 -97.765  1.00159.10           O  
ATOM   3808  H   SER C 268     -50.850  98.628 -99.344  1.00128.40           H  
ATOM   3809  HA  SER C 268     -50.230  98.010 -96.616  1.00130.66           H  
ATOM   3810  HB2 SER C 268     -50.250 100.490 -96.296  1.00161.97           H  
ATOM   3811  HB3 SER C 268     -50.840 100.657 -97.967  1.00161.97           H  
ATOM   3812  HG  SER C 268     -48.420  99.424 -97.155  1.00159.10           H  
ATOM   3813  N   GLY C 269     -53.290  98.942 -97.324  1.00143.57           N  
ATOM   3814  CA  GLY C 269     -54.615  99.193 -96.790  1.00148.47           C  
ATOM   3815  C   GLY C 269     -55.476  97.993 -96.436  1.00153.04           C  
ATOM   3816  O   GLY C 269     -56.619  98.165 -96.018  1.00157.98           O  
ATOM   3817  H   GLY C 269     -53.156  98.919 -98.325  1.00143.57           H  
ATOM   3818  HA2 GLY C 269     -54.493  99.784 -95.882  1.00148.47           H  
ATOM   3819  HA3 GLY C 269     -55.160  99.776 -97.533  1.00148.47           H  
ATOM   3820  N   LEU C 270     -54.953  96.780 -96.583  1.00143.48           N  
ATOM   3821  CA  LEU C 270     -55.784  95.603 -96.327  1.00147.10           C  
ATOM   3822  C   LEU C 270     -55.687  95.090 -94.890  1.00148.51           C  
ATOM   3823  O   LEU C 270     -54.885  95.578 -94.093  1.00146.61           O  
ATOM   3824  CB  LEU C 270     -55.460  94.482 -97.316  1.00148.83           C  
ATOM   3825  CG  LEU C 270     -55.761  94.787 -98.784  1.00147.47           C  
ATOM   3826  CD1 LEU C 270     -55.465  93.581 -99.660  1.00143.55           C  
ATOM   3827  CD2 LEU C 270     -57.203  95.239 -98.955  1.00152.80           C  
ATOM   3828  H   LEU C 270     -53.990  96.672 -96.869  1.00143.48           H  
ATOM   3829  HA  LEU C 270     -56.815  95.926 -96.472  1.00147.10           H  
ATOM   3830  HB2 LEU C 270     -54.397  94.258 -97.232  1.00148.83           H  
ATOM   3831  HB3 LEU C 270     -56.040  93.605 -97.030  1.00148.83           H  
ATOM   3832  HG  LEU C 270     -55.110  95.601 -99.101  1.00147.47           H  
ATOM   3833 HD11 LEU C 270     -56.105  92.750 -99.363  1.00143.55           H  
ATOM   3834 HD12 LEU C 270     -54.420  93.295 -99.543  1.00143.55           H  
ATOM   3835 HD13 LEU C 270     -55.658  93.833-100.703  1.00143.55           H  
ATOM   3836 HD21 LEU C 270     -57.874  94.439 -98.643  1.00152.80           H  
ATOM   3837 HD22 LEU C 270     -57.387  95.480-100.002  1.00152.80           H  
ATOM   3838 HD23 LEU C 270     -57.382  96.123 -98.342  1.00152.80           H  
ATOM   3839  N   GLU C 271     -56.494  94.081 -94.580  1.00162.00           N  
ATOM   3840  CA  GLU C 271     -56.616  93.569 -93.220  1.00163.82           C  
ATOM   3841  C   GLU C 271     -55.980  92.194 -93.098  1.00160.53           C  
ATOM   3842  O   GLU C 271     -56.047  91.389 -94.025  1.00159.03           O  
ATOM   3843  CB  GLU C 271     -58.090  93.476 -92.831  1.00207.18           C  
ATOM   3844  CG  GLU C 271     -58.872  94.753 -93.073  1.00210.70           C  
ATOM   3845  CD  GLU C 271     -59.223  95.469 -91.787  1.00213.18           C  
ATOM   3846  OE1 GLU C 271     -58.586  96.499 -91.482  1.00209.74           O  
ATOM   3847  OE2 GLU C 271     -60.141  95.003 -91.081  1.00218.41           O1-
ATOM   3848  H   GLU C 271     -57.042  93.653 -95.312  1.00162.00           H  
ATOM   3849  HA  GLU C 271     -56.098  94.257 -92.551  1.00163.82           H  
ATOM   3850  HB2 GLU C 271     -58.549  92.677 -93.414  1.00207.18           H  
ATOM   3851  HB3 GLU C 271     -58.150  93.233 -91.770  1.00207.18           H  
ATOM   3852  HG2 GLU C 271     -59.794  94.504 -93.598  1.00210.70           H  
ATOM   3853  HG3 GLU C 271     -58.271  95.419 -93.691  1.00210.70           H  
ATOM   3854  N   GLY C 272     -55.374  91.919 -91.950  1.00186.68           N  
ATOM   3855  CA  GLY C 272     -54.719  90.644 -91.731  1.00184.08           C  
ATOM   3856  C   GLY C 272     -55.686  89.481 -91.617  1.00187.18           C  
ATOM   3857  O   GLY C 272     -55.495  88.437 -92.244  1.00184.99           O  
ATOM   3858  H   GLY C 272     -55.369  92.611 -91.214  1.00186.68           H  
ATOM   3859  HA2 GLY C 272     -54.046  90.453 -92.567  1.00184.08           H  
ATOM   3860  HA3 GLY C 272     -54.143  90.706 -90.808  1.00184.08           H  
ATOM   3861  N   GLY C 273     -56.730  89.665 -90.815  1.00159.74           N  
ATOM   3862  CA  GLY C 273     -57.664  88.595 -90.514  1.00163.29           C  
ATOM   3863  C   GLY C 273     -57.123  87.763 -89.368  1.00162.07           C  
ATOM   3864  O   GLY C 273     -55.910  87.679 -89.180  1.00157.92           O  
ATOM   3865  H   GLY C 273     -56.878  90.575 -90.403  1.00159.74           H  
ATOM   3866  HA2 GLY C 273     -58.627  89.021 -90.231  1.00163.29           H  
ATOM   3867  HA3 GLY C 273     -57.790  87.964 -91.394  1.00163.29           H  
ATOM   3868  N   GLN C 274     -58.010  87.141 -88.600  1.00165.73           N  
ATOM   3869  CA  GLN C 274     -57.569  86.345 -87.462  1.00165.14           C  
ATOM   3870  C   GLN C 274     -56.940  85.039 -87.928  1.00161.77           C  
ATOM   3871  O   GLN C 274     -57.565  84.257 -88.645  1.00162.44           O  
ATOM   3872  CB  GLN C 274     -58.731  86.058 -86.513  1.00157.02           C  
ATOM   3873  CG  GLN C 274     -58.303  85.414 -85.204  1.00158.51           C  
ATOM   3874  CD  GLN C 274     -59.477  84.893 -84.400  1.00162.43           C  
ATOM   3875  OE1 GLN C 274     -60.541  84.610 -84.948  1.00163.54           O  
ATOM   3876  NE2 GLN C 274     -59.288  84.764 -83.093  1.00164.92           N  
ATOM   3877  H   GLN C 274     -58.996  87.220 -88.806  1.00165.73           H  
ATOM   3878  HA  GLN C 274     -56.817  86.922 -86.924  1.00165.14           H  
ATOM   3879  HB2 GLN C 274     -59.231  86.999 -86.286  1.00157.02           H  
ATOM   3880  HB3 GLN C 274     -59.428  85.387 -87.015  1.00157.02           H  
ATOM   3881  HG2 GLN C 274     -57.773  86.156 -84.607  1.00158.51           H  
ATOM   3882  HG3 GLN C 274     -57.635  84.582 -85.426  1.00158.51           H  
ATOM   3883 HE21 GLN C 274     -60.035  84.421 -82.506  1.00164.92           H  
ATOM   3884 HE22 GLN C 274     -58.397  85.009 -82.685  1.00164.92           H  
ATOM   3885  N   THR C 275     -55.699  84.813 -87.509  1.00161.95           N  
ATOM   3886  CA  THR C 275     -54.973  83.603 -87.855  1.00159.42           C  
ATOM   3887  C   THR C 275     -55.660  82.388 -87.287  1.00162.05           C  
ATOM   3888  O   THR C 275     -56.437  82.485 -86.338  1.00165.65           O  
ATOM   3889  CB  THR C 275     -53.551  83.624 -87.288  1.00146.33           C  
ATOM   3890  OG1 THR C 275     -53.545  84.364 -86.065  1.00149.22           O  
ATOM   3891  CG2 THR C 275     -52.597  84.258 -88.277  1.00143.44           C  
ATOM   3892  H   THR C 275     -55.245  85.506 -86.931  1.00161.95           H  
ATOM   3893  HA  THR C 275     -54.943  83.559 -88.944  1.00159.42           H  
ATOM   3894  HB  THR C 275     -53.225  82.601 -87.101  1.00146.33           H  
ATOM   3895 HG21 THR C 275     -52.908  85.284 -88.476  1.00143.44           H  
ATOM   3896 HG22 THR C 275     -52.606  83.689 -89.207  1.00143.44           H  
ATOM   3897 HG23 THR C 275     -51.590  84.258 -87.861  1.00143.44           H  
ATOM   3898  HG1 THR C 275     -53.836  85.257 -86.264  1.00149.22           H  
ATOM   3899  N   PRO C 276     -55.352  81.229 -87.855  1.00114.56           N  
ATOM   3900  CA  PRO C 276     -56.029  80.034 -87.359  1.00114.63           C  
ATOM   3901  C   PRO C 276     -55.644  79.658 -85.925  1.00111.28           C  
ATOM   3902  O   PRO C 276     -56.527  79.348 -85.114  1.00111.03           O  
ATOM   3903  CB  PRO C 276     -55.570  78.957 -88.340  1.00130.09           C  
ATOM   3904  CG  PRO C 276     -54.292  79.480 -88.917  1.00128.99           C  
ATOM   3905  CD  PRO C 276     -54.488  80.945 -89.013  1.00129.14           C  
ATOM   3906  HA  PRO C 276     -57.109  80.175 -87.310  1.00114.63           H  
ATOM   3907  HB2 PRO C 276     -55.399  78.014 -87.821  1.00130.09           H  
ATOM   3908  HB3 PRO C 276     -56.313  78.811 -89.124  1.00130.09           H  
ATOM   3909  HG2 PRO C 276     -54.113  79.052 -89.903  1.00128.99           H  
ATOM   3910  HG3 PRO C 276     -53.452  79.248 -88.262  1.00128.99           H  
ATOM   3911  HD2 PRO C 276     -54.980  81.216 -89.947  1.00129.14           H  
ATOM   3912  HD3 PRO C 276     -53.539  81.475 -88.935  1.00129.14           H  
ATOM   3913  N   ILE C 277     -54.351  79.711 -85.615  1.00113.64           N  
ATOM   3914  CA  ILE C 277     -53.853  79.300 -84.303  1.00110.78           C  
ATOM   3915  C   ILE C 277     -54.397  80.212 -83.208  1.00107.94           C  
ATOM   3916  O   ILE C 277     -54.808  79.749 -82.137  1.00106.06           O  
ATOM   3917  CB  ILE C 277     -52.300  79.275 -84.269  1.00 91.94           C  
ATOM   3918  CG1 ILE C 277     -51.781  78.995 -82.856  1.00 88.18           C  
ATOM   3919  CG2 ILE C 277     -51.723  80.570 -84.812  1.00 92.24           C  
ATOM   3920  CD1 ILE C 277     -51.569  77.531 -82.576  1.00 87.62           C  
ATOM   3921  H   ILE C 277     -53.694  80.045 -86.306  1.00113.64           H  
ATOM   3922  HA  ILE C 277     -54.208  78.286 -84.118  1.00110.78           H  
ATOM   3923  HB  ILE C 277     -51.967  78.461 -84.913  1.00 91.94           H  
ATOM   3924 HG12 ILE C 277     -50.830  79.512 -82.728  1.00 88.18           H  
ATOM   3925 HG13 ILE C 277     -52.505  79.383 -82.139  1.00 88.18           H  
ATOM   3926 HG21 ILE C 277     -52.042  81.402 -84.184  1.00 92.24           H  
ATOM   3927 HG22 ILE C 277     -52.078  80.727 -85.830  1.00 92.24           H  
ATOM   3928 HG23 ILE C 277     -50.635  80.511 -84.812  1.00 92.24           H  
ATOM   3929 HD11 ILE C 277     -50.847  77.126 -83.285  1.00 87.62           H  
ATOM   3930 HD12 ILE C 277     -52.516  77.001 -82.679  1.00 87.62           H  
ATOM   3931 HD13 ILE C 277     -51.191  77.406 -81.561  1.00 87.62           H  
ATOM   3932  N   ALA C 278     -54.417  81.508 -83.499  1.00121.33           N  
ATOM   3933  CA  ALA C 278     -54.909  82.504 -82.562  1.00121.49           C  
ATOM   3934  C   ALA C 278     -56.367  82.232 -82.235  1.00122.81           C  
ATOM   3935  O   ALA C 278     -56.787  82.333 -81.081  1.00121.67           O  
ATOM   3936  CB  ALA C 278     -54.751  83.896 -83.144  1.00115.94           C  
ATOM   3937  H   ALA C 278     -54.079  81.811 -84.401  1.00121.33           H  
ATOM   3938  HA  ALA C 278     -54.325  82.444 -81.644  1.00121.49           H  
ATOM   3939  HB1 ALA C 278     -55.330  83.973 -84.064  1.00115.94           H  
ATOM   3940  HB2 ALA C 278     -53.699  84.082 -83.360  1.00115.94           H  
ATOM   3941  HB3 ALA C 278     -55.111  84.633 -82.426  1.00115.94           H  
ATOM   3942  N   ALA C 279     -57.132  81.876 -83.260  1.00106.87           N  
ATOM   3943  CA  ALA C 279     -58.541  81.562 -83.083  1.00108.83           C  
ATOM   3944  C   ALA C 279     -58.698  80.332 -82.206  1.00106.29           C  
ATOM   3945  O   ALA C 279     -59.489  80.337 -81.254  1.00106.10           O  
ATOM   3946  CB  ALA C 279     -59.215  81.349 -84.426  1.00148.29           C  
ATOM   3947  H   ALA C 279     -56.726  81.822 -84.183  1.00106.87           H  
ATOM   3948  HA  ALA C 279     -59.025  82.405 -82.590  1.00108.83           H  
ATOM   3949  HB1 ALA C 279     -58.747  80.509 -84.938  1.00148.29           H  
ATOM   3950  HB2 ALA C 279     -59.109  82.249 -85.032  1.00148.29           H  
ATOM   3951  HB3 ALA C 279     -60.273  81.137 -84.272  1.00148.29           H  
ATOM   3952  N   GLU C 280     -57.940  79.283 -82.522  1.00114.72           N  
ATOM   3953  CA  GLU C 280     -57.983  78.054 -81.730  1.00114.45           C  
ATOM   3954  C   GLU C 280     -57.719  78.344 -80.255  1.00109.99           C  
ATOM   3955  O   GLU C 280     -58.365  77.769 -79.369  1.00109.80           O  
ATOM   3956  CB  GLU C 280     -56.999  77.014 -82.271  1.00118.52           C  
ATOM   3957  CG  GLU C 280     -57.409  76.431 -83.616  1.00123.35           C  
ATOM   3958  CD  GLU C 280     -58.781  75.785 -83.574  1.00126.79           C  
ATOM   3959  OE1 GLU C 280     -59.142  75.218 -82.519  1.00126.43           O  
ATOM   3960  OE2 GLU C 280     -59.498  75.849 -84.595  1.00130.07           O1-
ATOM   3961  H   GLU C 280     -57.325  79.337 -83.322  1.00114.72           H  
ATOM   3962  HA  GLU C 280     -58.987  77.638 -81.815  1.00114.45           H  
ATOM   3963  HB2 GLU C 280     -56.024  77.488 -82.383  1.00118.52           H  
ATOM   3964  HB3 GLU C 280     -56.927  76.200 -81.550  1.00118.52           H  
ATOM   3965  HG2 GLU C 280     -56.677  75.678 -83.909  1.00123.35           H  
ATOM   3966  HG3 GLU C 280     -57.422  77.232 -84.355  1.00123.35           H  
ATOM   3967  N   ILE C 281     -56.789  79.262 -80.001  1.00 94.07           N  
ATOM   3968  CA  ILE C 281     -56.500  79.688 -78.635  1.00 91.92           C  
ATOM   3969  C   ILE C 281     -57.652  80.481 -78.022  1.00 93.63           C  
ATOM   3970  O   ILE C 281     -57.943  80.331 -76.837  1.00 92.39           O  
ATOM   3971  CB  ILE C 281     -55.176  80.474 -78.543  1.00 81.60           C  
ATOM   3972  CG1 ILE C 281     -54.001  79.497 -78.563  1.00 79.26           C  
ATOM   3973  CG2 ILE C 281     -55.120  81.310 -77.276  1.00 80.86           C  
ATOM   3974  CD1 ILE C 281     -52.753  80.017 -77.874  1.00 77.54           C  
ATOM   3975  H   ILE C 281     -56.274  79.671 -80.767  1.00 94.07           H  
ATOM   3976  HA  ILE C 281     -56.384  78.777 -78.048  1.00 91.92           H  
ATOM   3977  HB  ILE C 281     -55.117  81.147 -79.399  1.00 81.60           H  
ATOM   3978 HG12 ILE C 281     -54.310  78.579 -78.064  1.00 79.26           H  
ATOM   3979 HG13 ILE C 281     -53.753  79.280 -79.602  1.00 79.26           H  
ATOM   3980 HG21 ILE C 281     -55.178  80.656 -76.406  1.00 80.86           H  
ATOM   3981 HG22 ILE C 281     -55.958  82.007 -77.263  1.00 80.86           H  
ATOM   3982 HG23 ILE C 281     -54.184  81.868 -77.250  1.00 80.86           H  
ATOM   3983 HD11 ILE C 281     -52.980  80.240 -76.832  1.00 77.54           H  
ATOM   3984 HD12 ILE C 281     -52.413  80.924 -78.374  1.00 77.54           H  
ATOM   3985 HD13 ILE C 281     -51.970  79.260 -77.921  1.00 77.54           H  
ATOM   3986  N   GLU C 282     -58.311  81.312 -78.827  1.00105.58           N  
ATOM   3987  CA  GLU C 282     -59.478  82.057 -78.355  1.00107.89           C  
ATOM   3988  C   GLU C 282     -60.532  81.083 -77.827  1.00108.05           C  
ATOM   3989  O   GLU C 282     -61.006  81.204 -76.686  1.00107.55           O  
ATOM   3990  CB  GLU C 282     -60.062  82.918 -79.479  1.00124.34           C  
ATOM   3991  CG  GLU C 282     -61.206  83.826 -79.049  1.00127.38           C  
ATOM   3992  CD  GLU C 282     -61.902  84.491 -80.226  1.00131.87           C  
ATOM   3993  OE1 GLU C 282     -61.772  83.982 -81.360  1.00132.76           O  
ATOM   3994  OE2 GLU C 282     -62.579  85.520 -80.018  1.00134.86           O1-
ATOM   3995  H   GLU C 282     -58.000  81.430 -79.781  1.00105.58           H  
ATOM   3996  HA  GLU C 282     -59.168  82.720 -77.547  1.00107.89           H  
ATOM   3997  HB2 GLU C 282     -59.263  83.543 -79.879  1.00124.34           H  
ATOM   3998  HB3 GLU C 282     -60.430  82.254 -80.261  1.00124.34           H  
ATOM   3999  HG2 GLU C 282     -60.808  84.602 -78.395  1.00127.38           H  
ATOM   4000  HG3 GLU C 282     -61.937  83.230 -78.503  1.00127.38           H  
ATOM   4001  N   HIS C 283     -60.870  80.103 -78.661  1.00106.10           N  
ATOM   4002  CA  HIS C 283     -61.818  79.053 -78.296  1.00106.70           C  
ATOM   4003  C   HIS C 283     -61.370  78.317 -77.030  1.00103.26           C  
ATOM   4004  O   HIS C 283     -62.166  78.065 -76.112  1.00103.48           O  
ATOM   4005  CB  HIS C 283     -61.961  78.077 -79.464  1.00120.01           C  
ATOM   4006  CG  HIS C 283     -62.871  76.923 -79.189  1.00123.18           C  
ATOM   4007  ND1 HIS C 283     -62.410  75.701 -78.748  1.00123.75           N  
ATOM   4008  CD2 HIS C 283     -64.214  76.798 -79.309  1.00127.28           C  
ATOM   4009  CE1 HIS C 283     -63.430  74.875 -78.599  1.00128.15           C  
ATOM   4010  NE2 HIS C 283     -64.536  75.516 -78.934  1.00130.24           N  
ATOM   4011  H   HIS C 283     -60.455  80.084 -79.582  1.00106.10           H  
ATOM   4012  HA  HIS C 283     -62.785  79.509 -78.083  1.00106.70           H  
ATOM   4013  HB2 HIS C 283     -60.973  77.684 -79.704  1.00120.01           H  
ATOM   4014  HB3 HIS C 283     -62.352  78.625 -80.321  1.00120.01           H  
ATOM   4015  HD2 HIS C 283     -64.903  77.562 -79.638  1.00127.28           H  
ATOM   4016  HE2 HIS C 283     -65.468  75.126 -78.917  1.00130.24           H  
ATOM   4017  HE1 HIS C 283     -63.370  73.851 -78.261  1.00128.15           H  
ATOM   4018  N   PHE C 284     -60.083  77.986 -76.991  1.00116.57           N  
ATOM   4019  CA  PHE C 284     -59.468  77.368 -75.820  1.00113.51           C  
ATOM   4020  C   PHE C 284     -59.776  78.143 -74.541  1.00112.74           C  
ATOM   4021  O   PHE C 284     -60.220  77.577 -73.526  1.00112.07           O  
ATOM   4022  CB  PHE C 284     -57.958  77.303 -76.029  1.00100.28           C  
ATOM   4023  CG  PHE C 284     -57.183  77.100 -74.772  1.00 97.50           C  
ATOM   4024  CD1 PHE C 284     -57.293  75.919 -74.067  1.00 96.38           C  
ATOM   4025  CD2 PHE C 284     -56.334  78.084 -74.300  1.00 96.44           C  
ATOM   4026  CE1 PHE C 284     -56.577  75.713 -72.916  1.00 94.20           C  
ATOM   4027  CE2 PHE C 284     -55.614  77.888 -73.144  1.00 94.35           C  
ATOM   4028  CZ  PHE C 284     -55.742  76.699 -72.449  1.00 93.19           C  
ATOM   4029  H   PHE C 284     -59.509  78.169 -77.802  1.00116.57           H  
ATOM   4030  HA  PHE C 284     -59.882  76.366 -75.706  1.00113.51           H  
ATOM   4031  HB2 PHE C 284     -57.740  76.475 -76.704  1.00100.28           H  
ATOM   4032  HB3 PHE C 284     -57.634  78.239 -76.485  1.00100.28           H  
ATOM   4033  HD1 PHE C 284     -57.954  75.144 -74.428  1.00 96.38           H  
ATOM   4034  HD2 PHE C 284     -56.235  79.013 -74.842  1.00 96.44           H  
ATOM   4035  HE1 PHE C 284     -56.669  74.780 -72.379  1.00 94.20           H  
ATOM   4036  HE2 PHE C 284     -54.951  78.660 -72.781  1.00 94.35           H  
ATOM   4037  HZ  PHE C 284     -55.184  76.545 -71.537  1.00 93.19           H  
ATOM   4038  N   ILE C 285     -59.539  79.447 -74.608  1.00101.83           N  
ATOM   4039  CA  ILE C 285     -59.814  80.342 -73.500  1.00102.06           C  
ATOM   4040  C   ILE C 285     -61.285  80.286 -73.121  1.00104.35           C  
ATOM   4041  O   ILE C 285     -61.611  80.205 -71.938  1.00103.79           O  
ATOM   4042  CB  ILE C 285     -59.400  81.783 -73.834  1.00104.92           C  
ATOM   4043  CG1 ILE C 285     -57.886  81.931 -73.689  1.00102.56           C  
ATOM   4044  CG2 ILE C 285     -60.107  82.775 -72.930  1.00106.74           C  
ATOM   4045  CD1 ILE C 285     -57.371  83.291 -74.083  1.00104.16           C  
ATOM   4046  H   ILE C 285     -59.154  79.829 -75.460  1.00101.83           H  
ATOM   4047  HA  ILE C 285     -59.221  80.011 -72.647  1.00102.06           H  
ATOM   4048  HB  ILE C 285     -59.689  81.995 -74.863  1.00104.92           H  
ATOM   4049 HG12 ILE C 285     -57.621  81.751 -72.647  1.00102.56           H  
ATOM   4050 HG13 ILE C 285     -57.405  81.184 -74.321  1.00102.56           H  
ATOM   4051 HG21 ILE C 285     -59.832  82.581 -71.893  1.00106.74           H  
ATOM   4052 HG22 ILE C 285     -61.185  82.668 -73.046  1.00106.74           H  
ATOM   4053 HG23 ILE C 285     -59.811  83.788 -73.201  1.00106.74           H  
ATOM   4054 HD11 ILE C 285     -57.842  84.052 -73.461  1.00104.16           H  
ATOM   4055 HD12 ILE C 285     -57.608  83.480 -75.130  1.00104.16           H  
ATOM   4056 HD13 ILE C 285     -56.291  83.325 -73.943  1.00104.16           H  
ATOM   4057  N   HIS C 286     -62.166  80.308 -74.120  1.00100.88           N  
ATOM   4058  CA  HIS C 286     -63.602  80.186 -73.853  1.00103.61           C  
ATOM   4059  C   HIS C 286     -63.947  78.938 -73.035  1.00102.28           C  
ATOM   4060  O   HIS C 286     -64.758  79.001 -72.104  1.00103.23           O  
ATOM   4061  CB  HIS C 286     -64.409  80.208 -75.149  1.00128.81           C  
ATOM   4062  CG  HIS C 286     -64.402  81.535 -75.837  1.00131.18           C  
ATOM   4063  ND1 HIS C 286     -65.105  81.775 -76.998  1.00134.95           N  
ATOM   4064  CD2 HIS C 286     -63.777  82.693 -75.527  1.00130.78           C  
ATOM   4065  CE1 HIS C 286     -64.912  83.026 -77.373  1.00136.68           C  
ATOM   4066  NE2 HIS C 286     -64.110  83.606 -76.498  1.00134.24           N  
ATOM   4067  H   HIS C 286     -61.841  80.410 -75.071  1.00100.88           H  
ATOM   4068  HA  HIS C 286     -63.875  81.053 -73.252  1.00103.61           H  
ATOM   4069  HB2 HIS C 286     -65.441  79.946 -74.916  1.00128.81           H  
ATOM   4070  HB3 HIS C 286     -63.990  79.466 -75.828  1.00128.81           H  
ATOM   4071  HD2 HIS C 286     -63.136  82.868 -74.676  1.00130.78           H  
ATOM   4072  HE2 HIS C 286     -63.793  84.564 -76.537  1.00134.24           H  
ATOM   4073  HE1 HIS C 286     -65.338  83.496 -78.247  1.00136.68           H  
ATOM   4074  N   ILE C 287     -63.327  77.809 -73.374  1.00 97.35           N  
ATOM   4075  CA  ILE C 287     -63.509  76.599 -72.571  1.00 96.14           C  
ATOM   4076  C   ILE C 287     -63.037  76.807 -71.128  1.00 93.74           C  
ATOM   4077  O   ILE C 287     -63.806  76.616 -70.164  1.00 94.42           O  
ATOM   4078  CB  ILE C 287     -62.763  75.395 -73.174  1.00 93.40           C  
ATOM   4079  CG1 ILE C 287     -63.287  75.098 -74.579  1.00 96.78           C  
ATOM   4080  CG2 ILE C 287     -62.928  74.169 -72.290  1.00 92.62           C  
ATOM   4081  CD1 ILE C 287     -64.738  74.642 -74.610  1.00101.24           C  
ATOM   4082  H   ILE C 287     -62.729  77.788 -74.188  1.00 97.35           H  
ATOM   4083  HA  ILE C 287     -64.579  76.389 -72.572  1.00 96.14           H  
ATOM   4084  HB  ILE C 287     -61.703  75.642 -73.235  1.00 93.40           H  
ATOM   4085 HG12 ILE C 287     -63.199  76.005 -75.177  1.00 96.78           H  
ATOM   4086 HG13 ILE C 287     -62.671  74.313 -75.017  1.00 96.78           H  
ATOM   4087 HG21 ILE C 287     -63.985  73.911 -72.221  1.00 92.62           H  
ATOM   4088 HG22 ILE C 287     -62.540  74.384 -71.294  1.00 92.62           H  
ATOM   4089 HG23 ILE C 287     -62.377  73.333 -72.721  1.00 92.62           H  
ATOM   4090 HD11 ILE C 287     -65.371  75.416 -74.176  1.00101.24           H  
ATOM   4091 HD12 ILE C 287     -64.842  73.722 -74.035  1.00101.24           H  
ATOM   4092 HD13 ILE C 287     -65.040  74.462 -75.642  1.00101.24           H  
ATOM   4093  N   ILE C 288     -61.775  77.211 -70.989  1.00111.29           N  
ATOM   4094  CA  ILE C 288     -61.173  77.367 -69.664  1.00109.19           C  
ATOM   4095  C   ILE C 288     -61.977  78.290 -68.749  1.00110.75           C  
ATOM   4096  O   ILE C 288     -62.297  77.930 -67.612  1.00110.42           O  
ATOM   4097  CB  ILE C 288     -59.721  77.862 -69.751  1.00103.57           C  
ATOM   4098  CG1 ILE C 288     -58.885  76.862 -70.540  1.00102.10           C  
ATOM   4099  CG2 ILE C 288     -59.132  78.024 -68.362  1.00102.05           C  
ATOM   4100  CD1 ILE C 288     -58.981  75.458 -69.999  1.00101.23           C  
ATOM   4101  H   ILE C 288     -61.225  77.413 -71.811  1.00111.29           H  
ATOM   4102  HA  ILE C 288     -61.182  76.370 -69.222  1.00109.19           H  
ATOM   4103  HB  ILE C 288     -59.712  78.829 -70.255  1.00103.57           H  
ATOM   4104 HG12 ILE C 288     -59.230  76.860 -71.574  1.00102.10           H  
ATOM   4105 HG13 ILE C 288     -57.842  77.177 -70.505  1.00102.10           H  
ATOM   4106 HG21 ILE C 288     -59.137  77.061 -67.851  1.00102.05           H  
ATOM   4107 HG22 ILE C 288     -59.728  78.739 -67.796  1.00102.05           H  
ATOM   4108 HG23 ILE C 288     -58.108  78.388 -68.442  1.00102.05           H  
ATOM   4109 HD11 ILE C 288     -60.019  75.128 -70.027  1.00101.23           H  
ATOM   4110 HD12 ILE C 288     -58.622  75.440 -68.970  1.00101.23           H  
ATOM   4111 HD13 ILE C 288     -58.371  74.791 -70.609  1.00101.23           H  
ATOM   4112  N   THR C 289     -62.312  79.474 -69.249  1.00 95.49           N  
ATOM   4113  CA  THR C 289     -63.110  80.416 -68.472  1.00 97.68           C  
ATOM   4114  C   THR C 289     -64.527  79.901 -68.251  1.00 99.92           C  
ATOM   4115  O   THR C 289     -65.166  80.245 -67.254  1.00101.20           O  
ATOM   4116  CB  THR C 289     -63.161  81.812 -69.116  1.00114.57           C  
ATOM   4117  OG1 THR C 289     -63.285  81.678 -70.536  1.00115.60           O  
ATOM   4118  CG2 THR C 289     -61.895  82.593 -68.793  1.00113.12           C  
ATOM   4119  H   THR C 289     -62.010  79.725 -70.179  1.00 95.49           H  
ATOM   4120  HA  THR C 289     -62.612  80.507 -67.507  1.00 97.68           H  
ATOM   4121  HB  THR C 289     -64.020  82.351 -68.717  1.00114.57           H  
ATOM   4122 HG21 THR C 289     -61.029  82.061 -69.188  1.00113.12           H  
ATOM   4123 HG22 THR C 289     -61.797  82.695 -67.712  1.00113.12           H  
ATOM   4124 HG23 THR C 289     -61.952  83.582 -69.247  1.00113.12           H  
ATOM   4125  HG1 THR C 289     -62.514  81.201 -70.851  1.00115.60           H  
ATOM   4126  N   GLY C 290     -65.017  79.084 -69.180  1.00106.16           N  
ATOM   4127  CA  GLY C 290     -66.315  78.462 -69.005  1.00108.56           C  
ATOM   4128  C   GLY C 290     -66.351  77.633 -67.736  1.00107.02           C  
ATOM   4129  O   GLY C 290     -67.155  77.897 -66.822  1.00108.64           O  
ATOM   4130  H   GLY C 290     -64.480  78.895 -70.014  1.00106.16           H  
ATOM   4131  HA2 GLY C 290     -67.078  79.238 -68.946  1.00108.56           H  
ATOM   4132  HA3 GLY C 290     -66.519  77.816 -69.859  1.00108.56           H  
ATOM   4133  N   VAL C 291     -65.450  76.659 -67.642  1.00126.78           N  
ATOM   4134  CA  VAL C 291     -65.420  75.847 -66.428  1.00125.63           C  
ATOM   4135  C   VAL C 291     -65.086  76.715 -65.214  1.00124.58           C  
ATOM   4136  O   VAL C 291     -65.559  76.457 -64.102  1.00125.12           O  
ATOM   4137  CB  VAL C 291     -64.459  74.632 -66.528  1.00 97.78           C  
ATOM   4138  CG1 VAL C 291     -64.830  73.764 -67.717  1.00 99.21           C  
ATOM   4139  CG2 VAL C 291     -63.006  75.077 -66.610  1.00 95.00           C  
ATOM   4140  H   VAL C 291     -64.800  76.484 -68.395  1.00126.78           H  
ATOM   4141  HA  VAL C 291     -66.419  75.430 -66.304  1.00125.63           H  
ATOM   4142  HB  VAL C 291     -64.566  74.040 -65.619  1.00 97.78           H  
ATOM   4143 HG11 VAL C 291     -64.728  74.342 -68.635  1.00 99.21           H  
ATOM   4144 HG12 VAL C 291     -65.861  73.427 -67.613  1.00 99.21           H  
ATOM   4145 HG13 VAL C 291     -64.167  72.899 -67.756  1.00 99.21           H  
ATOM   4146 HG21 VAL C 291     -62.859  75.674 -67.510  1.00 95.00           H  
ATOM   4147 HG22 VAL C 291     -62.359  74.201 -66.646  1.00 95.00           H  
ATOM   4148 HG23 VAL C 291     -62.759  75.675 -65.733  1.00 95.00           H  
ATOM   4149  N   ALA C 292     -64.298  77.764 -65.446  1.00103.66           N  
ATOM   4150  CA  ALA C 292     -63.893  78.667 -64.375  1.00103.38           C  
ATOM   4151  C   ALA C 292     -65.094  79.309 -63.682  1.00106.41           C  
ATOM   4152  O   ALA C 292     -65.220  79.246 -62.456  1.00106.49           O  
ATOM   4153  CB  ALA C 292     -62.943  79.734 -64.904  1.00119.11           C  
ATOM   4154  H   ALA C 292     -63.973  77.938 -66.386  1.00103.66           H  
ATOM   4155  HA  ALA C 292     -63.369  78.071 -63.628  1.00103.38           H  
ATOM   4156  HB1 ALA C 292     -63.456  80.338 -65.653  1.00119.11           H  
ATOM   4157  HB2 ALA C 292     -62.074  79.255 -65.356  1.00119.11           H  
ATOM   4158  HB3 ALA C 292     -62.620  80.372 -64.082  1.00119.11           H  
ATOM   4159  N   VAL C 293     -65.981  79.919 -64.464  1.00 98.70           N  
ATOM   4160  CA  VAL C 293     -67.139  80.583 -63.876  1.00102.10           C  
ATOM   4161  C   VAL C 293     -68.217  79.597 -63.460  1.00103.39           C  
ATOM   4162  O   VAL C 293     -69.009  79.898 -62.568  1.00105.60           O  
ATOM   4163  CB  VAL C 293     -67.759  81.652 -64.799  1.00100.34           C  
ATOM   4164  CG1 VAL C 293     -66.769  82.777 -65.055  1.00 99.81           C  
ATOM   4165  CG2 VAL C 293     -68.235  81.027 -66.098  1.00101.19           C  
ATOM   4166  H   VAL C 293     -65.852  79.922 -65.466  1.00 98.70           H  
ATOM   4167  HA  VAL C 293     -66.752  81.084 -62.989  1.00102.10           H  
ATOM   4168  HB  VAL C 293     -68.628  82.080 -64.299  1.00100.34           H  
ATOM   4169 HG11 VAL C 293     -65.887  82.378 -65.556  1.00 99.81           H  
ATOM   4170 HG12 VAL C 293     -66.476  83.226 -64.106  1.00 99.81           H  
ATOM   4171 HG13 VAL C 293     -67.234  83.534 -65.687  1.00 99.81           H  
ATOM   4172 HG21 VAL C 293     -67.386  80.589 -66.623  1.00101.19           H  
ATOM   4173 HG22 VAL C 293     -68.693  81.793 -66.724  1.00101.19           H  
ATOM   4174 HG23 VAL C 293     -68.968  80.250 -65.880  1.00101.19           H  
ATOM   4175  N   PHE C 294     -68.264  78.426 -64.092  1.00117.69           N  
ATOM   4176  CA  PHE C 294     -69.221  77.430 -63.623  1.00119.38           C  
ATOM   4177  C   PHE C 294     -68.861  76.971 -62.213  1.00117.71           C  
ATOM   4178  O   PHE C 294     -69.718  76.927 -61.323  1.00119.87           O  
ATOM   4179  CB  PHE C 294     -69.323  76.229 -64.557  1.00124.93           C  
ATOM   4180  CG  PHE C 294     -70.326  75.208 -64.100  1.00128.20           C  
ATOM   4181  CD1 PHE C 294     -71.685  75.472 -64.180  1.00132.75           C  
ATOM   4182  CD2 PHE C 294     -69.912  73.995 -63.574  1.00127.36           C  
ATOM   4183  CE1 PHE C 294     -72.612  74.542 -63.755  1.00137.08           C  
ATOM   4184  CE2 PHE C 294     -70.835  73.060 -63.148  1.00131.79           C  
ATOM   4185  CZ  PHE C 294     -72.188  73.335 -63.239  1.00136.76           C  
ATOM   4186  H   PHE C 294     -67.654  78.233 -64.874  1.00117.69           H  
ATOM   4187  HA  PHE C 294     -70.199  77.911 -63.611  1.00119.38           H  
ATOM   4188  HB2 PHE C 294     -69.615  76.583 -65.546  1.00124.93           H  
ATOM   4189  HB3 PHE C 294     -68.345  75.752 -64.616  1.00124.93           H  
ATOM   4190  HD1 PHE C 294     -72.022  76.417 -64.580  1.00132.75           H  
ATOM   4191  HD2 PHE C 294     -68.857  73.778 -63.496  1.00127.36           H  
ATOM   4192  HE1 PHE C 294     -73.668  74.759 -63.826  1.00137.08           H  
ATOM   4193  HE2 PHE C 294     -70.501  72.116 -62.744  1.00131.79           H  
ATOM   4194  HZ  PHE C 294     -72.911  72.605 -62.906  1.00136.76           H  
ATOM   4195  N   LEU C 295     -67.588  76.643 -62.013  1.00 96.66           N  
ATOM   4196  CA  LEU C 295     -67.109  76.272 -60.688  1.00 95.19           C  
ATOM   4197  C   LEU C 295     -67.254  77.413 -59.690  1.00 96.55           C  
ATOM   4198  O   LEU C 295     -67.808  77.228 -58.603  1.00 97.84           O  
ATOM   4199  CB  LEU C 295     -65.657  75.800 -60.742  1.00 94.04           C  
ATOM   4200  CG  LEU C 295     -65.514  74.326 -61.115  1.00 92.98           C  
ATOM   4201  CD1 LEU C 295     -64.094  73.837 -60.895  1.00 90.01           C  
ATOM   4202  CD2 LEU C 295     -66.502  73.497 -60.310  1.00 94.81           C  
ATOM   4203  H   LEU C 295     -66.944  76.651 -62.791  1.00 96.66           H  
ATOM   4204  HA  LEU C 295     -67.734  75.447 -60.345  1.00 95.19           H  
ATOM   4205  HB2 LEU C 295     -65.126  76.397 -61.483  1.00 94.04           H  
ATOM   4206  HB3 LEU C 295     -65.207  75.954 -59.761  1.00 94.04           H  
ATOM   4207  HG  LEU C 295     -65.736  74.213 -62.176  1.00 92.98           H  
ATOM   4208 HD11 LEU C 295     -63.835  73.935 -59.841  1.00 90.01           H  
ATOM   4209 HD12 LEU C 295     -63.407  74.434 -61.495  1.00 90.01           H  
ATOM   4210 HD13 LEU C 295     -64.020  72.791 -61.192  1.00 90.01           H  
ATOM   4211 HD21 LEU C 295     -66.286  73.605 -59.247  1.00 94.81           H  
ATOM   4212 HD22 LEU C 295     -66.413  72.448 -60.594  1.00 94.81           H  
ATOM   4213 HD23 LEU C 295     -67.516  73.843 -60.512  1.00 94.81           H  
ATOM   4214  N   GLY C 296     -66.761  78.590 -60.068  1.00126.27           N  
ATOM   4215  CA  GLY C 296     -66.832  79.762 -59.213  1.00128.03           C  
ATOM   4216  C   GLY C 296     -68.238  80.088 -58.739  1.00131.76           C  
ATOM   4217  O   GLY C 296     -68.467  80.292 -57.546  1.00132.99           O  
ATOM   4218  H   GLY C 296     -66.325  78.671 -60.975  1.00126.27           H  
ATOM   4219  HA2 GLY C 296     -66.206  79.588 -58.338  1.00128.03           H  
ATOM   4220  HA3 GLY C 296     -66.449  80.618 -59.770  1.00128.03           H  
ATOM   4221  N   VAL C 297     -69.182  80.133 -59.673  1.00105.50           N  
ATOM   4222  CA  VAL C 297     -70.569  80.441 -59.336  1.00109.57           C  
ATOM   4223  C   VAL C 297     -71.256  79.331 -58.544  1.00110.04           C  
ATOM   4224  O   VAL C 297     -71.814  79.589 -57.472  1.00112.15           O  
ATOM   4225  CB  VAL C 297     -71.397  80.785 -60.591  1.00110.68           C  
ATOM   4226  CG1 VAL C 297     -72.878  80.515 -60.365  1.00114.63           C  
ATOM   4227  CG2 VAL C 297     -71.168  82.233 -60.983  1.00112.32           C  
ATOM   4228  H   VAL C 297     -68.935  79.951 -60.635  1.00105.50           H  
ATOM   4229  HA  VAL C 297     -70.524  81.318 -58.691  1.00109.57           H  
ATOM   4230  HB  VAL C 297     -71.066  80.143 -61.407  1.00110.68           H  
ATOM   4231 HG11 VAL C 297     -73.242  81.143 -59.552  1.00114.63           H  
ATOM   4232 HG12 VAL C 297     -73.021  79.466 -60.105  1.00114.63           H  
ATOM   4233 HG13 VAL C 297     -73.432  80.742 -61.276  1.00114.63           H  
ATOM   4234 HG21 VAL C 297     -71.496  82.885 -60.173  1.00112.32           H  
ATOM   4235 HG22 VAL C 297     -71.737  82.460 -61.885  1.00112.32           H  
ATOM   4236 HG23 VAL C 297     -70.107  82.395 -61.173  1.00112.32           H  
ATOM   4237  N   SER C 298     -71.214  78.103 -59.062  1.00116.79           N  
ATOM   4238  CA  SER C 298     -71.884  76.989 -58.395  1.00117.91           C  
ATOM   4239  C   SER C 298     -71.394  76.852 -56.956  1.00116.61           C  
ATOM   4240  O   SER C 298     -72.182  76.614 -56.035  1.00119.11           O  
ATOM   4241  CB  SER C 298     -71.682  75.683 -59.166  1.00132.77           C  
ATOM   4242  OG  SER C 298     -70.309  75.452 -59.428  1.00128.48           O  
ATOM   4243  H   SER C 298     -70.714  77.941 -59.924  1.00116.79           H  
ATOM   4244  HA  SER C 298     -72.953  77.201 -58.374  1.00117.91           H  
ATOM   4245  HB2 SER C 298     -72.220  75.741 -60.112  1.00132.77           H  
ATOM   4246  HB3 SER C 298     -72.076  74.856 -58.575  1.00132.77           H  
ATOM   4247  HG  SER C 298     -69.985  76.191 -59.948  1.00128.48           H  
ATOM   4248  N   PHE C 299     -70.093  77.041 -56.765  1.00127.39           N  
ATOM   4249  CA  PHE C 299     -69.519  76.985 -55.428  1.00126.47           C  
ATOM   4250  C   PHE C 299     -69.788  78.236 -54.604  1.00128.83           C  
ATOM   4251  O   PHE C 299     -69.759  78.185 -53.380  1.00129.59           O  
ATOM   4252  CB  PHE C 299     -68.022  76.717 -55.493  1.00118.64           C  
ATOM   4253  CG  PHE C 299     -67.661  75.287 -55.258  1.00116.89           C  
ATOM   4254  CD1 PHE C 299     -67.906  74.332 -56.228  1.00116.51           C  
ATOM   4255  CD2 PHE C 299     -67.084  74.895 -54.064  1.00116.17           C  
ATOM   4256  CE1 PHE C 299     -67.579  73.009 -56.014  1.00115.49           C  
ATOM   4257  CE2 PHE C 299     -66.754  73.573 -53.841  1.00115.02           C  
ATOM   4258  CZ  PHE C 299     -67.001  72.628 -54.818  1.00114.69           C  
ATOM   4259  H   PHE C 299     -69.494  77.226 -57.557  1.00127.39           H  
ATOM   4260  HA  PHE C 299     -70.017  76.158 -54.921  1.00126.47           H  
ATOM   4261  HB2 PHE C 299     -67.663  77.006 -56.481  1.00118.64           H  
ATOM   4262  HB3 PHE C 299     -67.529  77.326 -54.735  1.00118.64           H  
ATOM   4263  HD1 PHE C 299     -68.359  74.625 -57.164  1.00116.51           H  
ATOM   4264  HD2 PHE C 299     -66.889  75.631 -53.298  1.00116.17           H  
ATOM   4265  HE1 PHE C 299     -67.774  72.273 -56.780  1.00115.49           H  
ATOM   4266  HE2 PHE C 299     -66.304  73.278 -52.905  1.00115.02           H  
ATOM   4267  HZ  PHE C 299     -66.743  71.593 -54.647  1.00114.69           H  
ATOM   4268  N   PHE C 300     -70.028  79.362 -55.268  1.00130.35           N  
ATOM   4269  CA  PHE C 300     -70.408  80.574 -54.553  1.00133.46           C  
ATOM   4270  C   PHE C 300     -71.759  80.339 -53.888  1.00137.03           C  
ATOM   4271  O   PHE C 300     -71.926  80.529 -52.667  1.00138.70           O  
ATOM   4272  CB  PHE C 300     -70.488  81.757 -55.512  1.00125.83           C  
ATOM   4273  CG  PHE C 300     -70.949  83.026 -54.867  1.00129.75           C  
ATOM   4274  CD1 PHE C 300     -70.077  83.788 -54.110  1.00129.76           C  
ATOM   4275  CD2 PHE C 300     -72.252  83.461 -55.023  1.00133.94           C  
ATOM   4276  CE1 PHE C 300     -70.496  84.957 -53.517  1.00133.87           C  
ATOM   4277  CE2 PHE C 300     -72.676  84.631 -54.433  1.00137.99           C  
ATOM   4278  CZ  PHE C 300     -71.797  85.380 -53.678  1.00137.95           C  
ATOM   4279  H   PHE C 300     -69.947  79.378 -56.275  1.00130.35           H  
ATOM   4280  HA  PHE C 300     -69.658  80.806 -53.797  1.00133.46           H  
ATOM   4281  HB2 PHE C 300     -69.497  81.926 -55.933  1.00125.83           H  
ATOM   4282  HB3 PHE C 300     -71.185  81.505 -56.312  1.00125.83           H  
ATOM   4283  HD1 PHE C 300     -69.055  83.462 -53.983  1.00129.76           H  
ATOM   4284  HD2 PHE C 300     -72.944  82.878 -55.613  1.00133.94           H  
ATOM   4285  HE1 PHE C 300     -69.806  85.542 -52.927  1.00133.87           H  
ATOM   4286  HE2 PHE C 300     -73.696  84.962 -54.561  1.00137.99           H  
ATOM   4287  HZ  PHE C 300     -72.129  86.297 -53.214  1.00137.95           H  
ATOM   4288  N   ILE C 301     -72.714  79.910 -54.708  1.00117.75           N  
ATOM   4289  CA  ILE C 301     -74.016  79.486 -54.219  1.00121.15           C  
ATOM   4290  C   ILE C 301     -73.866  78.463 -53.097  1.00120.00           C  
ATOM   4291  O   ILE C 301     -74.409  78.660 -52.013  1.00122.56           O  
ATOM   4292  CB  ILE C 301     -74.884  78.898 -55.350  1.00112.17           C  
ATOM   4293  CG1 ILE C 301     -75.595  80.017 -56.105  1.00115.69           C  
ATOM   4294  CG2 ILE C 301     -75.921  77.935 -54.801  1.00114.51           C  
ATOM   4295  CD1 ILE C 301     -74.899  80.428 -57.367  1.00113.77           C  
ATOM   4296  H   ILE C 301     -72.529  79.878 -55.700  1.00117.75           H  
ATOM   4297  HA  ILE C 301     -74.518  80.372 -53.830  1.00121.15           H  
ATOM   4298  HB  ILE C 301     -74.223  78.356 -56.027  1.00112.17           H  
ATOM   4299 HG12 ILE C 301     -76.598  79.676 -56.360  1.00115.69           H  
ATOM   4300 HG13 ILE C 301     -75.662  80.886 -55.450  1.00115.69           H  
ATOM   4301 HG21 ILE C 301     -76.588  78.467 -54.122  1.00114.51           H  
ATOM   4302 HG22 ILE C 301     -75.420  77.131 -54.262  1.00114.51           H  
ATOM   4303 HG23 ILE C 301     -76.499  77.516 -55.624  1.00114.51           H  
ATOM   4304 HD11 ILE C 301     -74.823  79.571 -58.036  1.00113.77           H  
ATOM   4305 HD12 ILE C 301     -73.900  80.793 -57.129  1.00113.77           H  
ATOM   4306 HD13 ILE C 301     -75.468  81.219 -57.855  1.00113.77           H  
ATOM   4307  N   LEU C 302     -73.107  77.396 -53.350  1.00106.12           N  
ATOM   4308  CA  LEU C 302     -72.934  76.318 -52.374  1.00105.20           C  
ATOM   4309  C   LEU C 302     -72.377  76.818 -51.039  1.00105.23           C  
ATOM   4310  O   LEU C 302     -72.790  76.360 -49.974  1.00106.82           O  
ATOM   4311  CB  LEU C 302     -72.028  75.224 -52.948  1.00118.94           C  
ATOM   4312  CG  LEU C 302     -72.189  73.777 -52.466  1.00119.46           C  
ATOM   4313  CD1 LEU C 302     -71.390  72.845 -53.363  1.00116.62           C  
ATOM   4314  CD2 LEU C 302     -71.769  73.584 -51.014  1.00119.09           C  
ATOM   4315  H   LEU C 302     -72.637  77.329 -54.242  1.00106.12           H  
ATOM   4316  HA  LEU C 302     -73.923  75.906 -52.174  1.00105.20           H  
ATOM   4317  HB2 LEU C 302     -72.184  75.218 -54.027  1.00118.94           H  
ATOM   4318  HB3 LEU C 302     -71.001  75.517 -52.731  1.00118.94           H  
ATOM   4319  HG  LEU C 302     -73.251  73.538 -52.523  1.00119.46           H  
ATOM   4320 HD11 LEU C 302     -70.331  73.095 -53.296  1.00116.62           H  
ATOM   4321 HD12 LEU C 302     -71.725  72.957 -54.394  1.00116.62           H  
ATOM   4322 HD13 LEU C 302     -71.541  71.814 -53.042  1.00116.62           H  
ATOM   4323 HD21 LEU C 302     -70.708  73.813 -50.909  1.00119.09           H  
ATOM   4324 HD22 LEU C 302     -71.949  72.550 -50.718  1.00119.09           H  
ATOM   4325 HD23 LEU C 302     -72.349  74.251 -50.376  1.00119.09           H  
ATOM   4326  N   SER C 303     -71.439  77.756 -51.099  1.00137.37           N  
ATOM   4327  CA  SER C 303     -70.828  78.295 -49.889  1.00137.89           C  
ATOM   4328  C   SER C 303     -71.844  79.109 -49.101  1.00142.51           C  
ATOM   4329  O   SER C 303     -71.889  79.034 -47.870  1.00144.43           O  
ATOM   4330  CB  SER C 303     -69.603  79.149 -50.224  1.00113.05           C  
ATOM   4331  OG  SER C 303     -69.952  80.261 -51.031  1.00114.65           O  
ATOM   4332  H   SER C 303     -71.143  78.103 -52.000  1.00137.37           H  
ATOM   4333  HA  SER C 303     -70.497  77.458 -49.275  1.00137.89           H  
ATOM   4334  HB2 SER C 303     -68.879  78.535 -50.760  1.00113.05           H  
ATOM   4335  HB3 SER C 303     -69.158  79.510 -49.297  1.00113.05           H  
ATOM   4336  HG  SER C 303     -70.341  79.922 -51.840  1.00114.65           H  
ATOM   4337  N   LEU C 304     -72.660  79.885 -49.814  1.00129.32           N  
ATOM   4338  CA  LEU C 304     -73.737  80.621 -49.154  1.00134.16           C  
ATOM   4339  C   LEU C 304     -74.758  79.678 -48.519  1.00136.52           C  
ATOM   4340  O   LEU C 304     -75.278  79.951 -47.437  1.00139.92           O  
ATOM   4341  CB  LEU C 304     -74.421  81.574 -50.131  1.00126.52           C  
ATOM   4342  CG  LEU C 304     -73.584  82.803 -50.481  1.00126.24           C  
ATOM   4343  CD1 LEU C 304     -74.346  83.722 -51.419  1.00129.38           C  
ATOM   4344  CD2 LEU C 304     -73.180  83.541 -49.212  1.00128.14           C  
ATOM   4345  H   LEU C 304     -72.534  79.965 -50.813  1.00129.32           H  
ATOM   4346  HA  LEU C 304     -73.288  81.209 -48.354  1.00134.16           H  
ATOM   4347  HB2 LEU C 304     -74.633  81.029 -51.051  1.00126.52           H  
ATOM   4348  HB3 LEU C 304     -75.356  81.911 -49.684  1.00126.52           H  
ATOM   4349  HG  LEU C 304     -72.680  82.474 -50.994  1.00126.24           H  
ATOM   4350 HD11 LEU C 304     -75.257  84.066 -50.930  1.00129.38           H  
ATOM   4351 HD12 LEU C 304     -74.605  83.180 -52.328  1.00129.38           H  
ATOM   4352 HD13 LEU C 304     -73.723  84.580 -51.672  1.00129.38           H  
ATOM   4353 HD21 LEU C 304     -74.074  83.877 -48.687  1.00128.14           H  
ATOM   4354 HD22 LEU C 304     -72.566  84.403 -49.473  1.00128.14           H  
ATOM   4355 HD23 LEU C 304     -72.611  82.871 -48.568  1.00128.14           H  
ATOM   4356  N   ILE C 305     -75.017  78.556 -49.189  1.00125.07           N  
ATOM   4357  CA  ILE C 305     -75.961  77.545 -48.712  1.00127.04           C  
ATOM   4358  C   ILE C 305     -75.506  76.934 -47.377  1.00126.40           C  
ATOM   4359  O   ILE C 305     -76.274  76.253 -46.699  1.00128.70           O  
ATOM   4360  CB  ILE C 305     -76.199  76.437 -49.792  1.00116.79           C  
ATOM   4361  CG1 ILE C 305     -76.783  77.043 -51.066  1.00118.27           C  
ATOM   4362  CG2 ILE C 305     -77.162  75.357 -49.314  1.00119.24           C  
ATOM   4363  CD1 ILE C 305     -78.207  77.527 -50.915  1.00123.61           C  
ATOM   4364  H   ILE C 305     -74.541  78.396 -50.065  1.00125.07           H  
ATOM   4365  HA  ILE C 305     -76.913  78.045 -48.534  1.00127.04           H  
ATOM   4366  HB  ILE C 305     -75.224  75.989 -49.983  1.00116.79           H  
ATOM   4367 HG12 ILE C 305     -76.162  77.889 -51.360  1.00118.27           H  
ATOM   4368 HG13 ILE C 305     -76.759  76.285 -51.849  1.00118.27           H  
ATOM   4369 HG21 ILE C 305     -78.139  75.801 -49.121  1.00119.24           H  
ATOM   4370 HG22 ILE C 305     -76.779  74.909 -48.397  1.00119.24           H  
ATOM   4371 HG23 ILE C 305     -77.257  74.589 -50.082  1.00119.24           H  
ATOM   4372 HD11 ILE C 305     -78.252  78.287 -50.135  1.00123.61           H  
ATOM   4373 HD12 ILE C 305     -78.849  76.689 -50.643  1.00123.61           H  
ATOM   4374 HD13 ILE C 305     -78.547  77.954 -51.858  1.00123.61           H  
ATOM   4375  N   LEU C 306     -74.271  77.198 -46.967  1.00150.13           N  
ATOM   4376  CA  LEU C 306     -73.821  76.606 -45.719  1.00150.10           C  
ATOM   4377  C   LEU C 306     -73.771  77.591 -44.558  1.00153.06           C  
ATOM   4378  O   LEU C 306     -74.704  77.666 -43.757  1.00157.03           O  
ATOM   4379  CB  LEU C 306     -72.436  76.001 -45.933  1.00122.95           C  
ATOM   4380  CG  LEU C 306     -72.414  74.957 -47.046  1.00120.45           C  
ATOM   4381  CD1 LEU C 306     -70.995  74.502 -47.342  1.00116.36           C  
ATOM   4382  CD2 LEU C 306     -73.291  73.781 -46.651  1.00122.29           C  
ATOM   4383  H   LEU C 306     -73.661  77.794 -47.508  1.00150.13           H  
ATOM   4384  HA  LEU C 306     -74.551  75.844 -45.444  1.00150.10           H  
ATOM   4385  HB2 LEU C 306     -71.742  76.801 -46.192  1.00122.95           H  
ATOM   4386  HB3 LEU C 306     -72.115  75.528 -45.005  1.00122.95           H  
ATOM   4387  HG  LEU C 306     -72.807  75.404 -47.959  1.00120.45           H  
ATOM   4388 HD11 LEU C 306     -70.566  74.047 -46.449  1.00116.36           H  
ATOM   4389 HD12 LEU C 306     -70.392  75.361 -47.638  1.00116.36           H  
ATOM   4390 HD13 LEU C 306     -71.009  73.772 -48.151  1.00116.36           H  
ATOM   4391 HD21 LEU C 306     -72.903  73.329 -45.738  1.00122.29           H  
ATOM   4392 HD22 LEU C 306     -73.290  73.042 -47.452  1.00122.29           H  
ATOM   4393 HD23 LEU C 306     -74.310  74.129 -46.479  1.00122.29           H  
ATOM   4394  N   GLU C 307     -72.690  78.352 -44.476  1.00137.03           N  
ATOM   4395  CA  GLU C 307     -72.540  79.367 -43.438  1.00140.43           C  
ATOM   4396  C   GLU C 307     -72.000  80.665 -43.996  1.00140.53           C  
ATOM   4397  O   GLU C 307     -72.635  81.714 -43.899  1.00144.18           O  
ATOM   4398  CB  GLU C 307     -71.708  78.884 -42.242  1.00162.79           C  
ATOM   4399  CG  GLU C 307     -70.707  77.778 -42.527  1.00158.32           C  
ATOM   4400  CD  GLU C 307     -69.895  77.410 -41.295  1.00159.12           C  
ATOM   4401  OE1 GLU C 307     -69.439  78.334 -40.589  1.00162.02           O  
ATOM   4402  OE2 GLU C 307     -69.720  76.202 -41.027  1.00157.59           O1-
ATOM   4403  H   GLU C 307     -71.949  78.226 -45.151  1.00137.03           H  
ATOM   4404  HA  GLU C 307     -73.544  79.559 -43.059  1.00140.43           H  
ATOM   4405  HB2 GLU C 307     -71.157  79.740 -41.853  1.00162.79           H  
ATOM   4406  HB3 GLU C 307     -72.399  78.520 -41.481  1.00162.79           H  
ATOM   4407  HG2 GLU C 307     -70.026  78.113 -43.309  1.00158.32           H  
ATOM   4408  HG3 GLU C 307     -71.247  76.895 -42.869  1.00158.32           H  
ATOM   4409  N   TYR C 308     -70.816  80.551 -44.593  1.00137.75           N  
ATOM   4410  CA  TYR C 308     -69.896  81.659 -44.795  1.00137.87           C  
ATOM   4411  C   TYR C 308     -70.586  82.897 -45.339  1.00140.63           C  
ATOM   4412  O   TYR C 308     -71.397  82.823 -46.264  1.00140.04           O  
ATOM   4413  CB  TYR C 308     -68.783  81.233 -45.761  1.00144.35           C  
ATOM   4414  CG  TYR C 308     -68.262  79.827 -45.533  1.00141.14           C  
ATOM   4415  CD1 TYR C 308     -67.356  79.556 -44.515  1.00141.47           C  
ATOM   4416  CD2 TYR C 308     -68.670  78.774 -46.343  1.00138.24           C  
ATOM   4417  CE1 TYR C 308     -66.877  78.276 -44.305  1.00138.80           C  
ATOM   4418  CE2 TYR C 308     -68.195  77.490 -46.140  1.00135.74           C  
ATOM   4419  CZ  TYR C 308     -67.299  77.248 -45.121  1.00135.93           C  
ATOM   4420  OH  TYR C 308     -66.826  75.972 -44.916  1.00133.76           O  
ATOM   4421  H   TYR C 308     -70.539  79.639 -44.926  1.00137.75           H  
ATOM   4422  HA  TYR C 308     -69.481  81.916 -43.820  1.00137.87           H  
ATOM   4423  HB2 TYR C 308     -69.172  81.292 -46.777  1.00144.35           H  
ATOM   4424  HB3 TYR C 308     -67.950  81.928 -45.650  1.00144.35           H  
ATOM   4425  HD1 TYR C 308     -67.020  80.359 -43.876  1.00141.47           H  
ATOM   4426  HD2 TYR C 308     -69.370  78.961 -47.144  1.00138.24           H  
ATOM   4427  HE1 TYR C 308     -66.176  78.083 -43.506  1.00138.80           H  
ATOM   4428  HE2 TYR C 308     -68.525  76.682 -46.777  1.00135.74           H  
ATOM   4429  HH  TYR C 308     -67.167  75.311 -45.522  1.00133.76           H  
ATOM   4430  N   THR C 309     -70.266  84.033 -44.730  1.00129.40           N  
ATOM   4431  CA  THR C 309     -70.868  85.301 -45.101  1.00133.17           C  
ATOM   4432  C   THR C 309     -70.450  85.668 -46.514  1.00130.80           C  
ATOM   4433  O   THR C 309     -69.459  85.147 -47.027  1.00126.57           O  
ATOM   4434  CB  THR C 309     -70.457  86.428 -44.134  1.00157.70           C  
ATOM   4435  OG1 THR C 309     -71.023  87.669 -44.573  1.00160.94           O  
ATOM   4436  CG2 THR C 309     -68.941  86.559 -44.077  1.00156.23           C  
ATOM   4437  H   THR C 309     -69.583  84.014 -43.986  1.00129.40           H  
ATOM   4438  HA  THR C 309     -71.951  85.188 -45.047  1.00133.17           H  
ATOM   4439  HB  THR C 309     -70.828  86.183 -43.139  1.00157.70           H  
ATOM   4440 HG21 THR C 309     -68.560  86.804 -45.068  1.00156.23           H  
ATOM   4441 HG22 THR C 309     -68.507  85.616 -43.744  1.00156.23           H  
ATOM   4442 HG23 THR C 309     -68.671  87.350 -43.378  1.00156.23           H  
ATOM   4443  HG1 THR C 309     -70.676  87.852 -45.449  1.00160.94           H  
ATOM   4444  N   TRP C 310     -71.219  86.559 -47.135  1.00140.70           N  
ATOM   4445  CA  TRP C 310     -70.990  86.976 -48.514  1.00138.69           C  
ATOM   4446  C   TRP C 310     -69.532  87.332 -48.754  1.00136.72           C  
ATOM   4447  O   TRP C 310     -69.004  87.075 -49.827  1.00133.18           O  
ATOM   4448  CB  TRP C 310     -71.854  88.187 -48.867  1.00180.85           C  
ATOM   4449  CG  TRP C 310     -73.238  88.141 -48.315  1.00184.85           C  
ATOM   4450  CD1 TRP C 310     -73.624  88.477 -47.051  1.00188.72           C  
ATOM   4451  CD2 TRP C 310     -74.430  87.756 -49.011  1.00185.93           C  
ATOM   4452  NE1 TRP C 310     -74.980  88.316 -46.911  1.00192.04           N  
ATOM   4453  CE2 TRP C 310     -75.499  87.875 -48.101  1.00190.48           C  
ATOM   4454  CE3 TRP C 310     -74.697  87.318 -50.312  1.00183.86           C  
ATOM   4455  CZ2 TRP C 310     -76.814  87.573 -48.449  1.00193.06           C  
ATOM   4456  CZ3 TRP C 310     -76.003  87.018 -50.656  1.00186.52           C  
ATOM   4457  CH2 TRP C 310     -77.044  87.147 -49.728  1.00191.08           C  
ATOM   4458  H   TRP C 310     -71.994  86.964 -46.630  1.00140.70           H  
ATOM   4459  HA  TRP C 310     -71.260  86.132 -49.148  1.00138.69           H  
ATOM   4460  HB2 TRP C 310     -71.363  89.080 -48.480  1.00180.85           H  
ATOM   4461  HB3 TRP C 310     -71.923  88.251 -49.953  1.00180.85           H  
ATOM   4462  HD1 TRP C 310     -72.959  88.820 -46.272  1.00188.72           H  
ATOM   4463  HE1 TRP C 310     -75.509  88.493 -46.069  1.00192.04           H  
ATOM   4464  HE3 TRP C 310     -73.900  87.216 -51.034  1.00183.86           H  
ATOM   4465  HZ2 TRP C 310     -77.620  87.671 -47.737  1.00193.06           H  
ATOM   4466  HZ3 TRP C 310     -76.224  86.679 -51.657  1.00186.52           H  
ATOM   4467  HH2 TRP C 310     -78.052  86.904 -50.030  1.00191.08           H  
ATOM   4468  N   LEU C 311     -68.907  87.952 -47.756  1.00147.32           N  
ATOM   4469  CA  LEU C 311     -67.479  88.256 -47.785  1.00146.36           C  
ATOM   4470  C   LEU C 311     -66.684  87.012 -48.170  1.00141.07           C  
ATOM   4471  O   LEU C 311     -66.036  86.959 -49.225  1.00138.03           O  
ATOM   4472  CB  LEU C 311     -67.025  88.755 -46.410  1.00145.22           C  
ATOM   4473  CG  LEU C 311     -65.576  89.227 -46.267  1.00146.28           C  
ATOM   4474  CD1 LEU C 311     -65.401  90.615 -46.858  1.00148.54           C  
ATOM   4475  CD2 LEU C 311     -65.142  89.205 -44.811  1.00150.26           C  
ATOM   4476  H   LEU C 311     -69.443  88.224 -46.944  1.00147.32           H  
ATOM   4477  HA  LEU C 311     -67.300  89.034 -48.527  1.00146.36           H  
ATOM   4478  HB2 LEU C 311     -67.668  89.592 -46.139  1.00145.22           H  
ATOM   4479  HB3 LEU C 311     -67.173  87.939 -45.703  1.00145.22           H  
ATOM   4480  HG  LEU C 311     -64.939  88.538 -46.822  1.00146.28           H  
ATOM   4481 HD11 LEU C 311     -66.030  91.322 -46.317  1.00148.54           H  
ATOM   4482 HD12 LEU C 311     -65.690  90.602 -47.909  1.00148.54           H  
ATOM   4483 HD13 LEU C 311     -64.357  90.918 -46.772  1.00148.54           H  
ATOM   4484 HD21 LEU C 311     -65.766  89.889 -44.235  1.00150.26           H  
ATOM   4485 HD22 LEU C 311     -64.100  89.516 -44.738  1.00150.26           H  
ATOM   4486 HD23 LEU C 311     -65.249  88.195 -44.415  1.00150.26           H  
ATOM   4487  N   GLU C 312     -66.757  86.008 -47.305  1.00139.71           N  
ATOM   4488  CA  GLU C 312     -66.045  84.757 -47.511  1.00134.97           C  
ATOM   4489  C   GLU C 312     -66.454  84.054 -48.808  1.00130.79           C  
ATOM   4490  O   GLU C 312     -65.616  83.465 -49.486  1.00126.84           O  
ATOM   4491  CB  GLU C 312     -66.229  83.846 -46.295  1.00161.42           C  
ATOM   4492  CG  GLU C 312     -65.628  84.428 -45.022  1.00166.24           C  
ATOM   4493  CD  GLU C 312     -66.004  83.649 -43.778  1.00167.80           C  
ATOM   4494  OE1 GLU C 312     -67.098  83.050 -43.759  1.00167.05           O  
ATOM   4495  OE2 GLU C 312     -65.205  83.637 -42.818  1.00170.05           O1-
ATOM   4496  H   GLU C 312     -67.325  86.116 -46.477  1.00139.71           H  
ATOM   4497  HA  GLU C 312     -64.986  84.991 -47.618  1.00134.97           H  
ATOM   4498  HB2 GLU C 312     -67.296  83.689 -46.136  1.00161.42           H  
ATOM   4499  HB3 GLU C 312     -65.748  82.890 -46.501  1.00161.42           H  
ATOM   4500  HG2 GLU C 312     -65.980  85.453 -44.909  1.00166.24           H  
ATOM   4501  HG3 GLU C 312     -64.542  84.425 -45.118  1.00166.24           H  
ATOM   4502  N   ALA C 313     -67.733  84.138 -49.164  1.00133.09           N  
ATOM   4503  CA  ALA C 313     -68.229  83.500 -50.383  1.00130.61           C  
ATOM   4504  C   ALA C 313     -67.661  84.148 -51.644  1.00129.38           C  
ATOM   4505  O   ALA C 313     -67.391  83.472 -52.636  1.00126.27           O  
ATOM   4506  CB  ALA C 313     -69.743  83.528 -50.415  1.00119.79           C  
ATOM   4507  H   ALA C 313     -68.376  84.654 -48.580  1.00133.09           H  
ATOM   4508  HA  ALA C 313     -67.889  82.464 -50.367  1.00130.61           H  
ATOM   4509  HB1 ALA C 313     -70.087  84.562 -50.431  1.00119.79           H  
ATOM   4510  HB2 ALA C 313     -70.134  83.028 -49.529  1.00119.79           H  
ATOM   4511  HB3 ALA C 313     -70.097  83.014 -51.308  1.00119.79           H  
ATOM   4512  N   VAL C 314     -67.491  85.463 -51.596  1.00120.57           N  
ATOM   4513  CA  VAL C 314     -66.913  86.215 -52.700  1.00119.87           C  
ATOM   4514  C   VAL C 314     -65.425  85.918 -52.807  1.00116.72           C  
ATOM   4515  O   VAL C 314     -64.897  85.734 -53.910  1.00113.83           O  
ATOM   4516  CB  VAL C 314     -67.157  87.733 -52.535  1.00118.44           C  
ATOM   4517  CG1 VAL C 314     -65.937  88.550 -52.965  1.00118.07           C  
ATOM   4518  CG2 VAL C 314     -68.393  88.152 -53.313  1.00121.23           C  
ATOM   4519  H   VAL C 314     -67.773  85.960 -50.763  1.00120.57           H  
ATOM   4520  HA  VAL C 314     -67.404  85.902 -53.622  1.00119.87           H  
ATOM   4521  HB  VAL C 314     -67.324  87.935 -51.477  1.00118.44           H  
ATOM   4522 HG11 VAL C 314     -65.736  88.375 -54.022  1.00118.07           H  
ATOM   4523 HG12 VAL C 314     -65.071  88.248 -52.376  1.00118.07           H  
ATOM   4524 HG13 VAL C 314     -66.134  89.610 -52.804  1.00118.07           H  
ATOM   4525 HG21 VAL C 314     -68.239  87.955 -54.374  1.00121.23           H  
ATOM   4526 HG22 VAL C 314     -68.573  89.217 -53.164  1.00121.23           H  
ATOM   4527 HG23 VAL C 314     -69.254  87.585 -52.959  1.00121.23           H  
ATOM   4528  N   ILE C 315     -64.758  85.846 -51.621  1.00118.04           N  
ATOM   4529  CA  ILE C 315     -63.343  85.482 -51.623  1.00116.19           C  
ATOM   4530  C   ILE C 315     -63.140  84.099 -52.236  1.00110.49           C  
ATOM   4531  O   ILE C 315     -62.197  83.879 -52.996  1.00107.81           O  
ATOM   4532  CB  ILE C 315     -62.741  85.514 -50.207  1.00114.47           C  
ATOM   4533  CG1 ILE C 315     -62.766  86.936 -49.650  1.00121.34           C  
ATOM   4534  CG2 ILE C 315     -61.314  85.005 -50.230  1.00111.57           C  
ATOM   4535  CD1 ILE C 315     -61.947  87.905 -50.458  1.00122.39           C  
ATOM   4536  H   ILE C 315     -65.235  86.042 -50.753  1.00118.04           H  
ATOM   4537  HA  ILE C 315     -62.824  86.224 -52.230  1.00116.19           H  
ATOM   4538  HB  ILE C 315     -63.341  84.869 -49.566  1.00114.47           H  
ATOM   4539 HG12 ILE C 315     -63.799  87.284 -49.635  1.00121.34           H  
ATOM   4540 HG13 ILE C 315     -62.375  86.916 -48.633  1.00121.34           H  
ATOM   4541 HG21 ILE C 315     -60.709  85.647 -50.870  1.00111.57           H  
ATOM   4542 HG22 ILE C 315     -61.298  83.987 -50.618  1.00111.57           H  
ATOM   4543 HG23 ILE C 315     -60.908  85.015 -49.218  1.00111.57           H  
ATOM   4544 HD11 ILE C 315     -62.326  87.937 -51.480  1.00122.39           H  
ATOM   4545 HD12 ILE C 315     -60.906  87.582 -50.466  1.00122.39           H  
ATOM   4546 HD13 ILE C 315     -62.016  88.898 -50.014  1.00122.39           H  
ATOM   4547  N   PHE C 316     -64.041  83.178 -51.909  1.00125.96           N  
ATOM   4548  CA  PHE C 316     -64.014  81.839 -52.474  1.00120.86           C  
ATOM   4549  C   PHE C 316     -64.291  81.885 -53.970  1.00118.87           C  
ATOM   4550  O   PHE C 316     -63.726  81.107 -54.734  1.00115.65           O  
ATOM   4551  CB  PHE C 316     -65.077  80.960 -51.822  1.00111.91           C  
ATOM   4552  CG  PHE C 316     -64.893  80.763 -50.351  1.00114.56           C  
ATOM   4553  CD1 PHE C 316     -63.673  80.984 -49.750  1.00115.76           C  
ATOM   4554  CD2 PHE C 316     -65.954  80.349 -49.565  1.00116.83           C  
ATOM   4555  CE1 PHE C 316     -63.512  80.793 -48.394  1.00119.05           C  
ATOM   4556  CE2 PHE C 316     -65.799  80.158 -48.209  1.00120.05           C  
ATOM   4557  CZ  PHE C 316     -64.579  80.379 -47.623  1.00121.18           C  
ATOM   4558  H   PHE C 316     -64.766  83.416 -51.248  1.00125.96           H  
ATOM   4559  HA  PHE C 316     -63.023  81.424 -52.290  1.00120.86           H  
ATOM   4560  HB2 PHE C 316     -66.050  81.423 -51.986  1.00111.91           H  
ATOM   4561  HB3 PHE C 316     -65.054  79.982 -52.303  1.00111.91           H  
ATOM   4562  HD1 PHE C 316     -62.834  81.310 -50.347  1.00115.76           H  
ATOM   4563  HD2 PHE C 316     -66.917  80.173 -50.021  1.00116.83           H  
ATOM   4564  HE1 PHE C 316     -62.550  80.968 -47.935  1.00119.05           H  
ATOM   4565  HE2 PHE C 316     -66.637  79.835 -47.609  1.00120.05           H  
ATOM   4566  HZ  PHE C 316     -64.454  80.229 -46.561  1.00121.18           H  
ATOM   4567  N   LEU C 317     -65.183  82.779 -54.382  1.00111.01           N  
ATOM   4568  CA  LEU C 317     -65.544  82.897 -55.791  1.00110.67           C  
ATOM   4569  C   LEU C 317     -64.355  83.355 -56.620  1.00108.84           C  
ATOM   4570  O   LEU C 317     -64.008  82.726 -57.619  1.00106.33           O  
ATOM   4571  CB  LEU C 317     -66.706  83.871 -55.971  1.00102.82           C  
ATOM   4572  CG  LEU C 317     -66.914  84.388 -57.393  1.00103.41           C  
ATOM   4573  CD1 LEU C 317     -67.208  83.257 -58.348  1.00101.21           C  
ATOM   4574  CD2 LEU C 317     -68.042  85.393 -57.407  1.00108.08           C  
ATOM   4575  H   LEU C 317     -65.620  83.389 -53.706  1.00111.01           H  
ATOM   4576  HA  LEU C 317     -65.852  81.911 -56.138  1.00110.67           H  
ATOM   4577  HB2 LEU C 317     -67.620  83.365 -55.660  1.00102.82           H  
ATOM   4578  HB3 LEU C 317     -66.528  84.730 -55.324  1.00102.82           H  
ATOM   4579  HG  LEU C 317     -65.994  84.871 -57.723  1.00103.41           H  
ATOM   4580 HD11 LEU C 317     -68.125  82.753 -58.043  1.00101.21           H  
ATOM   4581 HD12 LEU C 317     -66.382  82.546 -58.335  1.00101.21           H  
ATOM   4582 HD13 LEU C 317     -67.330  83.655 -59.356  1.00101.21           H  
ATOM   4583 HD21 LEU C 317     -68.962  84.911 -57.077  1.00108.08           H  
ATOM   4584 HD22 LEU C 317     -68.175  85.776 -58.419  1.00108.08           H  
ATOM   4585 HD23 LEU C 317     -67.803  86.217 -56.735  1.00108.08           H  
ATOM   4586  N   ILE C 318     -63.744  84.460 -56.207  1.00115.48           N  
ATOM   4587  CA  ILE C 318     -62.546  84.944 -56.873  1.00114.27           C  
ATOM   4588  C   ILE C 318     -61.469  83.868 -56.806  1.00110.52           C  
ATOM   4589  O   ILE C 318     -60.794  83.596 -57.795  1.00108.02           O  
ATOM   4590  CB  ILE C 318     -62.013  86.234 -56.235  1.00109.85           C  
ATOM   4591  CG1 ILE C 318     -63.116  87.287 -56.123  1.00114.26           C  
ATOM   4592  CG2 ILE C 318     -60.874  86.783 -57.055  1.00109.01           C  
ATOM   4593  CD1 ILE C 318     -62.644  88.586 -55.493  1.00117.87           C  
ATOM   4594  H   ILE C 318     -64.117  84.971 -55.420  1.00115.48           H  
ATOM   4595  HA  ILE C 318     -62.805  85.168 -57.908  1.00114.27           H  
ATOM   4596  HB  ILE C 318     -61.659  85.994 -55.232  1.00109.85           H  
ATOM   4597 HG12 ILE C 318     -63.491  87.504 -57.123  1.00114.26           H  
ATOM   4598 HG13 ILE C 318     -63.923  86.880 -55.513  1.00114.26           H  
ATOM   4599 HG21 ILE C 318     -61.230  87.022 -58.057  1.00109.01           H  
ATOM   4600 HG22 ILE C 318     -60.081  86.038 -57.120  1.00109.01           H  
ATOM   4601 HG23 ILE C 318     -60.487  87.685 -56.582  1.00109.01           H  
ATOM   4602 HD11 ILE C 318     -61.836  89.007 -56.091  1.00117.87           H  
ATOM   4603 HD12 ILE C 318     -62.284  88.390 -54.483  1.00117.87           H  
ATOM   4604 HD13 ILE C 318     -63.473  89.293 -55.453  1.00117.87           H  
ATOM   4605  N   GLY C 319     -61.332  83.244 -55.638  1.00103.87           N  
ATOM   4606  CA  GLY C 319     -60.383  82.160 -55.451  1.00100.83           C  
ATOM   4607  C   GLY C 319     -60.477  81.039 -56.477  1.00 98.01           C  
ATOM   4608  O   GLY C 319     -59.506  80.756 -57.175  1.00 95.89           O  
ATOM   4609  H   GLY C 319     -61.905  83.533 -54.858  1.00103.87           H  
ATOM   4610  HA2 GLY C 319     -59.378  82.579 -55.499  1.00100.83           H  
ATOM   4611  HA3 GLY C 319     -60.551  81.730 -54.464  1.00100.83           H  
ATOM   4612  N   ILE C 320     -61.643  80.407 -56.573  1.00114.45           N  
ATOM   4613  CA  ILE C 320     -61.850  79.294 -57.502  1.00112.39           C  
ATOM   4614  C   ILE C 320     -61.645  79.692 -58.961  1.00111.70           C  
ATOM   4615  O   ILE C 320     -61.109  78.920 -59.756  1.00109.54           O  
ATOM   4616  CB  ILE C 320     -63.249  78.677 -57.321  1.00 99.10           C  
ATOM   4617  CG1 ILE C 320     -63.324  77.975 -55.970  1.00 99.29           C  
ATOM   4618  CG2 ILE C 320     -63.573  77.696 -58.444  1.00 97.95           C  
ATOM   4619  CD1 ILE C 320     -64.719  77.769 -55.490  1.00101.69           C  
ATOM   4620  H   ILE C 320     -62.410  80.704 -55.987  1.00114.45           H  
ATOM   4621  HA  ILE C 320     -61.091  78.551 -57.257  1.00112.39           H  
ATOM   4622  HB  ILE C 320     -63.987  79.478 -57.358  1.00 99.10           H  
ATOM   4623 HG12 ILE C 320     -62.841  77.002 -56.058  1.00 99.29           H  
ATOM   4624 HG13 ILE C 320     -62.791  78.579 -55.236  1.00 99.29           H  
ATOM   4625 HG21 ILE C 320     -62.850  76.880 -58.433  1.00 97.95           H  
ATOM   4626 HG22 ILE C 320     -63.524  78.212 -59.403  1.00 97.95           H  
ATOM   4627 HG23 ILE C 320     -64.576  77.295 -58.298  1.00 97.95           H  
ATOM   4628 HD11 ILE C 320     -65.267  77.165 -56.214  1.00101.69           H  
ATOM   4629 HD12 ILE C 320     -65.211  78.735 -55.377  1.00101.69           H  
ATOM   4630 HD13 ILE C 320     -64.700  77.256 -54.529  1.00101.69           H  
ATOM   4631  N   ILE C 321     -62.062  80.901 -59.310  1.00 98.21           N  
ATOM   4632  CA  ILE C 321     -61.931  81.353 -60.684  1.00 98.14           C  
ATOM   4633  C   ILE C 321     -60.471  81.572 -61.048  1.00 96.25           C  
ATOM   4634  O   ILE C 321     -59.956  80.934 -61.962  1.00 94.27           O  
ATOM   4635  CB  ILE C 321     -62.779  82.593 -60.942  1.00 90.85           C  
ATOM   4636  CG1 ILE C 321     -64.248  82.174 -60.921  1.00 92.70           C  
ATOM   4637  CG2 ILE C 321     -62.403  83.227 -62.262  1.00 91.02           C  
ATOM   4638  CD1 ILE C 321     -65.167  83.109 -61.610  1.00 96.00           C  
ATOM   4639  H   ILE C 321     -62.473  81.511 -58.617  1.00 98.21           H  
ATOM   4640  HA  ILE C 321     -62.312  80.568 -61.337  1.00 98.14           H  
ATOM   4641  HB  ILE C 321     -62.604  83.342 -60.169  1.00 90.85           H  
ATOM   4642 HG12 ILE C 321     -64.330  81.200 -61.403  1.00 92.70           H  
ATOM   4643 HG13 ILE C 321     -64.563  82.093 -59.881  1.00 92.70           H  
ATOM   4644 HG21 ILE C 321     -62.563  82.511 -63.068  1.00 91.02           H  
ATOM   4645 HG22 ILE C 321     -61.353  83.519 -62.239  1.00 91.02           H  
ATOM   4646 HG23 ILE C 321     -63.022  84.108 -62.431  1.00 91.02           H  
ATOM   4647 HD11 ILE C 321     -64.870  83.206 -62.654  1.00 96.00           H  
ATOM   4648 HD12 ILE C 321     -65.122  84.085 -61.127  1.00 96.00           H  
ATOM   4649 HD13 ILE C 321     -66.185  82.724 -61.556  1.00 96.00           H  
ATOM   4650  N   VAL C 322     -59.802  82.445 -60.305  1.00105.38           N  
ATOM   4651  CA  VAL C 322     -58.376  82.696 -60.489  1.00104.19           C  
ATOM   4652  C   VAL C 322     -57.541  81.407 -60.487  1.00101.18           C  
ATOM   4653  O   VAL C 322     -56.554  81.294 -61.217  1.00 99.75           O  
ATOM   4654  CB  VAL C 322     -57.865  83.693 -59.424  1.00 88.38           C  
ATOM   4655  CG1 VAL C 322     -56.366  83.591 -59.242  1.00 87.09           C  
ATOM   4656  CG2 VAL C 322     -58.268  85.104 -59.805  1.00 91.51           C  
ATOM   4657  H   VAL C 322     -60.297  82.954 -59.587  1.00105.38           H  
ATOM   4658  HA  VAL C 322     -58.252  83.139 -61.477  1.00104.19           H  
ATOM   4659  HB  VAL C 322     -58.324  83.439 -58.469  1.00 88.38           H  
ATOM   4660 HG11 VAL C 322     -55.868  83.839 -60.180  1.00 87.09           H  
ATOM   4661 HG12 VAL C 322     -56.104  82.574 -58.949  1.00 87.09           H  
ATOM   4662 HG13 VAL C 322     -56.046  84.286 -58.466  1.00 87.09           H  
ATOM   4663 HG21 VAL C 322     -57.813  85.367 -60.760  1.00 91.51           H  
ATOM   4664 HG22 VAL C 322     -57.928  85.799 -59.037  1.00 91.51           H  
ATOM   4665 HG23 VAL C 322     -59.353  85.161 -59.892  1.00 91.51           H  
ATOM   4666  N   ALA C 323     -57.963  80.427 -59.695  1.00 94.28           N  
ATOM   4667  CA  ALA C 323     -57.243  79.158 -59.599  1.00 91.95           C  
ATOM   4668  C   ALA C 323     -57.353  78.336 -60.878  1.00 90.41           C  
ATOM   4669  O   ALA C 323     -56.492  77.501 -61.179  1.00 88.67           O  
ATOM   4670  CB  ALA C 323     -57.744  78.353 -58.407  1.00 82.80           C  
ATOM   4671  H   ALA C 323     -58.800  80.562 -59.147  1.00 94.28           H  
ATOM   4672  HA  ALA C 323     -56.189  79.394 -59.455  1.00 91.95           H  
ATOM   4673  HB1 ALA C 323     -58.798  78.115 -58.547  1.00 82.80           H  
ATOM   4674  HB2 ALA C 323     -57.622  78.939 -57.496  1.00 82.80           H  
ATOM   4675  HB3 ALA C 323     -57.171  77.430 -58.325  1.00 82.80           H  
ATOM   4676  N   ASN C 324     -58.422  78.582 -61.624  1.00102.06           N  
ATOM   4677  CA  ASN C 324     -58.683  77.850 -62.846  1.00101.31           C  
ATOM   4678  C   ASN C 324     -57.797  78.313 -63.984  1.00100.59           C  
ATOM   4679  O   ASN C 324     -57.701  77.633 -65.000  1.00 99.84           O  
ATOM   4680  CB  ASN C 324     -60.142  78.006 -63.255  1.00103.35           C  
ATOM   4681  CG  ASN C 324     -60.868  76.692 -63.300  1.00103.33           C  
ATOM   4682  OD1 ASN C 324     -61.641  76.367 -62.400  1.00104.34           O  
ATOM   4683  ND2 ASN C 324     -60.614  75.912 -64.343  1.00102.56           N  
ATOM   4684  H   ASN C 324     -59.071  79.299 -61.332  1.00102.06           H  
ATOM   4685  HA  ASN C 324     -58.462  76.802 -62.644  1.00101.31           H  
ATOM   4686  HB2 ASN C 324     -60.181  78.462 -64.244  1.00103.35           H  
ATOM   4687  HB3 ASN C 324     -60.640  78.656 -62.536  1.00103.35           H  
ATOM   4688 HD21 ASN C 324     -61.063  75.011 -64.421  1.00102.56           H  
ATOM   4689 HD22 ASN C 324     -59.972  76.220 -65.059  1.00102.56           H  
ATOM   4690  N   VAL C 325     -57.164  79.470 -63.802  1.00 98.69           N  
ATOM   4691  CA  VAL C 325     -56.346  80.088 -64.834  1.00 98.54           C  
ATOM   4692  C   VAL C 325     -54.949  79.498 -64.852  1.00 96.62           C  
ATOM   4693  O   VAL C 325     -54.272  79.487 -63.819  1.00 96.37           O  
ATOM   4694  CB  VAL C 325     -56.232  81.593 -64.626  1.00 76.07           C  
ATOM   4695  CG1 VAL C 325     -55.263  82.138 -65.590  1.00 75.96           C  
ATOM   4696  CG2 VAL C 325     -57.576  82.251 -64.829  1.00 78.44           C  
ATOM   4697  H   VAL C 325     -57.255  79.938 -62.911  1.00 98.69           H  
ATOM   4698  HA  VAL C 325     -56.840  79.890 -65.785  1.00 98.54           H  
ATOM   4699  HB  VAL C 325     -55.896  81.793 -63.609  1.00 76.07           H  
ATOM   4700 HG11 VAL C 325     -55.606  81.935 -66.604  1.00 75.96           H  
ATOM   4701 HG12 VAL C 325     -54.292  81.668 -65.434  1.00 75.96           H  
ATOM   4702 HG13 VAL C 325     -55.173  83.215 -65.446  1.00 75.96           H  
ATOM   4703 HG21 VAL C 325     -57.925  82.059 -65.844  1.00 78.44           H  
ATOM   4704 HG22 VAL C 325     -57.481  83.326 -64.674  1.00 78.44           H  
ATOM   4705 HG23 VAL C 325     -58.292  81.843 -64.115  1.00 78.44           H  
ATOM   4706  N   PRO C 326     -54.537  78.945 -66.003  1.00 87.68           N  
ATOM   4707  CA  PRO C 326     -53.177  78.445 -66.249  1.00 86.27           C  
ATOM   4708  C   PRO C 326     -52.142  79.530 -66.533  1.00 86.92           C  
ATOM   4709  O   PRO C 326     -52.044  80.001 -67.662  1.00 87.43           O  
ATOM   4710  CB  PRO C 326     -53.354  77.569 -67.487  1.00 85.93           C  
ATOM   4711  CG  PRO C 326     -54.796  77.168 -67.442  1.00 86.69           C  
ATOM   4712  CD  PRO C 326     -55.481  78.408 -66.999  1.00 88.27           C  
ATOM   4713  HA  PRO C 326     -52.790  77.937 -65.366  1.00 86.27           H  
ATOM   4714  HB2 PRO C 326     -53.136  78.132 -68.395  1.00 85.93           H  
ATOM   4715  HB3 PRO C 326     -52.706  76.694 -67.438  1.00 85.93           H  
ATOM   4716  HG2 PRO C 326     -54.954  76.359 -66.729  1.00 86.69           H  
ATOM   4717  HG3 PRO C 326     -55.146  76.859 -68.427  1.00 86.69           H  
ATOM   4718  HD2 PRO C 326     -56.448  78.186 -66.548  1.00 88.27           H  
ATOM   4719  HD3 PRO C 326     -55.618  79.102 -67.828  1.00 88.27           H  
ATOM   4720  N   GLU C 327     -51.359  79.884 -65.524  1.00 90.47           N  
ATOM   4721  CA  GLU C 327     -50.397  80.964 -65.633  1.00 91.81           C  
ATOM   4722  C   GLU C 327     -49.190  80.474 -66.393  1.00 92.09           C  
ATOM   4723  O   GLU C 327     -48.561  81.229 -67.123  1.00 94.07           O  
ATOM   4724  CB  GLU C 327     -49.978  81.415 -64.239  1.00119.10           C  
ATOM   4725  CG  GLU C 327     -51.092  81.228 -63.229  1.00118.13           C  
ATOM   4726  CD  GLU C 327     -50.784  80.184 -62.188  1.00117.56           C  
ATOM   4727  OE1 GLU C 327     -49.587  79.911 -61.975  1.00118.86           O  
ATOM   4728  OE2 GLU C 327     -51.737  79.644 -61.581  1.00116.51           O1-
ATOM   4729  H   GLU C 327     -51.435  79.385 -64.649  1.00 90.47           H  
ATOM   4730  HA  GLU C 327     -50.845  81.805 -66.162  1.00 91.81           H  
ATOM   4731  HB2 GLU C 327     -49.114  80.830 -63.924  1.00119.10           H  
ATOM   4732  HB3 GLU C 327     -49.708  82.471 -64.276  1.00119.10           H  
ATOM   4733  HG2 GLU C 327     -51.995  80.930 -63.761  1.00118.13           H  
ATOM   4734  HG3 GLU C 327     -51.265  82.179 -62.725  1.00118.13           H  
ATOM   4735  N   GLY C 328     -48.869  79.198 -66.218  1.00102.79           N  
ATOM   4736  CA  GLY C 328     -47.675  78.638 -66.815  1.00103.18           C  
ATOM   4737  C   GLY C 328     -47.845  78.455 -68.305  1.00102.06           C  
ATOM   4738  O   GLY C 328     -46.928  78.695 -69.086  1.00103.66           O  
ATOM   4739  H   GLY C 328     -49.468  78.608 -65.659  1.00102.79           H  
ATOM   4740  HA2 GLY C 328     -46.837  79.311 -66.632  1.00103.18           H  
ATOM   4741  HA3 GLY C 328     -47.470  77.670 -66.359  1.00103.18           H
[truncated: 1,347,514 more chars]
