# Supplementary material for: Calotropin and corotoxigenin 3-O-glucopyranoside from the desert milkweed Asclepias subulata inhibit the Na+/K+-ATPase activity
Source: PeerJ. 2022 Jun 2;10:e13524. doi: 10.7717/peerj.13524 (PMC9167584; doi:10.7717/peerj.13524)
Supplement: Supplemental Information 8 [file peerj-10-13524-s008.pdb]

REMARK   Accelrys Discovery Studio PDB file
REMARK   Created:  2022-02-04T10:49:35Z
CRYST1  117.470  118.080  494.660  90.00  90.00  90.00 P212121    
MODEL        1
ATOM      1  N   LYS C  21     -64.191 108.514 -94.966  1.00189.75           N1+
ATOM      2  HT1 LYS C  21     -64.952 109.116 -94.516  1.00193.27           H  
ATOM      3  HT2 LYS C  21     -63.306 109.100 -95.099  1.00193.27           H  
ATOM      4  HT3 LYS C  21     -63.974 107.680 -94.331  1.00193.27           H  
ATOM      5  CA  LYS C  21     -64.654 108.032 -96.261  1.00190.72           C  
ATOM      6  HA  LYS C  21     -65.541 107.418 -96.104  1.00193.27           H  
ATOM      7  CB  LYS C  21     -65.033 109.212 -97.169  1.00193.71           C  
ATOM      8  HB1 LYS C  21     -65.568 109.946 -96.566  1.00193.27           H  
ATOM      9  HB2 LYS C  21     -64.113 109.656 -97.550  1.00193.27           H  
ATOM     10  CG  LYS C  21     -65.915 108.842 -98.364  1.00196.53           C  
ATOM     11  HG1 LYS C  21     -65.387 108.111 -98.976  1.00193.27           H  
ATOM     12  HG2 LYS C  21     -66.842 108.405 -97.993  1.00193.27           H  
ATOM     13  CD  LYS C  21     -66.254 110.048 -99.227  1.00196.83           C  
ATOM     14  HD1 LYS C  21     -66.851 110.749 -98.643  1.00193.27           H  
ATOM     15  HD2 LYS C  21     -65.330 110.532 -99.543  1.00193.27           H  
ATOM     16  CE  LYS C  21     -67.043 109.625-100.458  1.00199.49           C  
ATOM     17  HE1 LYS C  21     -66.362 109.152-101.165  1.00193.27           H  
ATOM     18  HE2 LYS C  21     -67.808 108.910-100.155  1.00193.27           H  
ATOM     19  NZ  LYS C  21     -67.704 110.777-101.129  1.00201.62           N1+
ATOM     20  HZ1 LYS C  21     -68.244 110.430-101.985  1.00193.27           H  
ATOM     21  HZ2 LYS C  21     -66.962 111.484-101.438  1.00193.27           H  
ATOM     22  HZ3 LYS C  21     -68.382 111.247-100.447  1.00193.27           H  
ATOM     23  C   LYS C  21     -63.579 107.169 -96.921  1.00186.23           C  
ATOM     24  O   LYS C  21     -63.475 107.116 -98.146  1.00184.54           O  
ATOM     25  N   GLU C  22     -62.774 106.488 -96.112  1.00220.62           N  
ATOM     26  HN  GLU C  22     -62.925 106.517 -95.053  1.00218.63           H  
ATOM     27  CA  GLU C  22     -61.683 105.700 -96.676  1.00216.07           C  
ATOM     28  HA  GLU C  22     -61.287 106.274 -97.514  1.00218.63           H  
ATOM     29  CB  GLU C  22     -60.530 105.524 -95.686  1.00217.42           C  
ATOM     30  HB1 GLU C  22     -59.594 105.588 -96.242  1.00218.63           H  
ATOM     31  HB2 GLU C  22     -60.579 106.337 -94.961  1.00218.63           H  
ATOM     32  CG  GLU C  22     -60.536 104.220 -94.928  1.00219.40           C  
ATOM     33  HG1 GLU C  22     -61.486 103.715 -95.101  1.00218.63           H  
ATOM     34  HG2 GLU C  22     -59.721 103.596 -95.293  1.00218.63           H  
ATOM     35  CD  GLU C  22     -60.360 104.435 -93.444  1.00220.33           C  
ATOM     36  OE1 GLU C  22     -60.719 105.531 -92.965  1.00221.35           O  
ATOM     37  OE2 GLU C  22     -59.862 103.518 -92.760  1.00219.97           O  
ATOM     38  C   GLU C  22     -62.160 104.366 -97.250  1.00218.07           C  
ATOM     39  O   GLU C  22     -61.470 103.764 -98.079  1.00214.40           O  
ATOM     40  N   ARG C  23     -63.350 103.931 -96.831  1.00225.46           N  
ATOM     41  HN  ARG C  23     -63.843 104.447 -96.034  1.00209.69           H  
ATOM     42  CA  ARG C  23     -63.995 102.768 -97.433  1.00228.03           C  
ATOM     43  HA  ARG C  23     -63.437 101.866 -97.180  1.00209.69           H  
ATOM     44  CB  ARG C  23     -65.440 102.639 -96.936  1.00198.33           C  
ATOM     45  HB1 ARG C  23     -65.777 103.625 -96.617  1.00209.69           H  
ATOM     46  HB2 ARG C  23     -66.055 102.296 -97.768  1.00209.69           H  
ATOM     47  CG  ARG C  23     -65.636 101.676 -95.777  1.00201.58           C  
ATOM     48  HG1 ARG C  23     -64.970 101.959 -94.962  1.00209.69           H  
ATOM     49  HG2 ARG C  23     -66.670 101.732 -95.438  1.00209.69           H  
ATOM     50  CD  ARG C  23     -65.328 100.249 -96.197  1.00200.87           C  
ATOM     51  HD1 ARG C  23     -64.278 100.186 -96.482  1.00209.69           H  
ATOM     52  HD2 ARG C  23     -65.517  99.586 -95.353  1.00209.69           H  
ATOM     53  NE  ARG C  23     -66.150  99.819 -97.327  1.00202.64           N  
ATOM     54  HE  ARG C  23     -66.974 100.439 -97.611  1.00209.69           H  
ATOM     55  CZ  ARG C  23     -65.938  98.706 -98.024  1.00201.13           C  
ATOM     56  NH1 ARG C  23     -64.926  97.907 -97.712  1.00197.94           N  
ATOM     57 1HH1 ARG C  23     -64.278  98.157 -96.898  1.00209.69           H  
ATOM     58 2HH1 ARG C  23     -64.758  97.012 -98.274  1.00209.69           H  
ATOM     59  NH2 ARG C  23     -66.736  98.395 -99.036  1.00202.77           N  
ATOM     60 1HH2 ARG C  23     -67.551  99.039 -99.292  1.00209.69           H  
ATOM     61 2HH2 ARG C  23     -66.565  97.500 -99.596  1.00209.69           H  
ATOM     62  C   ARG C  23     -63.997 102.964 -98.941  1.00225.59           C  
ATOM     63  O   ARG C  23     -63.415 102.166 -99.691  1.00222.29           O  
ATOM     64  N   ASP C  24     -64.590 104.078 -99.362  1.00258.16           N  
ATOM     65  HN  ASP C  24     -65.025 104.734 -98.636  1.00227.46           H  
ATOM     66  CA  ASP C  24     -64.672 104.442-100.770  1.00256.46           C  
ATOM     67  HA  ASP C  24     -65.300 103.708-101.275  1.00227.46           H  
ATOM     68  CB  ASP C  24     -65.320 105.820-100.933  1.00202.47           C  
ATOM     69  HB1 ASP C  24     -66.262 105.830-100.384  1.00227.46           H  
ATOM     70  HB2 ASP C  24     -64.649 106.572-100.518  1.00227.46           H  
ATOM     71  CG  ASP C  24     -65.600 106.166-102.385  1.00202.12           C  
ATOM     72  OD1 ASP C  24     -65.742 105.235-103.207  1.00201.98           O  
ATOM     73  OD2 ASP C  24     -65.685 107.371-102.702  1.00202.13           O  
ATOM     74  C   ASP C  24     -63.301 104.430-101.431  1.00249.37           C  
ATOM     75  O   ASP C  24     -63.161 103.965-102.566  1.00247.03           O  
ATOM     76  N   MET C  25     -62.288 104.911-100.711  1.00188.31           N  
ATOM     77  HN  MET C  25     -62.458 105.239 -99.707  1.00195.03           H  
ATOM     78  CA  MET C  25     -60.951 104.993-101.282  1.00181.71           C  
ATOM     79  HA  MET C  25     -61.008 105.592-102.191  1.00195.03           H  
ATOM     80  CB  MET C  25     -59.977 105.681-100.321  1.00209.74           C  
ATOM     81  HB1 MET C  25     -59.691 104.972 -99.544  1.00195.03           H  
ATOM     82  HB2 MET C  25     -59.092 105.986-100.879  1.00195.03           H  
ATOM     83  CG  MET C  25     -60.588 106.910 -99.661  1.00212.81           C  
ATOM     84  HG1 MET C  25     -61.531 107.117-100.166  1.00195.03           H  
ATOM     85  HG2 MET C  25     -60.781 106.659 -98.618  1.00195.03           H  
ATOM     86  SD  MET C  25     -59.620 108.431 -99.680  1.00208.36           S  
ATOM     87  CE  MET C  25     -58.157 107.948 -98.771  1.00203.74           C  
ATOM     88  HE1 MET C  25     -57.473 108.794 -98.707  1.00195.03           H  
ATOM     89  HE2 MET C  25     -57.666 107.122 -99.285  1.00195.03           H  
ATOM     90  HE3 MET C  25     -58.440 107.634 -97.766  1.00195.03           H  
ATOM     91  C   MET C  25     -60.497 103.590-101.669  1.00179.52           C  
ATOM     92  O   MET C  25     -60.146 103.347-102.830  1.00176.02           O  
ATOM     93  N   ASP C  26     -60.596 102.651-100.729  1.00191.37           N  
ATOM     94  HN  ASP C  26     -60.964 102.906 -99.757  1.00169.54           H  
ATOM     95  CA  ASP C  26     -60.204 101.274-101.022  1.00189.68           C  
ATOM     96  HA  ASP C  26     -59.201 101.299-101.448  1.00169.54           H  
ATOM     97  CB  ASP C  26     -60.147 100.424 -99.750  1.00152.61           C  
ATOM     98  HB1 ASP C  26     -60.703 100.934 -98.963  1.00169.54           H  
ATOM     99  HB2 ASP C  26     -60.608  99.458 -99.954  1.00169.54           H  
ATOM    100  CG  ASP C  26     -58.726 100.194 -99.271  1.00148.64           C  
ATOM    101  OD1 ASP C  26     -57.889 101.106 -99.428  1.00145.47           O  
ATOM    102  OD2 ASP C  26     -58.444  99.098 -98.745  1.00148.90           O  
ATOM    103  C   ASP C  26     -61.133 100.647-102.060  1.00191.45           C  
ATOM    104  O   ASP C  26     -60.719  99.773-102.825  1.00188.23           O  
ATOM    105  N   GLU C  27     -62.380 101.115-102.099  1.00163.94           N  
ATOM    106  HN  GLU C  27     -62.686 101.857-101.391  1.00183.14           H  
ATOM    107  CA  GLU C  27     -63.334 100.632-103.091  1.00166.36           C  
ATOM    108  HA  GLU C  27     -63.366  99.544-103.027  1.00183.14           H  
ATOM    109  CB  GLU C  27     -64.741 101.165-102.814  1.00189.41           C  
ATOM    110  HB1 GLU C  27     -64.655 102.200-102.484  1.00183.14           H  
ATOM    111  HB2 GLU C  27     -65.310 101.125-103.743  1.00183.14           H  
ATOM    112  CG  GLU C  27     -65.503 100.389-101.755  1.00194.80           C  
ATOM    113  HG1 GLU C  27     -65.475  99.330-102.010  1.00183.14           H  
ATOM    114  HG2 GLU C  27     -65.018 100.544-100.791  1.00183.14           H  
ATOM    115  CD  GLU C  27     -66.951 100.825-101.647  1.00201.70           C  
ATOM    116  OE1 GLU C  27     -67.353 101.755-102.380  1.00202.51           O  
ATOM    117  OE2 GLU C  27     -67.688 100.237-100.829  1.00206.39           O  
ATOM    118  C   GLU C  27     -62.888 101.009-104.497  1.00161.84           C  
ATOM    119  O   GLU C  27     -63.150 100.277-105.453  1.00161.27           O  
ATOM    120  N   LEU C  28     -62.209 102.147-104.626  1.00184.01           N  
ATOM    121  HN  LEU C  28     -62.062 102.780-103.776  1.00165.12           H  
ATOM    122  CA  LEU C  28     -61.664 102.533-105.924  1.00179.47           C  
ATOM    123  HA  LEU C  28     -62.350 102.178-106.694  1.00165.12           H  
ATOM    124  CB  LEU C  28     -61.556 104.059-106.056  1.00149.48           C  
ATOM    125  HB1 LEU C  28     -61.123 104.436-105.130  1.00165.12           H  
ATOM    126  HB2 LEU C  28     -60.880 104.267-106.885  1.00165.12           H  
ATOM    127  CG  LEU C  28     -62.850 104.844-106.311  1.00154.84           C  
ATOM    128  HG  LEU C  28     -63.532 104.647-105.484  1.00165.12           H  
ATOM    129  CD1 LEU C  28     -62.574 106.341-106.347  1.00155.42           C  
ATOM    130 1HD1 LEU C  28     -63.505 106.878-106.529  1.00165.12           H  
ATOM    131 2HD1 LEU C  28     -61.866 106.561-107.146  1.00165.12           H  
ATOM    132 3HD1 LEU C  28     -62.154 106.657-105.392  1.00165.12           H  
ATOM    133  CD2 LEU C  28     -63.530 104.399-107.600  1.00155.66           C  
ATOM    134 1HD2 LEU C  28     -64.443 104.976-107.748  1.00165.12           H  
ATOM    135 2HD2 LEU C  28     -63.778 103.340-107.534  1.00165.12           H  
ATOM    136 3HD2 LEU C  28     -62.857 104.562-108.442  1.00165.12           H  
ATOM    137  C   LEU C  28     -60.309 101.862-106.157  1.00173.06           C  
ATOM    138  O   LEU C  28     -59.791 101.864-107.275  1.00169.04           O  
ATOM    139  N   LYS C  29     -59.726 101.307-105.098  1.00155.64           N  
ATOM    140  HN  LYS C  29     -60.194 101.371-104.138  1.00153.64           H  
ATOM    141  CA  LYS C  29     -58.450 100.610-105.239  1.00150.33           C  
ATOM    142  HA  LYS C  29     -57.912 101.090-106.056  1.00153.64           H  
ATOM    143  CB  LYS C  29     -57.601 100.782-103.982  1.00160.72           C  
ATOM    144  HB1 LYS C  29     -58.104 100.282-103.154  1.00153.64           H  
ATOM    145  HB2 LYS C  29     -56.631 100.316-104.154  1.00153.64           H  
ATOM    146  CG  LYS C  29     -57.377 102.228-103.603  1.00160.55           C  
ATOM    147  HG1 LYS C  29     -57.199 102.810-104.507  1.00153.64           H  
ATOM    148  HG2 LYS C  29     -58.265 102.605-103.096  1.00153.64           H  
ATOM    149  CD  LYS C  29     -56.189 102.366-102.686  1.00157.96           C  
ATOM    150  HD1 LYS C  29     -56.097 103.405-102.371  1.00153.64           H  
ATOM    151  HD2 LYS C  29     -56.334 101.732-101.811  1.00153.64           H  
ATOM    152  CE  LYS C  29     -54.924 101.948-103.400  1.00152.84           C  
ATOM    153  HE1 LYS C  29     -54.115 101.890-102.671  1.00153.64           H  
ATOM    154  HE2 LYS C  29     -55.083 100.966-103.845  1.00153.64           H  
ATOM    155  NZ  LYS C  29     -54.530 102.899-104.474  1.00149.22           N1+
ATOM    156  HZ1 LYS C  29     -53.632 102.555-104.944  1.00153.64           H  
ATOM    157  HZ2 LYS C  29     -54.362 103.867-104.050  1.00153.64           H  
ATOM    158  HZ3 LYS C  29     -55.312 102.960-105.202  1.00153.64           H  
ATOM    159  C   LYS C  29     -58.569  99.128-105.591  1.00150.01           C  
ATOM    160  O   LYS C  29     -57.616  98.534-106.095  1.00145.53           O  
ATOM    161  N   LYS C  30     -59.738  98.539-105.351  1.00162.07           N  
ATOM    162  HN  LYS C  30     -60.533  99.104-104.911  1.00155.60           H  
ATOM    163  CA  LYS C  30     -59.950  97.131-105.680  1.00162.03           C  
ATOM    164  HA  LYS C  30     -58.989  96.619-105.625  1.00155.60           H  
ATOM    165  CB  LYS C  30     -60.911  96.458-104.692  1.00145.02           C  
ATOM    166  HB1 LYS C  30     -61.838  97.031-104.678  1.00155.60           H  
ATOM    167  HB2 LYS C  30     -61.113  95.449-105.050  1.00155.60           H  
ATOM    168  CG  LYS C  30     -60.393  96.358-103.258  1.00145.95           C  
ATOM    169  HG1 LYS C  30     -59.415  95.877-103.266  1.00155.60           H  
ATOM    170  HG2 LYS C  30     -60.302  97.361-102.842  1.00155.60           H  
ATOM    171  CD  LYS C  30     -61.342  95.542-102.386  1.00150.83           C  
ATOM    172  HD1 LYS C  30     -62.356  95.918-102.521  1.00155.60           H  
ATOM    173  HD2 LYS C  30     -61.296  94.498-102.696  1.00155.60           H  
ATOM    174  CE  LYS C  30     -60.974  95.635-100.913  1.00153.07           C  
ATOM    175  HE1 LYS C  30     -59.976  95.220-100.771  1.00155.60           H  
ATOM    176  HE2 LYS C  30     -60.978  96.683-100.613  1.00155.60           H  
ATOM    177  NZ  LYS C  30     -61.935  94.885-100.058  1.00158.29           N1+
ATOM    178  HZ1 LYS C  30     -61.644  94.973 -99.032  1.00155.60           H  
ATOM    179  HZ2 LYS C  30     -61.935  93.853-100.341  1.00155.60           H  
ATOM    180  HZ3 LYS C  30     -62.918  95.289-100.186  1.00155.60           H  
ATOM    181  C   LYS C  30     -60.478  97.005-107.104  1.00161.64           C  
ATOM    182  O   LYS C  30     -60.701  95.900-107.604  1.00161.53           O  
ATOM    183  N   GLU C  31     -60.676  98.152-107.746  1.00167.93           N  
ATOM    184  HN  GLU C  31     -60.512  99.070-107.221  1.00177.33           H  
ATOM    185  CA  GLU C  31     -61.107  98.208-109.135  1.00167.70           C  
ATOM    186  HA  GLU C  31     -61.656  97.297-109.375  1.00177.33           H  
ATOM    187  CB  GLU C  31     -62.019  99.415-109.357  1.00179.40           C  
ATOM    188  HB1 GLU C  31     -61.463 100.315-109.095  1.00177.33           H  
ATOM    189  HB2 GLU C  31     -62.289  99.448-110.412  1.00177.33           H  
ATOM    190  CG  GLU C  31     -63.300  99.394-108.539  1.00186.37           C  
ATOM    191  HG1 GLU C  31     -63.920  98.565-108.882  1.00177.33           H  
ATOM    192  HG2 GLU C  31     -63.042  99.246-107.490  1.00177.33           H  
ATOM    193  CD  GLU C  31     -64.094 100.680-108.668  1.00190.35           C  
ATOM    194  OE1 GLU C  31     -63.578 101.640-109.278  1.00187.32           O  
ATOM    195  OE2 GLU C  31     -65.234 100.731-108.161  1.00196.78           O  
ATOM    196  C   GLU C  31     -59.889  98.309-110.043  1.00161.63           C  
ATOM    197  O   GLU C  31     -58.957  99.063-109.759  1.00158.46           O  
ATOM    198  N   VAL C  32     -59.898  97.547-111.133  1.00164.78           N  
ATOM    199  HN  VAL C  32     -60.729  96.897-111.309  1.00151.70           H  
ATOM    200  CA  VAL C  32     -58.802  97.577-112.094  1.00159.86           C  
ATOM    201  HA  VAL C  32     -57.867  97.472-111.543  1.00151.70           H  
ATOM    202  CB  VAL C  32     -58.900  96.405-113.097  1.00139.07           C  
ATOM    203  HB  VAL C  32     -59.565  96.696-113.910  1.00151.70           H  
ATOM    204  CG1 VAL C  32     -57.530  96.081-113.679  1.00134.20           C  
ATOM    205 1HG1 VAL C  32     -57.620  95.253-114.383  1.00151.70           H  
ATOM    206 2HG1 VAL C  32     -56.850  95.801-112.875  1.00151.70           H  
ATOM    207 3HG1 VAL C  32     -57.138  96.957-114.197  1.00151.70           H  
ATOM    208  CG2 VAL C  32     -59.478  95.170-112.409  1.00141.69           C  
ATOM    209 1HG2 VAL C  32     -59.542  94.351-113.125  1.00151.70           H  
ATOM    210 2HG2 VAL C  32     -60.474  95.398-112.028  1.00151.70           H  
ATOM    211 3HG2 VAL C  32     -58.831  94.878-111.582  1.00151.70           H  
ATOM    212  C   VAL C  32     -58.788  98.940-112.799  1.00159.27           C  
ATOM    213  O   VAL C  32     -59.808  99.628-112.847  1.00163.04           O  
ATOM    214  N   SER C  33     -57.633  99.328-113.335  1.00163.35           N  
ATOM    215  HN  SER C  33     -56.868  98.598-113.500  1.00149.03           H  
ATOM    216  CA  SER C  33     -57.373 100.724-113.708  1.00162.20           C  
ATOM    217  HA  SER C  33     -57.860 101.350-112.960  1.00149.03           H  
ATOM    218  CB  SER C  33     -55.871 100.998-113.613  1.00121.45           C  
ATOM    219  HB1 SER C  33     -55.652 101.958-114.081  1.00149.03           H  
ATOM    220  HB2 SER C  33     -55.579 101.030-112.563  1.00149.03           H  
ATOM    221  OG  SER C  33     -55.132  99.981-114.271  1.00119.36           O  
ATOM    222  HG  SER C  33     -55.336  99.054-113.823  1.00149.03           H  
ATOM    223  C   SER C  33     -57.877 101.188-115.080  1.00163.21           C  
ATOM    224  O   SER C  33     -58.405 100.403-115.866  1.00164.63           O  
ATOM    225  N   MET C  34     -57.693 102.480-115.351  1.00148.95           N  
ATOM    226  HN  MET C  34     -57.305 103.115-114.582  1.00171.22           H  
ATOM    227  CA  MET C  34     -57.999 103.065-116.656  1.00149.48           C  
ATOM    228  HA  MET C  34     -58.153 102.256-117.371  1.00171.22           H  
ATOM    229  CB  MET C  34     -59.278 103.908-116.591  1.00189.43           C  
ATOM    230  HB1 MET C  34     -59.086 104.850-117.104  1.00171.22           H  
ATOM    231  HB2 MET C  34     -60.066 103.364-117.112  1.00171.22           H  
ATOM    232  CG  MET C  34     -59.777 104.230-115.188  1.00192.20           C  
ATOM    233  HG1 MET C  34     -59.303 103.554-114.476  1.00171.22           H  
ATOM    234  HG2 MET C  34     -59.515 105.259-114.943  1.00171.22           H  
ATOM    235  SD  MET C  34     -61.571 104.034-115.088  1.00199.09           S  
ATOM    236  CE  MET C  34     -62.052 105.506-114.190  1.00202.69           C  
ATOM    237  HE1 MET C  34     -63.134 105.514-114.058  1.00171.22           H  
ATOM    238  HE2 MET C  34     -61.749 106.390-114.751  1.00171.22           H  
ATOM    239  HE3 MET C  34     -61.567 105.512-113.214  1.00171.22           H  
ATOM    240  C   MET C  34     -56.830 103.920-117.136  1.00145.50           C  
ATOM    241  O   MET C  34     -55.852 104.085-116.407  1.00142.45           O  
ATOM    242  N   ASP C  35     -56.932 104.469-118.348  1.00149.95           N  
ATOM    243  HN  ASP C  35     -57.786 104.250-118.954  1.00133.36           H  
ATOM    244  CA  ASP C  35     -55.895 105.367-118.864  1.00146.69           C  
ATOM    245  HA  ASP C  35     -55.643 106.066-118.067  1.00133.36           H  
ATOM    246  CB  ASP C  35     -54.626 104.570-119.195  1.00120.55           C  
ATOM    247  HB1 ASP C  35     -54.871 103.508-119.192  1.00133.36           H  
ATOM    248  HB2 ASP C  35     -54.280 104.861-120.187  1.00133.36           H  
ATOM    249  CG  ASP C  35     -53.508 104.811-118.203  1.00117.56           C  
ATOM    250  OD1 ASP C  35     -53.422 105.934-117.670  1.00117.65           O  
ATOM    251  OD2 ASP C  35     -52.716 103.878-117.957  1.00115.42           O  
ATOM    252  C   ASP C  35     -56.292 106.196-120.094  1.00147.95           C  
ATOM    253  O   ASP C  35     -57.362 106.019-120.676  1.00151.14           O  
ATOM    254  N   ASP C  36     -55.397 107.108-120.466  1.00124.24           N  
ATOM    255  HN  ASP C  36     -54.532 107.239-119.850  1.00135.15           H  
ATOM    256  CA  ASP C  36     -55.517 107.943-121.661  1.00125.78           C  
ATOM    257  HA  ASP C  36     -56.560 107.925-121.978  1.00135.15           H  
ATOM    258  CB  ASP C  36     -55.151 109.391-121.339  1.00149.10           C  
ATOM    259  HB1 ASP C  36     -55.138 109.963-122.267  1.00135.15           H  
ATOM    260  HB2 ASP C  36     -55.907 109.801-120.669  1.00135.15           H  
ATOM    261  CG  ASP C  36     -53.790 109.515-120.672  1.00144.98           C  
ATOM    262  OD1 ASP C  36     -52.776 109.141-121.300  1.00142.31           O  
ATOM    263  OD2 ASP C  36     -53.731 110.000-119.522  1.00144.70           O  
ATOM    264  C   ASP C  36     -54.666 107.440-122.825  1.00124.53           C  
ATOM    265  O   ASP C  36     -54.545 108.118-123.840  1.00125.54           O  
ATOM    266  N   HIS C  37     -54.049 106.275-122.649  1.00141.47           N  
ATOM    267  HN  HIS C  37     -54.358 105.658-121.831  1.00140.49           H  
ATOM    268  CA  HIS C  37     -52.966 105.789-123.516  1.00139.15           C  
ATOM    269  HA  HIS C  37     -52.091 106.408-123.319  1.00140.49           H  
ATOM    270  CB  HIS C  37     -52.598 104.352-123.146  1.00135.92           C  
ATOM    271  HB1 HIS C  37     -51.750 104.046-123.759  1.00140.49           H  
ATOM    272  HB2 HIS C  37     -52.314 104.330-122.094  1.00140.49           H  
ATOM    273  ND1 HIS C  37     -54.800 103.293-122.520  1.00141.63           N  
ATOM    274  HD1 HIS C  37     -54.965 103.910-121.662  1.00140.49           H  
ATOM    275  CG  HIS C  37     -53.711 103.369-123.355  1.00139.09           C  
ATOM    276  CE1 HIS C  37     -55.613 102.338-122.942  1.00144.06           C  
ATOM    277  HE1 HIS C  37     -56.557 102.051-122.478  1.00140.49           H  
ATOM    278  NE2 HIS C  37     -55.084 101.794-124.021  1.00143.15           N  
ATOM    279  CD2 HIS C  37     -53.893 102.419-124.303  1.00140.04           C  
ATOM    280  HD2 HIS C  37     -53.222 102.193-125.132  1.00140.49           H  
ATOM    281  C   HIS C  37     -53.222 105.832-125.015  1.00140.90           C  
ATOM    282  O   HIS C  37     -52.279 105.928-125.801  1.00139.46           O  
ATOM    283  N   LYS C  38     -54.484 105.765-125.419  1.00126.70           N  
ATOM    284  HN  LYS C  38     -55.277 105.724-124.702  1.00135.07           H  
ATOM    285  CA  LYS C  38     -54.782 105.748-126.837  1.00129.26           C  
ATOM    286  HA  LYS C  38     -53.918 105.405-127.407  1.00135.07           H  
ATOM    287  CB  LYS C  38     -55.967 104.814-127.045  1.00135.45           C  
ATOM    288  HB1 LYS C  38     -56.624 105.240-127.803  1.00135.07           H  
ATOM    289  HB2 LYS C  38     -55.599 103.846-127.384  1.00135.07           H  
ATOM    290  CG  LYS C  38     -56.759 104.619-125.756  1.00136.08           C  
ATOM    291  HG1 LYS C  38     -56.184 103.976-125.090  1.00135.07           H  
ATOM    292  HG2 LYS C  38     -56.903 105.592-125.287  1.00135.07           H  
ATOM    293  CD  LYS C  38     -58.119 103.987-125.981  1.00139.43           C  
ATOM    294  HD1 LYS C  38     -58.673 104.577-126.711  1.00135.07           H  
ATOM    295  HD2 LYS C  38     -57.986 102.973-126.358  1.00135.07           H  
ATOM    296  CE  LYS C  38     -58.903 103.938-124.675  1.00140.69           C  
ATOM    297  HE1 LYS C  38     -58.374 103.290-123.977  1.00135.07           H  
ATOM    298  HE2 LYS C  38     -58.958 104.947-124.265  1.00135.07           H  
ATOM    299  NZ  LYS C  38     -60.289 103.419-124.846  1.00144.24           N1+
ATOM    300  HZ1 LYS C  38     -60.786 103.409-123.899  1.00135.07           H  
ATOM    301  HZ2 LYS C  38     -60.252 102.425-125.240  1.00135.07           H  
ATOM    302  HZ3 LYS C  38     -60.826 104.050-125.523  1.00135.07           H  
ATOM    303  C   LYS C  38     -55.165 107.161-127.245  1.00130.75           C  
ATOM    304  O   LYS C  38     -56.311 107.585-127.100  1.00133.04           O  
ATOM    305  N   LEU C  39     -54.197 107.860-127.825  1.00135.00           N  
ATOM    306  HN  LEU C  39     -53.269 107.371-128.038  1.00132.79           H  
ATOM    307  CA  LEU C  39     -54.344 109.262-128.184  1.00136.07           C  
ATOM    308  HA  LEU C  39     -55.368 109.458-128.504  1.00132.79           H  
ATOM    309  CB  LEU C  39     -53.989 110.159-126.992  1.00128.89           C  
ATOM    310  HB1 LEU C  39     -53.170 109.667-126.468  1.00132.79           H  
ATOM    311  HB2 LEU C  39     -53.639 111.103-127.409  1.00132.79           H  
ATOM    312  CG  LEU C  39     -55.033 110.514-125.931  1.00130.00           C  
ATOM    313  HG  LEU C  39     -55.417 109.589-125.501  1.00132.79           H  
ATOM    314  CD1 LEU C  39     -54.404 111.337-124.820  1.00127.89           C  
ATOM    315 1HD1 LEU C  39     -55.161 111.580-124.074  1.00132.79           H  
ATOM    316 2HD1 LEU C  39     -53.995 112.258-125.236  1.00132.79           H  
ATOM    317 3HD1 LEU C  39     -53.604 110.764-124.351  1.00132.79           H  
ATOM    318  CD2 LEU C  39     -56.187 111.270-126.554  1.00133.82           C  
ATOM    319 1HD2 LEU C  39     -56.920 111.514-125.785  1.00132.79           H  
ATOM    320 2HD2 LEU C  39     -56.657 110.651-127.319  1.00132.79           H  
ATOM    321 3HD2 LEU C  39     -55.817 112.190-127.008  1.00132.79           H  
ATOM    322  C   LEU C  39     -53.385 109.569-129.312  1.00136.38           C  
ATOM    323  O   LEU C  39     -52.279 109.030-129.345  1.00134.23           O  
ATOM    324  N   SER C  40     -53.778 110.458-130.216  1.00135.46           N  
ATOM    325  HN  SER C  40     -54.789 110.808-130.223  1.00141.92           H  
ATOM    326  CA  SER C  40     -52.828 110.952-131.193  1.00136.71           C  
ATOM    327  HA  SER C  40     -52.327 110.119-131.686  1.00141.92           H  
ATOM    328  CB  SER C  40     -53.504 111.848-132.227  1.00156.56           C  
ATOM    329  HB1 SER C  40     -52.827 111.994-133.069  1.00141.92           H  
ATOM    330  HB2 SER C  40     -54.417 111.365-132.574  1.00141.92           H  
ATOM    331  OG  SER C  40     -53.830 113.108-131.672  1.00156.83           O  
ATOM    332  HG  SER C  40     -54.485 112.975-130.862  1.00141.92           H  
ATOM    333  C   SER C  40     -51.836 111.748-130.377  1.00133.49           C  
ATOM    334  O   SER C  40     -52.230 112.434-129.437  1.00132.49           O  
ATOM    335  N   LEU C  41     -50.556 111.632-130.712  1.00141.75           N  
ATOM    336  HN  LEU C  41     -50.290 111.011-131.542  1.00135.86           H  
ATOM    337  CA  LEU C  41     -49.502 112.327-129.981  1.00139.12           C  
ATOM    338  HA  LEU C  41     -49.474 111.948-128.960  1.00135.86           H  
ATOM    339  CB  LEU C  41     -48.144 112.080-130.634  1.00131.69           C  
ATOM    340  HB1 LEU C  41     -48.163 112.528-131.627  1.00135.86           H  
ATOM    341  HB2 LEU C  41     -47.385 112.574-130.027  1.00135.86           H  
ATOM    342  CG  LEU C  41     -47.741 110.612-130.788  1.00130.80           C  
ATOM    343  HG  LEU C  41     -48.261 110.041-130.019  1.00135.86           H  
ATOM    344  CD1 LEU C  41     -48.146 110.043-132.149  1.00134.60           C  
ATOM    345 1HD1 LEU C  41     -47.840 108.999-132.213  1.00135.86           H  
ATOM    346 2HD1 LEU C  41     -47.660 110.613-132.941  1.00135.86           H  
ATOM    347 3HD1 LEU C  41     -49.228 110.111-132.265  1.00135.86           H  
ATOM    348  CD2 LEU C  41     -46.251 110.455-130.556  1.00129.07           C  
ATOM    349 1HD2 LEU C  41     -45.974 109.407-130.668  1.00135.86           H  
ATOM    350 2HD2 LEU C  41     -46.002 110.791-129.549  1.00135.86           H  
ATOM    351 3HD2 LEU C  41     -45.704 111.054-131.284  1.00135.86           H  
ATOM    352  C   LEU C  41     -49.805 113.815-129.942  1.00140.83           C  
ATOM    353  O   LEU C  41     -49.539 114.499-128.947  1.00139.06           O  
ATOM    354  N   ASP C  42     -50.374 114.296-131.042  1.00167.14           N  
ATOM    355  HN  ASP C  42     -50.432 113.663-131.903  1.00172.19           H  
ATOM    356  CA  ASP C  42     -50.921 115.638-131.133  1.00169.75           C  
ATOM    357  HA  ASP C  42     -50.105 116.360-131.088  1.00172.19           H  
ATOM    358  CB  ASP C  42     -51.650 115.790-132.468  1.00172.40           C  
ATOM    359  HB1 ASP C  42     -50.919 115.717-133.273  1.00172.19           H  
ATOM    360  HB2 ASP C  42     -52.376 114.982-132.561  1.00172.19           H  
ATOM    361  CG  ASP C  42     -52.378 117.110-132.595  1.00175.82           C  
ATOM    362  OD1 ASP C  42     -51.927 118.111-131.998  1.00174.89           O  
ATOM    363  OD2 ASP C  42     -53.405 117.144-133.305  1.00179.91           O  
ATOM    364  C   ASP C  42     -51.878 115.892-129.971  1.00169.04           C  
ATOM    365  O   ASP C  42     -51.715 116.859-129.223  1.00168.56           O  
ATOM    366  N   GLU C  43     -52.857 115.005-129.809  1.00139.75           N  
ATOM    367  HN  GLU C  43     -52.917 114.169-130.474  1.00162.85           H  
ATOM    368  CA  GLU C  43     -53.853 115.141-128.747  1.00139.64           C  
ATOM    369  HA  GLU C  43     -54.230 116.163-128.772  1.00162.85           H  
ATOM    370  CB  GLU C  43     -55.035 114.200-128.994  1.00178.72           C  
ATOM    371  HB1 GLU C  43     -55.282 114.229-130.055  1.00162.85           H  
ATOM    372  HB2 GLU C  43     -54.733 113.189-128.718  1.00162.85           H  
ATOM    373  CG  GLU C  43     -56.278 114.560-128.204  1.00180.50           C  
ATOM    374  HG1 GLU C  43     -57.093 113.909-128.519  1.00162.85           H  
ATOM    375  HG2 GLU C  43     -56.076 114.404-127.144  1.00162.85           H  
ATOM    376  CD  GLU C  43     -56.698 116.002-128.413  1.00184.32           C  
ATOM    377  OE1 GLU C  43     -56.887 116.411-129.579  1.00188.02           O  
ATOM    378  OE2 GLU C  43     -56.832 116.731-127.407  1.00184.00           O  
ATOM    379  C   GLU C  43     -53.259 114.895-127.356  1.00135.30           C  
ATOM    380  O   GLU C  43     -53.685 115.512-126.374  1.00135.36           O  
ATOM    381  N   LEU C  44     -52.282 113.994-127.279  1.00134.82           N  
ATOM    382  HN  LEU C  44     -52.002 113.453-128.159  1.00126.08           H  
ATOM    383  CA  LEU C  44     -51.582 113.725-126.027  1.00131.06           C  
ATOM    384  HA  LEU C  44     -52.296 113.341-125.298  1.00126.08           H  
ATOM    385  CB  LEU C  44     -50.477 112.686-126.233  1.00123.49           C  
ATOM    386  HB1 LEU C  44     -50.954 111.716-126.370  1.00126.08           H  
ATOM    387  HB2 LEU C  44     -49.932 112.955-127.138  1.00126.08           H  
ATOM    388  CG  LEU C  44     -49.457 112.550-125.096  1.00120.19           C  
ATOM    389  HG  LEU C  44     -49.094 113.548-124.850  1.00126.08           H  
ATOM    390  CD1 LEU C  44     -50.108 111.970-123.851  1.00118.61           C  
ATOM    391 1HD1 LEU C  44     -49.365 111.883-123.059  1.00126.08           H  
ATOM    392 2HD1 LEU C  44     -50.513 110.984-124.078  1.00126.08           H  
ATOM    393 3HD1 LEU C  44     -50.914 112.626-123.522  1.00126.08           H  
ATOM    394  CD2 LEU C  44     -48.262 111.709-125.519  1.00118.76           C  
ATOM    395 1HD2 LEU C  44     -47.559 111.633-124.690  1.00126.08           H  
ATOM    396 2HD2 LEU C  44     -47.769 112.179-126.370  1.00126.08           H  
ATOM    397 3HD2 LEU C  44     -48.600 110.712-125.800  1.00126.08           H  
ATOM    398  C   LEU C  44     -50.961 114.997-125.484  1.00131.05           C  
ATOM    399  O   LEU C  44     -51.273 115.429-124.373  1.00130.64           O  
ATOM    400  N   HIS C  45     -50.089 115.605-126.281  1.00126.93           N  
ATOM    401  HN  HIS C  45     -49.904 115.217-127.261  1.00133.60           H  
ATOM    402  CA  HIS C  45     -49.384 116.795-125.831  1.00127.17           C  
ATOM    403  HA  HIS C  45     -48.968 116.585-124.846  1.00133.60           H  
ATOM    404  CB  HIS C  45     -48.225 117.125-126.769  1.00131.29           C  
ATOM    405  HB1 HIS C  45     -47.353 117.368-126.162  1.00133.60           H  
ATOM    406  HB2 HIS C  45     -48.013 116.243-127.374  1.00133.60           H  
ATOM    407  ND1 HIS C  45     -48.431 119.585-127.283  1.00136.50           N  
ATOM    408  HD1 HIS C  45     -48.196 119.913-126.292  1.00133.60           H  
ATOM    409  CG  HIS C  45     -48.492 118.276-127.692  1.00134.91           C  
ATOM    410  CE1 HIS C  45     -48.709 120.379-128.309  1.00139.91           C  
ATOM    411  HE1 HIS C  45     -48.743 121.468-128.284  1.00133.60           H  
ATOM    412  NE2 HIS C  45     -48.937 119.622-129.364  1.00140.67           N  
ATOM    413  CD2 HIS C  45     -48.806 118.301-129.010  1.00137.65           C  
ATOM    414  HD2 HIS C  45     -48.931 117.438-129.664  1.00133.60           H  
ATOM    415  C   HIS C  45     -50.334 117.976-125.695  1.00130.36           C  
ATOM    416  O   HIS C  45     -50.141 118.837-124.837  1.00130.63           O  
ATOM    417  N   ARG C  46     -51.362 118.014-126.537  1.00133.30           N  
ATOM    418  HN  ARG C  46     -51.459 117.256-127.286  1.00157.92           H  
ATOM    419  CA  ARG C  46     -52.358 119.074-126.454  1.00137.02           C  
ATOM    420  HA  ARG C  46     -51.850 120.036-126.516  1.00157.92           H  
ATOM    421  CB  ARG C  46     -53.352 118.969-127.611  1.00161.87           C  
ATOM    422  HB1 ARG C  46     -52.802 118.680-128.506  1.00157.92           H  
ATOM    423  HB2 ARG C  46     -54.079 118.195-127.365  1.00157.92           H  
ATOM    424  CG  ARG C  46     -54.109 120.250-127.914  1.00166.68           C  
ATOM    425  HG1 ARG C  46     -54.346 120.756-126.978  1.00157.92           H  
ATOM    426  HG2 ARG C  46     -53.485 120.898-128.530  1.00157.92           H  
ATOM    427  CD  ARG C  46     -55.400 119.945-128.658  1.00170.52           C  
ATOM    428  HD1 ARG C  46     -55.294 120.268-129.694  1.00157.92           H  
ATOM    429  HD2 ARG C  46     -55.577 118.870-128.628  1.00157.92           H  
ATOM    430  NE  ARG C  46     -56.548 120.629-128.066  1.00174.04           N  
ATOM    431  HE  ARG C  46     -56.982 121.441-128.612  1.00157.92           H  
ATOM    432  CZ  ARG C  46     -57.090 120.309-126.893  1.00172.94           C  
ATOM    433  NH1 ARG C  46     -56.588 119.318-126.166  1.00168.21           N  
ATOM    434 1HH1 ARG C  46     -55.741 118.769-126.522  1.00157.92           H  
ATOM    435 2HH1 ARG C  46     -57.030 119.068-125.224  1.00157.92           H  
ATOM    436  NH2 ARG C  46     -58.133 120.989-126.439  1.00176.99           N  
ATOM    437 1HH2 ARG C  46     -58.539 121.794-127.015  1.00157.92           H  
ATOM    438 2HH2 ARG C  46     -58.570 120.733-125.496  1.00157.92           H  
ATOM    439  C   ARG C  46     -53.091 118.994-125.118  1.00136.52           C  
ATOM    440  O   ARG C  46     -53.543 120.008-124.585  1.00139.05           O  
ATOM    441  N   LYS C  47     -53.210 117.782-124.584  1.00133.62           N  
ATOM    442  HN  LYS C  47     -52.876 116.931-125.139  1.00134.88           H  
ATOM    443  CA  LYS C  47     -53.787 117.587-123.256  1.00132.89           C  
ATOM    444  HA  LYS C  47     -54.637 118.262-123.159  1.00134.88           H  
ATOM    445  CB  LYS C  47     -54.304 116.155-123.091  1.00136.57           C  
ATOM    446  HB1 LYS C  47     -55.151 116.016-123.762  1.00134.88           H  
ATOM    447  HB2 LYS C  47     -53.505 115.467-123.366  1.00134.88           H  
ATOM    448  CG  LYS C  47     -54.755 115.826-121.671  1.00137.00           C  
ATOM    449  HG1 LYS C  47     -53.935 116.034-120.984  1.00134.88           H  
ATOM    450  HG2 LYS C  47     -55.609 116.454-121.419  1.00134.88           H  
ATOM    451  CD  LYS C  47     -55.159 114.366-121.525  1.00136.85           C  
ATOM    452  HD1 LYS C  47     -56.040 114.177-122.139  1.00134.88           H  
ATOM    453  HD2 LYS C  47     -54.338 113.734-121.862  1.00134.88           H  
ATOM    454  CE  LYS C  47     -55.482 114.030-120.076  1.00137.41           C  
ATOM    455  HE1 LYS C  47     -54.641 114.328-119.450  1.00134.88           H  
ATOM    456  HE2 LYS C  47     -56.372 114.584-119.777  1.00134.88           H  
ATOM    457  NZ  LYS C  47     -55.733 112.577-119.881  1.00136.93           N1+
ATOM    458  HZ1 LYS C  47     -55.955 112.388-118.852  1.00134.88           H  
ATOM    459  HZ2 LYS C  47     -54.863 112.023-120.165  1.00134.88           H  
ATOM    460  HZ3 LYS C  47     -56.562 112.273-120.486  1.00134.88           H  
ATOM    461  C   LYS C  47     -52.803 117.909-122.130  1.00130.58           C  
ATOM    462  O   LYS C  47     -53.156 118.588-121.165  1.00132.07           O  
ATOM    463  N   TYR C  48     -51.572 117.419-122.258  1.00130.07           N  
ATOM    464  HN  TYR C  48     -51.297 116.924-123.166  1.00125.65           H  
ATOM    465  CA  TYR C  48     -50.587 117.542-121.184  1.00128.00           C  
ATOM    466  HA  TYR C  48     -51.129 117.527-120.239  1.00125.65           H  
ATOM    467  CB  TYR C  48     -49.623 116.347-121.182  1.00125.66           C  
ATOM    468  HB1 TYR C  48     -49.312 116.161-122.210  1.00125.65           H  
ATOM    469  HB2 TYR C  48     -48.754 116.614-120.581  1.00125.65           H  
ATOM    470  CG  TYR C  48     -50.205 115.061-120.625  1.00123.65           C  
ATOM    471  CD1 TYR C  48     -51.499 114.666-120.935  1.00125.94           C  
ATOM    472  HD1 TYR C  48     -52.108 115.294-121.585  1.00125.65           H  
ATOM    473  CE1 TYR C  48     -52.031 113.492-120.436  1.00126.27           C  
ATOM    474  HE1 TYR C  48     -53.052 113.205-120.688  1.00125.65           H  
ATOM    475  CZ  TYR C  48     -51.270 112.686-119.620  1.00123.60           C  
ATOM    476  OH  TYR C  48     -51.809 111.517-119.129  1.00124.09           O  
ATOM    477  HH  TYR C  48     -52.659 111.738-118.554  1.00125.65           H  
ATOM    478  CD2 TYR C  48     -49.450 114.230-119.805  1.00121.07           C  
ATOM    479  HD2 TYR C  48     -48.427 114.510-119.555  1.00125.65           H  
ATOM    480  CE2 TYR C  48     -49.977 113.049-119.299  1.00120.79           C  
ATOM    481  HE2 TYR C  48     -49.373 112.412-118.652  1.00125.65           H  
ATOM    482  C   TYR C  48     -49.801 118.849-121.241  1.00129.70           C  
ATOM    483  O   TYR C  48     -49.024 119.146-120.334  1.00128.94           O  
ATOM    484  N   GLY C  49     -50.005 119.627-122.300  1.00138.03           N  
ATOM    485  HN  GLY C  49     -50.678 119.301-123.065  1.00138.55           H  
ATOM    486  CA  GLY C  49     -49.336 120.909-122.443  1.00140.09           C  
ATOM    487  HA1 GLY C  49     -49.682 121.382-123.362  1.00138.55           H  
ATOM    488  HA2 GLY C  49     -49.597 121.536-121.590  1.00138.55           H  
ATOM    489  C   GLY C  49     -47.826 120.778-122.504  1.00137.93           C  
ATOM    490  O   GLY C  49     -47.107 121.372-121.698  1.00138.14           O  
ATOM    491  N   THR C  50     -47.344 119.991-123.462  1.00135.88           N  
ATOM    492  HN  THR C  50     -48.011 119.598-124.200  1.00129.67           H  
ATOM    493  CA  THR C  50     -45.928 119.652-123.530  1.00134.01           C  
ATOM    494  HA  THR C  50     -45.356 120.426-123.019  1.00129.67           H  
ATOM    495  CB  THR C  50     -45.680 118.313-122.832  1.00122.99           C  
ATOM    496  HB  THR C  50     -46.122 117.515-123.429  1.00129.67           H  
ATOM    497  OG1 THR C  50     -46.300 118.327-121.541  1.00122.59           O  
ATOM    498  HG1 THR C  50     -45.891 119.104-120.964  1.00129.67           H  
ATOM    499  CG2 THR C  50     -44.193 118.049-122.681  1.00121.69           C  
ATOM    500 1HG2 THR C  50     -44.042 117.092-122.182  1.00129.67           H  
ATOM    501 2HG2 THR C  50     -43.741 118.843-122.086  1.00129.67           H  
ATOM    502 3HG2 THR C  50     -43.726 118.022-123.666  1.00129.67           H  
ATOM    503  C   THR C  50     -45.427 119.536-124.967  1.00134.75           C  
ATOM    504  O   THR C  50     -46.198 119.222-125.868  1.00135.76           O  
ATOM    505  N   ASP C  51     -44.138 119.794-125.180  1.00137.75           N  
ATOM    506  HN  ASP C  51     -43.546 120.193-124.383  1.00151.16           H  
ATOM    507  CA  ASP C  51     -43.515 119.544-126.476  1.00138.52           C  
ATOM    508  HA  ASP C  51     -44.276 119.620-127.253  1.00151.16           H  
ATOM    509  CB  ASP C  51     -42.417 120.571-126.758  1.00163.84           C  
ATOM    510  HB1 ASP C  51     -42.798 121.564-126.519  1.00151.16           H  
ATOM    511  HB2 ASP C  51     -41.560 120.348-126.123  1.00151.16           H  
ATOM    512  CG  ASP C  51     -41.963 120.561-128.209  1.00165.64           C  
ATOM    513  OD1 ASP C  51     -41.768 119.466-128.779  1.00164.80           O  
ATOM    514  OD2 ASP C  51     -41.805 121.658-128.784  1.00168.28           O  
ATOM    515  C   ASP C  51     -42.935 118.135-126.491  1.00136.16           C  
ATOM    516  O   ASP C  51     -42.291 117.719-125.532  1.00134.28           O  
ATOM    517  N   LEU C  52     -43.160 117.411-127.584  1.00146.03           N  
ATOM    518  HN  LEU C  52     -43.656 117.866-128.415  1.00138.21           H  
ATOM    519  CA  LEU C  52     -42.749 116.011-127.683  1.00144.38           C  
ATOM    520  HA  LEU C  52     -42.962 115.529-126.729  1.00138.21           H  
ATOM    521  CB  LEU C  52     -43.539 115.277-128.771  1.00131.60           C  
ATOM    522  HB1 LEU C  52     -43.307 115.773-129.714  1.00138.21           H  
ATOM    523  HB2 LEU C  52     -43.161 114.255-128.795  1.00138.21           H  
ATOM    524  CG  LEU C  52     -45.066 115.179-128.691  1.00131.90           C  
ATOM    525  HG  LEU C  52     -45.378 114.402-129.389  1.00138.21           H  
ATOM    526  CD1 LEU C  52     -45.526 114.754-127.303  1.00129.16           C  
ATOM    527 1HD1 LEU C  52     -46.614 114.695-127.283  1.00138.21           H  
ATOM    528 2HD1 LEU C  52     -45.189 115.485-126.568  1.00138.21           H  
ATOM    529 3HD1 LEU C  52     -45.105 113.778-127.063  1.00138.21           H  
ATOM    530  CD2 LEU C  52     -45.729 116.483-129.135  1.00134.67           C  
ATOM    531 1HD2 LEU C  52     -46.812 116.382-129.067  1.00138.21           H  
ATOM    532 2HD2 LEU C  52     -45.449 116.701-130.166  1.00138.21           H  
ATOM    533 3HD2 LEU C  52     -45.399 117.297-128.489  1.00138.21           H  
ATOM    534  C   LEU C  52     -41.259 115.863-127.964  1.00144.74           C  
ATOM    535  O   LEU C  52     -40.628 114.908-127.514  1.00143.21           O  
ATOM    536  N   SER C  53     -40.709 116.785-128.747  1.00151.31           N  
ATOM    537  HN  SER C  53     -41.329 117.539-129.186  1.00158.56           H  
ATOM    538  CA  SER C  53     -39.278 116.788-129.018  1.00152.28           C  
ATOM    539  HA  SER C  53     -38.947 115.752-129.083  1.00158.56           H  
ATOM    540  CB  SER C  53     -38.979 117.464-130.360  1.00171.70           C  
ATOM    541  HB1 SER C  53     -39.893 117.921-130.740  1.00158.56           H  
ATOM    542  HB2 SER C  53     -38.222 118.234-130.210  1.00158.56           H  
ATOM    543  OG  SER C  53     -38.502 116.524-131.309  1.00173.01           O  
ATOM    544  HG  SER C  53     -37.619 116.082-130.951  1.00158.56           H  
ATOM    545  C   SER C  53     -38.492 117.463-127.898  1.00151.62           C  
ATOM    546  O   SER C  53     -37.395 117.029-127.545  1.00151.43           O  
ATOM    547  N   ARG C  54     -39.050 118.545-127.366  1.00127.67           N  
ATOM    548  HN  ARG C  54     -40.047 118.810-127.649  1.00148.29           H  
ATOM    549  CA  ARG C  54     -38.338 119.382-126.405  1.00128.02           C  
ATOM    550  HA  ARG C  54     -37.277 119.157-126.516  1.00148.29           H  
ATOM    551  CB  ARG C  54     -38.521 120.848-126.787  1.00154.85           C  
ATOM    552  HB1 ARG C  54     -39.547 121.139-126.563  1.00148.29           H  
ATOM    553  HB2 ARG C  54     -37.834 121.450-126.192  1.00148.29           H  
ATOM    554  CG  ARG C  54     -38.252 121.120-128.255  1.00157.20           C  
ATOM    555  HG1 ARG C  54     -37.363 120.571-128.565  1.00148.29           H  
ATOM    556  HG2 ARG C  54     -39.108 120.790-128.844  1.00148.29           H  
ATOM    557  CD  ARG C  54     -38.030 122.593-128.482  1.00159.97           C  
ATOM    558  HD1 ARG C  54     -37.425 122.732-129.378  1.00148.29           H  
ATOM    559  HD2 ARG C  54     -38.993 123.086-128.614  1.00148.29           H  
ATOM    560  NE  ARG C  54     -37.341 123.181-127.341  1.00160.05           N  
ATOM    561  HE  ARG C  54     -37.181 122.565-126.481  1.00148.29           H  
ATOM    562  CZ  ARG C  54     -36.899 124.431-127.300  1.00162.61           C  
ATOM    563  NH1 ARG C  54     -37.067 125.228-128.346  1.00165.11           N  
ATOM    564 1HH1 ARG C  54     -37.559 124.863-129.223  1.00148.29           H  
ATOM    565 2HH1 ARG C  54     -36.711 126.236-128.313  1.00148.29           H  
ATOM    566  NH2 ARG C  54     -36.286 124.882-126.214  1.00163.03           N  
ATOM    567 1HH2 ARG C  54     -36.148 124.238-125.371  1.00148.29           H  
ATOM    568 2HH2 ARG C  54     -35.929 125.890-126.181  1.00148.29           H  
ATOM    569  C   ARG C  54     -38.682 119.178-124.925  1.00126.02           C  
ATOM    570  O   ARG C  54     -38.068 119.796-124.054  1.00126.67           O  
ATOM    571  N   GLY C  55     -39.649 118.317-124.635  1.00183.50           N  
ATOM    572  HN  GLY C  55     -40.073 117.713-125.410  1.00183.58           H  
ATOM    573  CA  GLY C  55     -40.136 118.189-123.272  1.00181.98           C  
ATOM    574  HA1 GLY C  55     -40.829 117.349-123.214  1.00183.58           H  
ATOM    575  HA2 GLY C  55     -39.294 118.013-122.603  1.00183.58           H  
ATOM    576  C   GLY C  55     -40.852 119.461-122.855  1.00183.63           C  
ATOM    577  O   GLY C  55     -41.519 120.094-123.673  1.00185.21           O  
ATOM    578  N   LEU C  56     -40.724 119.842-121.587  1.00143.72           N  
ATOM    579  HN  LEU C  56     -40.206 119.212-120.894  1.00144.84           H  
ATOM    580  CA  LEU C  56     -41.284 121.113-121.132  1.00146.04           C  
ATOM    581  HA  LEU C  56     -41.652 121.634-122.016  1.00144.84           H  
ATOM    582  CB  LEU C  56     -42.486 120.901-120.202  1.00145.04           C  
ATOM    583  HB1 LEU C  56     -42.601 121.817-119.622  1.00144.84           H  
ATOM    584  HB2 LEU C  56     -43.358 120.763-120.841  1.00144.84           H  
ATOM    585  CG  LEU C  56     -42.483 119.743-119.203  1.00142.52           C  
ATOM    586  HG  LEU C  56     -42.310 118.818-119.752  1.00144.84           H  
ATOM    587  CD1 LEU C  56     -41.379 119.900-118.177  1.00143.05           C  
ATOM    588 1HD1 LEU C  56     -41.405 119.060-117.483  1.00144.84           H  
ATOM    589 2HD1 LEU C  56     -41.523 120.830-117.627  1.00144.84           H  
ATOM    590 3HD1 LEU C  56     -40.413 119.923-118.682  1.00144.84           H  
ATOM    591  CD2 LEU C  56     -43.835 119.645-118.517  1.00142.52           C  
ATOM    592 1HD2 LEU C  56     -43.824 118.818-117.807  1.00144.84           H  
ATOM    593 2HD2 LEU C  56     -44.610 119.472-119.264  1.00144.84           H  
ATOM    594 3HD2 LEU C  56     -44.042 120.575-117.987  1.00144.84           H  
ATOM    595  C   LEU C  56     -40.231 122.014-120.487  1.00148.09           C  
ATOM    596  O   LEU C  56     -39.067 121.635-120.368  1.00147.71           O  
ATOM    597  N   THR C  57     -40.650 123.203-120.068  1.00160.82           N  
ATOM    598  HN  THR C  57     -41.694 123.433-120.110  1.00173.55           H  
ATOM    599  CA  THR C  57     -39.722 124.203-119.552  1.00163.57           C  
ATOM    600  HA  THR C  57     -38.799 124.137-120.128  1.00173.55           H  
ATOM    601  CB  THR C  57     -40.290 125.628-119.719  1.00187.60           C  
ATOM    602  HB  THR C  57     -39.478 126.349-119.624  1.00173.55           H  
ATOM    603  OG1 THR C  57     -41.264 125.883-118.700  1.00188.68           O  
ATOM    604  HG1 THR C  57     -42.045 125.186-118.780  1.00173.55           H  
ATOM    605  CG2 THR C  57     -40.937 125.784-121.087  1.00187.69           C  
ATOM    606 1HG2 THR C  57     -41.333 126.794-121.189  1.00173.55           H  
ATOM    607 2HG2 THR C  57     -41.749 125.064-121.190  1.00173.55           H  
ATOM    608 3HG2 THR C  57     -40.193 125.605-121.864  1.00173.55           H  
ATOM    609  C   THR C  57     -39.382 123.956-118.083  1.00163.64           C  
ATOM    610  O   THR C  57     -40.250 123.580-117.301  1.00162.83           O  
ATOM    611  N   PRO C  58     -38.107 124.161-117.713  1.00150.86           N  
ATOM    612  CD  PRO C  58     -37.033 124.513-118.659  1.00155.02           C  
ATOM    613  HD1 PRO C  58     -37.156 125.531-119.028  1.00154.20           H  
ATOM    614  HD2 PRO C  58     -37.012 123.821-119.501  1.00154.20           H  
ATOM    615  CA  PRO C  58     -37.592 123.992-116.347  1.00151.78           C  
ATOM    616  HA  PRO C  58     -37.505 122.932-116.106  1.00154.20           H  
ATOM    617  CB  PRO C  58     -36.206 124.629-116.427  1.00157.60           C  
ATOM    618  HB1 PRO C  58     -36.257 125.697-116.214  1.00154.20           H  
ATOM    619  HB2 PRO C  58     -35.518 124.151-115.729  1.00154.20           H  
ATOM    620  CG  PRO C  58     -35.786 124.389-117.830  1.00156.33           C  
ATOM    621  HG1 PRO C  58     -35.050 125.132-118.138  1.00154.20           H  
ATOM    622  HG2 PRO C  58     -35.360 123.391-117.933  1.00154.20           H  
ATOM    623  C   PRO C  58     -38.434 124.706-115.289  1.00154.12           C  
ATOM    624  O   PRO C  58     -38.651 124.159-114.202  1.00153.69           O  
ATOM    625  N   ALA C  59     -38.895 125.912-115.604  1.00159.19           N  
ATOM    626  HN  ALA C  59     -38.606 126.358-116.532  1.00168.94           H  
ATOM    627  CA  ALA C  59     -39.786 126.637-114.710  1.00162.07           C  
ATOM    628  HA  ALA C  59     -39.284 126.775-113.753  1.00168.94           H  
ATOM    629  CB  ALA C  59     -40.121 127.994-115.282  1.00203.43           C  
ATOM    630  HB1 ALA C  59     -40.788 128.522-114.600  1.00168.94           H  
ATOM    631  HB2 ALA C  59     -40.612 127.871-116.247  1.00168.94           H  
ATOM    632  HB3 ALA C  59     -39.205 128.570-115.412  1.00168.94           H  
ATOM    633  C   ALA C  59     -41.055 125.829-114.483  1.00159.62           C  
ATOM    634  O   ALA C  59     -41.464 125.617-113.346  1.00160.40           O  
ATOM    635  N   ARG C  60     -41.661 125.376-115.578  1.00163.73           N  
ATOM    636  HN  ARG C  60     -41.249 125.628-116.533  1.00160.85           H  
ATOM    637  CA  ARG C  60     -42.863 124.551-115.531  1.00161.50           C  
ATOM    638  HA  ARG C  60     -43.666 125.127-115.071  1.00160.85           H  
ATOM    639  CB  ARG C  60     -43.287 124.163-116.948  1.00158.71           C  
ATOM    640  HB1 ARG C  60     -43.375 125.074-117.540  1.00160.85           H  
ATOM    641  HB2 ARG C  60     -42.512 123.526-117.374  1.00160.85           H  
ATOM    642  CG  ARG C  60     -44.601 123.423-117.019  1.00157.15           C  
ATOM    643  HG1 ARG C  60     -44.864 123.251-118.063  1.00160.85           H  
ATOM    644  HG2 ARG C  60     -44.506 122.466-116.506  1.00160.85           H  
ATOM    645  CD  ARG C  60     -45.685 124.241-116.357  1.00160.57           C  
ATOM    646  HD1 ARG C  60     -45.456 124.333-115.295  1.00160.85           H  
ATOM    647  HD2 ARG C  60     -45.705 125.231-116.812  1.00160.85           H  
ATOM    648  NE  ARG C  60     -47.001 123.633-116.501  1.00159.80           N  
ATOM    649  HE  ARG C  60     -47.115 122.838-117.208  1.00160.85           H  
ATOM    650  CZ  ARG C  60     -48.067 124.009-115.805  1.00162.50           C  
ATOM    651  NH1 ARG C  60     -47.964 124.986-114.913  1.00166.18           N  
ATOM    652 1HH1 ARG C  60     -47.023 125.470-114.756  1.00160.85           H  
ATOM    653 2HH1 ARG C  60     -48.822 125.290-114.351  1.00160.85           H  
ATOM    654  NH2 ARG C  60     -49.233 123.407-115.995  1.00161.99           N  
ATOM    655 1HH2 ARG C  60     -49.316 122.616-116.711  1.00160.85           H  
ATOM    656 2HH2 ARG C  60     -50.091 123.712-115.433  1.00160.85           H  
ATOM    657  C   ARG C  60     -42.631 123.291-114.707  1.00158.62           C  
ATOM    658  O   ARG C  60     -43.454 122.924-113.867  1.00158.57           O  
ATOM    659  N   ALA C  61     -41.485 122.645-114.922  1.00142.15           N  
ATOM    660  HN  ALA C  61     -40.792 123.063-115.622  1.00138.47           H  
ATOM    661  CA  ALA C  61     -41.126 121.400-114.255  1.00139.59           C  
ATOM    662  HA  ALA C  61     -41.898 120.664-114.477  1.00138.47           H  
ATOM    663  CB  ALA C  61     -39.806 120.871-114.787  1.00128.53           C  
ATOM    664  HB1 ALA C  61     -39.555 119.941-114.277  1.00138.47           H  
ATOM    665  HB2 ALA C  61     -39.021 121.606-114.609  1.00138.47           H  
ATOM    666  HB3 ALA C  61     -39.893 120.686-115.858  1.00138.47           H  
ATOM    667  C   ALA C  61     -41.059 121.572-112.743  1.00141.70           C  
ATOM    668  O   ALA C  61     -41.635 120.785-111.999  1.00140.40           O  
ATOM    669  N   ALA C  62     -40.362 122.603-112.284  1.00150.34           N  
ATOM    670  HN  ALA C  62     -39.869 123.262-112.968  1.00155.73           H  
ATOM    671  CA  ALA C  62     -40.267 122.838-110.851  1.00153.20           C  
ATOM    672  HA  ALA C  62     -40.062 121.884-110.366  1.00155.73           H  
ATOM    673  CB  ALA C  62     -39.121 123.780-110.536  1.00162.60           C  
ATOM    674  HB1 ALA C  62     -39.068 123.942-109.459  1.00155.73           H  
ATOM    675  HB2 ALA C  62     -39.285 124.733-111.038  1.00155.73           H  
ATOM    676  HB3 ALA C  62     -38.185 123.343-110.883  1.00155.73           H  
ATOM    677  C   ALA C  62     -41.585 123.377-110.296  1.00155.33           C  
ATOM    678  O   ALA C  62     -41.847 123.276-109.096  1.00157.16           O  
ATOM    679  N   GLU C  63     -42.410 123.943-111.175  1.00163.38           N  
ATOM    680  HN  GLU C  63     -42.104 124.023-112.197  1.00172.70           H  
ATOM    681  CA  GLU C  63     -43.721 124.458-110.784  1.00165.83           C  
ATOM    682  HA  GLU C  63     -43.593 125.091-109.906  1.00172.70           H  
ATOM    683  CB  GLU C  63     -44.345 125.303-111.901  1.00174.21           C  
ATOM    684  HB1 GLU C  63     -43.990 124.916-112.856  1.00172.70           H  
ATOM    685  HB2 GLU C  63     -45.428 125.193-111.844  1.00172.70           H  
ATOM    686  CG  GLU C  63     -44.016 126.790-111.841  1.00179.17           C  
ATOM    687  HG1 GLU C  63     -44.344 127.181-110.878  1.00172.70           H  
ATOM    688  HG2 GLU C  63     -42.937 126.913-111.935  1.00172.70           H  
ATOM    689  CD  GLU C  63     -44.694 127.584-112.945  1.00180.58           C  
ATOM    690  OE1 GLU C  63     -45.933 127.738-112.897  1.00182.11           O  
ATOM    691  OE2 GLU C  63     -43.990 128.050-113.866  1.00180.50           O  
ATOM    692  C   GLU C  63     -44.661 123.319-110.419  1.00163.10           C  
ATOM    693  O   GLU C  63     -45.419 123.416-109.454  1.00165.41           O  
ATOM    694  N   ILE C  64     -44.607 122.245-111.202  1.00181.07           N  
ATOM    695  HN  ILE C  64     -43.942 122.250-112.040  1.00172.15           H  
ATOM    696  CA  ILE C  64     -45.423 121.059-110.958  1.00178.26           C  
ATOM    697  HA  ILE C  64     -46.426 121.384-110.681  1.00172.15           H  
ATOM    698  CB  ILE C  64     -45.531 120.167-112.217  1.00166.61           C  
ATOM    699  HB  ILE C  64     -44.525 119.952-112.577  1.00172.15           H  
ATOM    700  CG2 ILE C  64     -46.217 118.853-111.887  1.00163.82           C  
ATOM    701 1HG2 ILE C  64     -46.283 118.241-112.786  1.00172.15           H  
ATOM    702 2HG2 ILE C  64     -47.220 119.051-111.509  1.00172.15           H  
ATOM    703 3HG2 ILE C  64     -45.641 118.323-111.128  1.00172.15           H  
ATOM    704  CG1 ILE C  64     -46.302 120.887-113.325  1.00167.84           C  
ATOM    705 1HG1 ILE C  64     -47.232 121.270-112.904  1.00172.15           H  
ATOM    706 2HG1 ILE C  64     -45.694 121.719-113.681  1.00172.15           H  
ATOM    707  CD1 ILE C  64     -46.643 120.001-114.511  1.00164.69           C  
ATOM    708 1HD1 ILE C  64     -47.189 120.582-115.254  1.00172.15           H  
ATOM    709 2HD1 ILE C  64     -47.261 119.168-114.177  1.00172.15           H  
ATOM    710 3HD1 ILE C  64     -45.724 119.617-114.954  1.00172.15           H  
ATOM    711  C   ILE C  64     -44.851 120.234-109.810  1.00177.38           C  
ATOM    712  O   ILE C  64     -45.588 119.728-108.958  1.00177.53           O  
ATOM    713  N   LEU C  65     -43.525 120.114-109.802  1.00142.22           N  
ATOM    714  HN  LEU C  65     -42.959 120.614-110.560  1.00139.51           H  
ATOM    715  CA  LEU C  65     -42.814 119.329-108.801  1.00141.75           C  
ATOM    716  HA  LEU C  65     -43.064 118.278-108.944  1.00139.51           H  
ATOM    717  CB  LEU C  65     -41.304 119.496-108.971  1.00136.49           C  
ATOM    718  HB1 LEU C  65     -41.058 119.262-110.007  1.00139.51           H  
ATOM    719  HB2 LEU C  65     -41.060 120.538-108.765  1.00139.51           H  
ATOM    720  CG  LEU C  65     -40.424 118.626-108.076  1.00136.26           C  
ATOM    721  HG  LEU C  65     -40.534 118.970-107.048  1.00139.51           H  
ATOM    722  CD1 LEU C  65     -40.857 117.168-108.142  1.00132.24           C  
ATOM    723 1HD1 LEU C  65     -40.215 116.568-107.496  1.00139.51           H  
ATOM    724 2HD1 LEU C  65     -40.775 116.810-109.168  1.00139.51           H  
ATOM    725 3HD1 LEU C  65     -41.891 117.080-107.809  1.00139.51           H  
ATOM    726  CD2 LEU C  65     -38.968 118.777-108.478  1.00137.02           C  
ATOM    727 1HD2 LEU C  65     -38.347 118.154-107.835  1.00139.51           H  
ATOM    728 2HD2 LEU C  65     -38.668 119.820-108.372  1.00139.51           H  
ATOM    729 3HD2 LEU C  65     -38.843 118.467-109.515  1.00139.51           H  
ATOM    730  C   LEU C  65     -43.234 119.738-107.402  1.00145.39           C  
ATOM    731  O   LEU C  65     -43.412 118.891-106.526  1.00144.71           O  
ATOM    732  N   ALA C  66     -43.412 121.043-107.215  1.00139.12           N  
ATOM    733  HN  ALA C  66     -43.232 121.712-108.031  1.00145.06           H  
ATOM    734  CA  ALA C  66     -43.844 121.592-105.938  1.00143.63           C  
ATOM    735  HA  ALA C  66     -43.630 120.855-105.164  1.00145.06           H  
ATOM    736  CB  ALA C  66     -43.064 122.854-105.613  1.00148.51           C  
ATOM    737  HB1 ALA C  66     -43.399 123.252-104.655  1.00145.06           H  
ATOM    738  HB2 ALA C  66     -43.232 123.597-106.393  1.00145.06           H  
ATOM    739  HB3 ALA C  66     -42.001 122.620-105.557  1.00145.06           H  
ATOM    740  C   ALA C  66     -45.344 121.867-105.927  1.00144.86           C  
ATOM    741  O   ALA C  66     -45.874 122.407-104.958  1.00149.20           O  
ATOM    742  N   ARG C  67     -46.023 121.482-107.004  1.00156.10           N  
ATOM    743  HN  ARG C  67     -45.494 121.040-107.822  1.00200.87           H  
ATOM    744  CA  ARG C  67     -47.469 121.646-107.101  1.00157.32           C  
ATOM    745  HA  ARG C  67     -47.745 122.570-106.592  1.00200.87           H  
ATOM    746  CB  ARG C  67     -47.903 121.753-108.563  1.00230.83           C  
ATOM    747  HB1 ARG C  67     -47.499 122.679-108.971  1.00200.87           H  
ATOM    748  HB2 ARG C  67     -47.486 120.904-109.105  1.00200.87           H  
ATOM    749  CG  ARG C  67     -49.405 121.758-108.772  1.00232.00           C  
ATOM    750  HG1 ARG C  67     -49.844 120.935-108.207  1.00200.87           H  
ATOM    751  HG2 ARG C  67     -49.810 122.704-108.411  1.00200.87           H  
ATOM    752  CD  ARG C  67     -49.763 121.596-110.239  1.00229.57           C  
ATOM    753  HD1 ARG C  67     -50.834 121.759-110.360  1.00200.87           H  
ATOM    754  HD2 ARG C  67     -49.214 122.338-110.819  1.00200.87           H  
ATOM    755  NE  ARG C  67     -49.429 120.265-110.739  1.00224.40           N  
ATOM    756  HE  ARG C  67     -48.464 119.868-110.502  1.00200.87           H  
ATOM    757  CZ  ARG C  67     -50.248 119.515-111.470  1.00222.31           C  
ATOM    758  NH1 ARG C  67     -51.454 119.965-111.790  1.00224.95           N  
ATOM    759 1HH1 ARG C  67     -51.769 120.933-111.460  1.00200.87           H  
ATOM    760 2HH1 ARG C  67     -52.112 119.360-112.378  1.00200.87           H  
ATOM    761  NH2 ARG C  67     -49.861 118.315-111.882  1.00218.08           N  
ATOM    762 1HH2 ARG C  67     -48.889 117.949-111.626  1.00200.87           H  
ATOM    763 2HH2 ARG C  67     -50.521 117.713-112.470  1.00200.87           H  
ATOM    764  C   ARG C  67     -48.197 120.488-106.425  1.00155.51           C  
ATOM    765  O   ARG C  67     -49.226 120.685-105.777  1.00158.46           O  
ATOM    766  N   ASP C  68     -47.657 119.283-106.577  1.00181.65           N  
ATOM    767  HN  ASP C  68     -46.762 119.181-107.155  1.00186.76           H  
ATOM    768  CA  ASP C  68     -48.255 118.095-105.974  1.00179.72           C  
ATOM    769  HA  ASP C  68     -49.153 118.400-105.436  1.00186.76           H  
ATOM    770  CB  ASP C  68     -48.662 117.100-107.062  1.00192.66           C  
ATOM    771  HB1 ASP C  68     -49.183 117.646-107.849  1.00186.76           H  
ATOM    772  HB2 ASP C  68     -47.758 116.649-107.470  1.00186.76           H  
ATOM    773  CG  ASP C  68     -49.515 116.056-106.599  1.00192.50           C  
ATOM    774  OD1 ASP C  68     -49.209 115.481-105.548  1.00192.84           O  
ATOM    775  OD2 ASP C  68     -50.497 115.815-107.294  1.00192.66           O  
ATOM    776  C   ASP C  68     -47.303 117.432-104.981  1.00179.25           C  
ATOM    777  O   ASP C  68     -47.345 117.713-103.782  1.00182.77           O  
ATOM    778  N   GLY C  69     -46.455 116.545-105.492  1.00136.80           N  
ATOM    779  HN  GLY C  69     -46.484 116.349-106.543  1.00134.13           H  
ATOM    780  CA  GLY C  69     -45.492 115.834-104.675  1.00136.35           C  
ATOM    781  HA1 GLY C  69     -45.007 116.543-104.004  1.00134.13           H  
ATOM    782  HA2 GLY C  69     -46.016 115.079-104.089  1.00134.13           H  
ATOM    783  C   GLY C  69     -44.435 115.155-105.515  1.00132.92           C  
ATOM    784  O   GLY C  69     -44.705 114.693-106.623  1.00130.44           O  
ATOM    785  N   PRO C  70     -43.198 115.084-104.991  1.00142.79           N  
ATOM    786  CD  PRO C  70     -42.808 115.595-103.664  1.00132.46           C  
ATOM    787  HD1 PRO C  70     -43.199 114.961-102.868  1.00136.74           H  
ATOM    788  HD2 PRO C  70     -43.156 116.618-103.518  1.00136.74           H  
ATOM    789  CA  PRO C  70     -42.081 114.466-105.696  1.00141.38           C  
ATOM    790  HA  PRO C  70     -41.773 115.082-106.541  1.00136.74           H  
ATOM    791  CB  PRO C  70     -40.984 114.423-104.634  1.00129.40           C  
ATOM    792  HB1 PRO C  70     -40.998 113.471-104.104  1.00136.74           H  
ATOM    793  HB2 PRO C  70     -40.004 114.573-105.087  1.00136.74           H  
ATOM    794  CG  PRO C  70     -41.312 115.536-103.717  1.00133.02           C  
ATOM    795  HG1 PRO C  70     -40.905 115.342-102.725  1.00136.74           H  
ATOM    796  HG2 PRO C  70     -40.909 116.474-104.099  1.00136.74           H  
ATOM    797  C   PRO C  70     -42.412 113.050-106.157  1.00139.17           C  
ATOM    798  O   PRO C  70     -43.325 112.421-105.616  1.00138.95           O  
ATOM    799  N   ASN C  71     -41.685 112.561-107.149  1.00151.76           N  
ATOM    800  HN  ASN C  71     -40.901 113.152-107.575  1.00140.39           H  
ATOM    801  CA  ASN C  71     -41.943 111.226-107.665  1.00150.15           C  
ATOM    802  HA  ASN C  71     -43.022 111.103-107.754  1.00140.39           H  
ATOM    803  CB  ASN C  71     -41.334 111.027-109.041  1.00130.85           C  
ATOM    804  HB1 ASN C  71     -41.730 111.787-109.715  1.00140.39           H  
ATOM    805  HB2 ASN C  71     -40.252 111.136-108.966  1.00140.39           H  
ATOM    806  CG  ASN C  71     -41.649 109.664-109.604  1.00128.49           C  
ATOM    807  OD1 ASN C  71     -42.759 109.428-110.078  1.00126.62           O  
ATOM    808  ND2 ASN C  71     -40.689 108.747-109.532  1.00128.62           N  
ATOM    809 1HD2 ASN C  71     -39.746 108.993-109.090  1.00140.39           H  
ATOM    810 2HD2 ASN C  71     -40.859 107.763-109.916  1.00140.39           H  
ATOM    811  C   ASN C  71     -41.423 110.137-106.752  1.00152.30           C  
ATOM    812  O   ASN C  71     -40.272 109.715-106.875  1.00154.32           O  
ATOM    813  N   ALA C  72     -42.280 109.682-105.853  1.00151.62           N  
ATOM    814  HN  ALA C  72     -43.252 110.125-105.796  1.00148.82           H  
ATOM    815  CA  ALA C  72     -41.947 108.602-104.940  1.00153.32           C  
ATOM    816  HA  ALA C  72     -41.600 107.744-105.515  1.00148.82           H  
ATOM    817  CB  ALA C  72     -40.854 109.026-103.973  1.00133.86           C  
ATOM    818  HB1 ALA C  72     -40.623 108.200-103.300  1.00148.82           H  
ATOM    819  HB2 ALA C  72     -41.195 109.883-103.392  1.00148.82           H  
ATOM    820  HB3 ALA C  72     -39.959 109.300-104.532  1.00148.82           H  
ATOM    821  C   ALA C  72     -43.196 108.215-104.180  1.00152.84           C  
ATOM    822  O   ALA C  72     -44.121 109.017-104.033  1.00152.44           O  
ATOM    823  N   LEU C  73     -43.220 106.981-103.699  1.00129.89           N  
ATOM    824  HN  LEU C  73     -42.391 106.329-103.881  1.00125.92           H  
ATOM    825  CA  LEU C  73     -44.350 106.499-102.930  1.00130.03           C  
ATOM    826  HA  LEU C  73     -45.274 106.874-103.371  1.00125.92           H  
ATOM    827  CB  LEU C  73     -44.370 104.978-102.932  1.00122.37           C  
ATOM    828  HB1 LEU C  73     -43.577 104.620-102.275  1.00125.93           H  
ATOM    829  HB2 LEU C  73     -45.336 104.644-102.552  1.00125.93           H  
ATOM    830  CG  LEU C  73     -44.160 104.378-104.314  1.00120.56           C  
ATOM    831  HG  LEU C  73     -43.194 104.707-104.698  1.00125.93           H  
ATOM    832  CD1 LEU C  73     -44.156 102.875-104.211  1.00119.44           C  
ATOM    833 1HD1 LEU C  73     -44.006 102.443-105.200  1.00125.93           H  
ATOM    834 2HD1 LEU C  73     -45.110 102.535-103.808  1.00125.93           H  
ATOM    835 3HD1 LEU C  73     -43.349 102.558-103.550  1.00125.93           H  
ATOM    836  CD2 LEU C  73     -45.251 104.858-105.254  1.00118.48           C  
ATOM    837 1HD2 LEU C  73     -45.096 104.425-106.242  1.00125.93           H  
ATOM    838 2HD2 LEU C  73     -45.218 105.945-105.325  1.00125.93           H  
ATOM    839 3HD2 LEU C  73     -46.223 104.548-104.871  1.00125.93           H  
ATOM    840  C   LEU C  73     -44.231 107.004-101.508  1.00132.58           C  
ATOM    841  O   LEU C  73     -43.137 107.025-100.940  1.00134.05           O  
ATOM    842  N   THR C  74     -45.357 107.429-100.944  1.00137.70           N  
ATOM    843  HN  THR C  74     -46.239 107.525-101.542  1.00148.84           H  
ATOM    844  CA  THR C  74     -45.413 107.765 -99.533  1.00140.58           C  
ATOM    845  HA  THR C  74     -44.744 108.599 -99.323  1.00148.84           H  
ATOM    846  CB  THR C  74     -46.842 108.118 -99.096  1.00161.15           C  
ATOM    847  HB  THR C  74     -46.866 108.226 -98.012  1.00148.84           H  
ATOM    848  OG1 THR C  74     -47.733 107.062 -99.480  1.00160.24           O  
ATOM    849  HG1 THR C  74     -47.705 106.942-100.523  1.00148.84           H  
ATOM    850  CG2 THR C  74     -47.293 109.425 -99.736  1.00161.21           C  
ATOM    851 1HG2 THR C  74     -48.308 109.657 -99.413  1.00148.84           H  
ATOM    852 2HG2 THR C  74     -47.271 109.325-100.821  1.00148.84           H  
ATOM    853 3HG2 THR C  74     -46.623 110.229 -99.432  1.00148.84           H  
ATOM    854  C   THR C  74     -44.966 106.538 -98.764  1.00141.08           C  
ATOM    855  O   THR C  74     -45.557 105.467 -98.928  1.00139.94           O  
ATOM    856  N   PRO C  75     -43.919 106.732 -97.908  1.00131.87           N  
ATOM    857  CD  PRO C  75     -43.307 108.039 -97.610  1.00151.43           C  
ATOM    858  HD1 PRO C  75     -43.992 108.672 -97.046  1.00141.39           H  
ATOM    859  HD2 PRO C  75     -43.011 108.550 -98.526  1.00141.39           H  
ATOM    860  CA  PRO C  75     -43.299 105.651 -97.138  1.00132.68           C  
ATOM    861  HA  PRO C  75     -42.680 105.014 -97.770  1.00141.39           H  
ATOM    862  CB  PRO C  75     -42.459 106.406 -96.107  1.00153.64           C  
ATOM    863  HB1 PRO C  75     -43.037 106.597 -95.203  1.00141.39           H  
ATOM    864  HB2 PRO C  75     -41.561 105.842 -95.852  1.00141.39           H  
ATOM    865  CG  PRO C  75     -42.107 107.677 -96.785  1.00152.98           C  
ATOM    866  HG1 PRO C  75     -41.901 108.456 -96.051  1.00141.39           H  
ATOM    867  HG2 PRO C  75     -41.234 107.539 -97.423  1.00141.39           H  
ATOM    868  C   PRO C  75     -44.385 104.855 -96.441  1.00133.12           C  
ATOM    869  O   PRO C  75     -45.461 105.418 -96.223  1.00133.98           O  
ATOM    870  N   PRO C  76     -44.130 103.573 -96.125  1.00170.70           N  
ATOM    871  CD  PRO C  76     -42.832 102.885 -96.017  1.00158.86           C  
ATOM    872  HD1 PRO C  76     -42.046 103.574 -95.709  1.00167.20           H  
ATOM    873  HD2 PRO C  76     -42.556 102.416 -96.961  1.00167.20           H  
ATOM    874  CA  PRO C  76     -45.232 102.747 -95.627  1.00171.59           C  
ATOM    875  HA  PRO C  76     -45.948 102.529 -96.420  1.00167.20           H  
ATOM    876  CB  PRO C  76     -44.527 101.469 -95.154  1.00160.08           C  
ATOM    877  HB1 PRO C  76     -44.957 101.121 -94.215  1.00167.20           H  
ATOM    878  HB2 PRO C  76     -44.612 100.685 -95.906  1.00167.20           H  
ATOM    879  CG  PRO C  76     -43.093 101.859 -94.962  1.00160.24           C  
ATOM    880  HG1 PRO C  76     -42.940 102.282 -93.969  1.00167.20           H  
ATOM    881  HG2 PRO C  76     -42.440 100.997 -95.095  1.00167.20           H  
ATOM    882  C   PRO C  76     -45.906 103.445 -94.459  1.00173.76           C  
ATOM    883  O   PRO C  76     -45.237 103.798 -93.485  1.00175.17           O  
ATOM    884  N   PRO C  77     -47.231 103.636 -94.558  1.00151.06           N  
ATOM    885  CD  PRO C  77     -48.041 103.142 -95.686  1.00197.62           C  
ATOM    886  HD1 PRO C  77     -48.224 102.071 -95.597  1.00173.97           H  
ATOM    887  HD2 PRO C  77     -47.553 103.350 -96.638  1.00173.97           H  
ATOM    888  CA  PRO C  77     -48.028 104.429 -93.614  1.00153.57           C  
ATOM    889  HA  PRO C  77     -47.767 105.485 -93.677  1.00173.97           H  
ATOM    890  CB  PRO C  77     -49.460 104.192 -94.094  1.00202.11           C  
ATOM    891  HB1 PRO C  77     -49.902 103.337 -93.582  1.00173.97           H  
ATOM    892  HB2 PRO C  77     -50.075 105.076 -93.924  1.00173.97           H  
ATOM    893  CG  PRO C  77     -49.319 103.919 -95.555  1.00199.37           C  
ATOM    894  HG1 PRO C  77     -50.163 103.332 -95.918  1.00173.97           H  
ATOM    895  HG2 PRO C  77     -49.258 104.852 -96.114  1.00173.97           H  
ATOM    896  C   PRO C  77     -47.850 103.912 -92.197  1.00155.84           C  
ATOM    897  O   PRO C  77     -48.140 104.604 -91.221  1.00158.19           O  
ATOM    898  N   THR C  78     -47.362 102.682 -92.108  1.00194.32           N  
ATOM    899  HN  THR C  78     -47.147 102.151 -93.012  1.00198.06           H  
ATOM    900  CA  THR C  78     -47.107 102.025 -90.843  1.00196.27           C  
ATOM    901  HA  THR C  78     -47.826 102.403 -90.117  1.00198.06           H  
ATOM    902  CB  THR C  78     -47.325 100.497 -90.980  1.00201.91           C  
ATOM    903  HB  THR C  78     -48.387 100.308 -91.136  1.00198.06           H  
ATOM    904  OG1 THR C  78     -46.911  99.832 -89.782  1.00203.68           O  
ATOM    905  HG1 THR C  78     -45.892 100.021 -89.611  1.00198.06           H  
ATOM    906  CG2 THR C  78     -46.549  99.938 -92.168  1.00199.16           C  
ATOM    907 1HG2 THR C  78     -46.720  98.864 -92.241  1.00198.06           H  
ATOM    908 2HG2 THR C  78     -45.485 100.128 -92.029  1.00198.06           H  
ATOM    909 3HG2 THR C  78     -46.887 100.422 -93.084  1.00198.06           H  
ATOM    910  C   THR C  78     -45.702 102.327 -90.317  1.00196.39           C  
ATOM    911  O   THR C  78     -44.698 102.069 -90.983  1.00194.68           O  
ATOM    912  N   THR C  79     -45.648 102.923 -89.133  1.00191.84           N  
ATOM    913  HN  THR C  79     -46.535 103.371 -88.735  1.00184.58           H  
ATOM    914  CA  THR C  79     -44.418 102.985 -88.361  1.00192.92           C  
ATOM    915  HA  THR C  79     -43.771 102.157 -88.652  1.00184.58           H  
ATOM    916  CB  THR C  79     -43.663 104.312 -88.567  1.00169.27           C  
ATOM    917  HB  THR C  79     -44.169 105.100 -88.010  1.00184.58           H  
ATOM    918  OG1 THR C  79     -43.655 104.654 -89.958  1.00165.26           O  
ATOM    919  HG1 THR C  79     -43.177 103.894 -90.503  1.00184.58           H  
ATOM    920  CG2 THR C  79     -42.226 104.195 -88.070  1.00172.78           C  
ATOM    921 1HG2 THR C  79     -41.709 105.142 -88.224  1.00184.58           H  
ATOM    922 2HG2 THR C  79     -41.713 103.408 -88.622  1.00184.58           H  
ATOM    923 3HG2 THR C  79     -42.227 103.951 -87.008  1.00184.58           H  
ATOM    924  C   THR C  79     -44.785 102.839 -86.892  1.00197.17           C  
ATOM    925  O   THR C  79     -44.651 103.794 -86.125  1.00202.81           O  
ATOM    926  N   PRO C  80     -45.277 101.653 -86.493  1.00154.34           N  
ATOM    927  CD  PRO C  80     -45.376 100.377 -87.221  1.00152.03           C  
ATOM    928  HD1 PRO C  80     -44.427  99.841 -87.207  1.00158.07           H  
ATOM    929  HD2 PRO C  80     -45.688 100.536 -88.253  1.00158.07           H  
ATOM    930  CA  PRO C  80     -45.676 101.520 -85.091  1.00159.42           C  
ATOM    931  HA  PRO C  80     -46.464 102.230 -84.839  1.00158.07           H  
ATOM    932  CB  PRO C  80     -46.191 100.071 -85.013  1.00158.04           C  
ATOM    933  HB1 PRO C  80     -45.449  99.429 -84.539  1.00158.07           H  
ATOM    934  HB2 PRO C  80     -47.123 100.028 -84.449  1.00158.07           H  
ATOM    935  CG  PRO C  80     -46.421  99.643 -86.449  1.00153.58           C  
ATOM    936  HG1 PRO C  80     -46.295  98.566 -86.556  1.00158.07           H  
ATOM    937  HG2 PRO C  80     -47.419  99.928 -86.782  1.00158.07           H  
ATOM    938  C   PRO C  80     -44.443 101.722 -84.197  1.00165.17           C  
ATOM    939  O   PRO C  80     -43.454 101.014 -84.398  1.00163.92           O  
ATOM    940  N   GLU C  81     -44.504 102.664 -83.242  1.00150.04           N  
ATOM    941  HN  GLU C  81     -45.409 103.225 -83.135  1.00202.29           H  
ATOM    942  CA  GLU C  81     -43.383 102.960 -82.337  1.00147.58           C  
ATOM    943  HA  GLU C  81     -42.486 103.108 -82.938  1.00202.29           H  
ATOM    944  CB  GLU C  81     -43.621 104.232 -81.499  1.00238.73           C  
ATOM    945  HB1 GLU C  81     -44.588 104.137 -81.006  1.00202.29           H  
ATOM    946  HB2 GLU C  81     -42.834 104.295 -80.748  1.00202.29           H  
ATOM    947  CG  GLU C  81     -43.621 105.535 -82.298  1.00248.11           C  
ATOM    948  HG1 GLU C  81     -43.099 105.363 -83.239  1.00202.29           H  
ATOM    949  HG2 GLU C  81     -44.654 105.816 -82.501  1.00202.29           H  
ATOM    950  CD  GLU C  81     -42.940 106.688 -81.571  1.00250.80           C  
ATOM    951  OE1 GLU C  81     -43.612 107.385 -80.780  1.00250.49           O  
ATOM    952  OE2 GLU C  81     -41.731 106.903 -81.800  1.00253.74           O  
ATOM    953  C   GLU C  81     -43.153 101.772 -81.420  1.00142.05           C  
ATOM    954  O   GLU C  81     -44.015 100.905 -81.298  1.00139.04           O  
ATOM    955  N   TRP C  82     -41.990 101.732 -80.776  1.00169.56           N  
ATOM    956  HN  TRP C  82     -41.280 102.515 -80.939  1.00219.72           H  
ATOM    957  CA  TRP C  82     -41.653 100.651 -79.853  1.00164.75           C  
ATOM    958  HA  TRP C  82     -41.642  99.718 -80.417  1.00219.72           H  
ATOM    959  CB  TRP C  82     -40.255 100.868 -79.271  1.00229.46           C  
ATOM    960  HB1 TRP C  82     -40.080 101.941 -79.187  1.00219.72           H  
ATOM    961  HB2 TRP C  82     -40.221 100.415 -78.280  1.00219.72           H  
ATOM    962  CG  TRP C  82     -39.158 100.273 -80.101  1.00234.77           C  
ATOM    963  CD1 TRP C  82     -38.449  99.146 -79.824  1.00234.07           C  
ATOM    964  HD1 TRP C  82     -38.590  98.524 -78.940  1.00219.72           H  
ATOM    965  NE1 TRP C  82     -37.531  98.903 -80.814  1.00240.39           N  
ATOM    966  HE1 TRP C  82     -36.852  98.076 -80.845  1.00219.72           H  
ATOM    967  CE2 TRP C  82     -37.626  99.892 -81.756  1.00245.25           C  
ATOM    968  CD2 TRP C  82     -38.643 100.774 -81.340  1.00241.57           C  
ATOM    969  CE3 TRP C  82     -38.941 101.884 -82.138  1.00244.94           C  
ATOM    970  HE3 TRP C  82     -39.722 102.586 -81.845  1.00219.72           H  
ATOM    971  CZ3 TRP C  82     -38.224 102.071 -83.306  1.00251.40           C  
ATOM    972  HZ3 TRP C  82     -38.446 102.931 -83.938  1.00219.72           H  
ATOM    973  CZ2 TRP C  82     -36.906 100.083 -82.932  1.00252.24           C  
ATOM    974  HZ2 TRP C  82     -36.123  99.388 -83.235  1.00219.72           H  
ATOM    975  CH2 TRP C  82     -37.219 101.176 -83.692  1.00254.72           C  
ATOM    976  HH2 TRP C  82     -36.674 101.354 -84.619  1.00219.72           H  
ATOM    977  C   TRP C  82     -42.683 100.512 -78.728  1.00158.34           C  
ATOM    978  O   TRP C  82     -42.682  99.525 -77.996  1.00154.58           O  
ATOM    979  N   VAL C  83     -43.567 101.502 -78.604  1.00164.41           N  
ATOM    980  HN  VAL C  83     -43.404 102.406 -79.153  1.00146.18           H  
ATOM    981  CA  VAL C  83     -44.748 101.406 -77.751  1.00159.73           C  
ATOM    982  HA  VAL C  83     -44.415 101.261 -76.723  1.00146.18           H  
ATOM    983  CB  VAL C  83     -45.593 102.714 -77.809  1.00128.26           C  
ATOM    984  HB  VAL C  83     -46.119 102.740 -78.764  1.00146.18           H  
ATOM    985  CG1 VAL C  83     -46.629 102.760 -76.690  1.00124.52           C  
ATOM    986 1HG1 VAL C  83     -47.200 103.686 -76.761  1.00146.18           H  
ATOM    987 2HG1 VAL C  83     -46.124 102.718 -75.725  1.00146.18           H  
ATOM    988 3HG1 VAL C  83     -47.304 101.909 -76.784  1.00146.18           H  
ATOM    989  CG2 VAL C  83     -44.689 103.933 -77.728  1.00132.94           C  
ATOM    990 1HG2 VAL C  83     -45.294 104.838 -77.770  1.00146.18           H  
ATOM    991 2HG2 VAL C  83     -43.991 103.924 -78.565  1.00146.18           H  
ATOM    992 3HG2 VAL C  83     -44.132 103.912 -76.791  1.00146.18           H  
ATOM    993  C   VAL C  83     -45.589 100.184 -78.161  1.00158.75           C  
ATOM    994  O   VAL C  83     -46.426  99.712 -77.395  1.00154.62           O  
ATOM    995  N   LYS C  84     -45.344  99.666 -79.366  1.00129.10           N  
ATOM    996  HN  LYS C  84     -44.662 100.178 -80.012  1.00136.20           H  
ATOM    997  CA  LYS C  84     -45.967  98.427 -79.846  1.00129.15           C  
ATOM    998  HA  LYS C  84     -47.049  98.546 -79.791  1.00136.20           H  
ATOM    999  CB  LYS C  84     -45.588  98.182 -81.301  1.00136.71           C  
ATOM   1000  HB1 LYS C  84     -46.235  97.402 -81.702  1.00136.20           H  
ATOM   1001  HB2 LYS C  84     -45.741  99.105 -81.860  1.00136.20           H  
ATOM   1002  CG  LYS C  84     -44.141  97.746 -81.471  1.00138.24           C  
ATOM   1003  HG1 LYS C  84     -43.494  98.467 -80.972  1.00136.20           H  
ATOM   1004  HG2 LYS C  84     -44.012  96.764 -81.015  1.00136.20           H  
ATOM   1005  CD  LYS C  84     -43.750  97.664 -82.934  1.00144.11           C  
ATOM   1006  HD1 LYS C  84     -44.313  96.861 -83.409  1.00136.20           H  
ATOM   1007  HD2 LYS C  84     -43.987  98.611 -83.420  1.00136.20           H  
ATOM   1008  CE  LYS C  84     -42.264  97.386 -83.086  1.00146.49           C  
ATOM   1009  HE1 LYS C  84     -41.704  98.175 -82.584  1.00136.20           H  
ATOM   1010  HE2 LYS C  84     -42.035  96.426 -82.623  1.00136.20           H  
ATOM   1011  NZ  LYS C  84     -41.856  97.340 -84.517  1.00152.17           N1+
ATOM   1012  HZ1 LYS C  84     -40.806  97.143 -84.583  1.00136.20           H  
ATOM   1013  HZ2 LYS C  84     -42.071  98.280 -84.980  1.00136.20           H  
ATOM   1014  HZ3 LYS C  84     -42.396  96.564 -85.018  1.00136.20           H  
ATOM   1015  C   LYS C  84     -45.578  97.183 -79.034  1.00124.93           C  
ATOM   1016  O   LYS C  84     -46.133  96.100 -79.241  1.00124.92           O  
ATOM   1017  N   PHE C  85     -44.597  97.337 -78.148  1.00158.71           N  
ATOM   1018  HN  PHE C  85     -43.995  98.220 -78.200  1.00128.31           H  
ATOM   1019  CA  PHE C  85     -44.306  96.353 -77.106  1.00153.68           C  
ATOM   1020  HA  PHE C  85     -43.891  95.450 -77.554  1.00128.31           H  
ATOM   1021  CB  PHE C  85     -43.286  96.972 -76.133  1.00124.91           C  
ATOM   1022  HB1 PHE C  85     -42.338  97.075 -76.661  1.00128.31           H  
ATOM   1023  HB2 PHE C  85     -43.652  97.958 -75.846  1.00128.31           H  
ATOM   1024  CG  PHE C  85     -43.030  96.182 -74.866  1.00118.33           C  
ATOM   1025  CD1 PHE C  85     -43.359  94.843 -74.747  1.00115.60           C  
ATOM   1026  HD1 PHE C  85     -43.820  94.323 -75.587  1.00128.31           H  
ATOM   1027  CE1 PHE C  85     -43.108  94.159 -73.571  1.00109.60           C  
ATOM   1028  HE1 PHE C  85     -43.375  93.106 -73.487  1.00128.31           H  
ATOM   1029  CZ  PHE C  85     -42.521  94.806 -72.506  1.00107.22           C  
ATOM   1030  HZ  PHE C  85     -42.328  94.267 -71.579  1.00128.31           H  
ATOM   1031  CD2 PHE C  85     -42.432  96.810 -73.785  1.00115.48           C  
ATOM   1032  HD2 PHE C  85     -42.156  97.862 -73.863  1.00128.31           H  
ATOM   1033  CE2 PHE C  85     -42.180  96.130 -72.614  1.00110.36           C  
ATOM   1034  HE2 PHE C  85     -41.710  96.643 -71.775  1.00128.31           H  
ATOM   1035  C   PHE C  85     -45.634  96.032 -76.426  1.00149.49           C  
ATOM   1036  O   PHE C  85     -45.970  94.862 -76.209  1.00148.08           O  
ATOM   1037  N   CYS C  86     -46.406  97.082 -76.153  1.00140.60           N  
ATOM   1038  HN  CYS C  86     -46.046  98.058 -76.403  1.00146.66           H  
ATOM   1039  CA  CYS C  86     -47.720  96.964 -75.529  1.00137.40           C  
ATOM   1040  HA  CYS C  86     -47.576  96.675 -74.488  1.00146.66           H  
ATOM   1041  CB  CYS C  86     -48.441  98.311 -75.553  1.00163.81           C  
ATOM   1042  HB1 CYS C  86     -47.845  99.004 -76.147  1.00146.66           H  
ATOM   1043  HB2 CYS C  86     -49.412  98.167 -76.027  1.00146.66           H  
ATOM   1044  SG  CYS C  86     -48.711  99.050 -73.934  1.00158.87           S  
ATOM   1045  HG  CYS C  86     -49.456  98.226 -73.185  1.00146.66           H  
ATOM   1046  C   CYS C  86     -48.609  95.920 -76.193  1.00140.89           C  
ATOM   1047  O   CYS C  86     -49.381  95.248 -75.508  1.00138.38           O  
ATOM   1048  N   ARG C  87     -48.498  95.787 -77.517  1.00134.96           N  
ATOM   1049  HN  ARG C  87     -47.809  96.409 -78.049  1.00153.19           H  
ATOM   1050  CA  ARG C  87     -49.297  94.810 -78.256  1.00139.16           C  
ATOM   1051  HA  ARG C  87     -50.347  95.096 -78.187  1.00153.19           H  
ATOM   1052  CB  ARG C  87     -48.897  94.773 -79.737  1.00155.22           C  
ATOM   1053  HB1 ARG C  87     -47.854  94.461 -79.796  1.00153.19           H  
ATOM   1054  HB2 ARG C  87     -49.526  94.037 -80.237  1.00153.19           H  
ATOM   1055  CG  ARG C  87     -49.036  96.099 -80.485  1.00156.72           C  
ATOM   1056  HG1 ARG C  87     -48.741  96.908 -79.817  1.00153.19           H  
ATOM   1057  HG2 ARG C  87     -48.374  96.082 -81.350  1.00153.19           H  
ATOM   1058  CD  ARG C  87     -50.460  96.358 -80.966  1.00157.81           C  
ATOM   1059  HD1 ARG C  87     -50.962  95.402 -81.116  1.00153.19           H  
ATOM   1060  HD2 ARG C  87     -50.991  96.933 -80.207  1.00153.19           H  
ATOM   1061  NE  ARG C  87     -50.476  97.105 -82.225  1.00162.54           N  
ATOM   1062  HE  ARG C  87     -49.536  97.315 -82.692  1.00153.19           H  
ATOM   1063  CZ  ARG C  87     -51.578  97.541 -82.828  1.00165.71           C  
ATOM   1064  NH1 ARG C  87     -52.768  97.316 -82.288  1.00164.69           N  
ATOM   1065 1HH1 ARG C  87     -52.844  96.782 -81.364  1.00153.19           H  
ATOM   1066 2HH1 ARG C  87     -53.652  97.668 -82.776  1.00153.19           H  
ATOM   1067  NH2 ARG C  87     -51.492  98.208 -83.972  1.00170.69           N  
ATOM   1068 1HH2 ARG C  87     -50.534  98.396 -84.411  1.00153.19           H  
ATOM   1069 2HH2 ARG C  87     -52.380  98.558 -84.455  1.00153.19           H  
ATOM   1070  C   ARG C  87     -49.127  93.428 -77.632  1.00139.04           C  
ATOM   1071  O   ARG C  87     -50.109  92.775 -77.256  1.00138.56           O  
ATOM   1072  N   GLN C  88     -47.872  93.014 -77.473  1.00138.34           N  
ATOM   1073  HN  GLN C  88     -47.070  93.670 -77.741  1.00129.94           H  
ATOM   1074  CA  GLN C  88     -47.557  91.688 -76.942  1.00133.07           C  
ATOM   1075  HA  GLN C  88     -47.986  90.941 -77.610  1.00129.94           H  
ATOM   1076  CB  GLN C  88     -46.042  91.475 -76.892  1.00123.22           C  
ATOM   1077  HB1 GLN C  88     -45.613  92.230 -76.233  1.00129.94           H  
ATOM   1078  HB2 GLN C  88     -45.850  90.483 -76.483  1.00129.94           H  
ATOM   1079  CG  GLN C  88     -45.353  91.574 -78.237  1.00131.60           C  
ATOM   1080  HG1 GLN C  88     -45.652  92.507 -78.715  1.00129.94           H  
ATOM   1081  HG2 GLN C  88     -44.275  91.576 -78.078  1.00129.94           H  
ATOM   1082  CD  GLN C  88     -45.705  90.425 -79.155  1.00132.82           C  
ATOM   1083  OE1 GLN C  88     -45.907  89.298 -78.705  1.00126.97           O  
ATOM   1084  NE2 GLN C  88     -45.788  90.706 -80.450  1.00138.17           N  
ATOM   1085 1HE2 GLN C  88     -45.609  91.703 -80.794  1.00129.94           H  
ATOM   1086 2HE2 GLN C  88     -46.034  89.935 -81.150  1.00129.94           H  
ATOM   1087  C   GLN C  88     -48.137  91.476 -75.552  1.00124.69           C  
ATOM   1088  O   GLN C  88     -48.321  90.340 -75.111  1.00120.59           O  
ATOM   1089  N   LEU C  89     -48.427  92.575 -74.866  1.00126.83           N  
ATOM   1090  HN  LEU C  89     -48.320  93.532 -75.333  1.00111.23           H  
ATOM   1091  CA  LEU C  89     -48.887  92.496 -73.491  1.00119.44           C  
ATOM   1092  HA  LEU C  89     -48.365  91.663 -73.020  1.00111.23           H  
ATOM   1093  CB  LEU C  89     -48.521  93.762 -72.715  1.00103.78           C  
ATOM   1094  HB1 LEU C  89     -48.306  94.558 -73.427  1.00111.23           H  
ATOM   1095  HB2 LEU C  89     -49.370  94.049 -72.094  1.00111.23           H  
ATOM   1096  CG  LEU C  89     -47.301  93.566 -71.816  1.00100.65           C  
ATOM   1097  HG  LEU C  89     -47.553  92.829 -71.054  1.00111.23           H  
ATOM   1098  CD1 LEU C  89     -46.134  93.036 -72.623  1.00101.52           C  
ATOM   1099 1HD1 LEU C  89     -45.272  92.901 -71.970  1.00111.23           H  
ATOM   1100 2HD1 LEU C  89     -45.885  93.746 -73.411  1.00111.23           H  
ATOM   1101 3HD1 LEU C  89     -46.405  92.079 -73.069  1.00111.23           H  
ATOM   1102  CD2 LEU C  89     -46.927  94.854 -71.124  1.00100.99           C  
ATOM   1103 1HD2 LEU C  89     -46.056  94.687 -70.490  1.00111.23           H  
ATOM   1104 2HD2 LEU C  89     -47.762  95.193 -70.511  1.00111.23           H  
ATOM   1105 3HD2 LEU C  89     -46.693  95.613 -71.870  1.00111.23           H  
ATOM   1106  C   LEU C  89     -50.372  92.222 -73.377  1.00120.92           C  
ATOM   1107  O   LEU C  89     -50.864  91.961 -72.279  1.00115.72           O  
ATOM   1108  N   PHE C  90     -51.098  92.264 -74.492  1.00134.09           N  
ATOM   1109  HN  PHE C  90     -50.651  92.487 -75.438  1.00138.05           H  
ATOM   1110  CA  PHE C  90     -52.525  91.995 -74.374  1.00136.70           C  
ATOM   1111  HA  PHE C  90     -52.710  91.806 -73.317  1.00138.05           H  
ATOM   1112  CB  PHE C  90     -53.328  93.246 -74.727  1.00149.61           C  
ATOM   1113  HB1 PHE C  90     -53.104  93.523 -75.757  1.00138.05           H  
ATOM   1114  HB2 PHE C  90     -54.389  93.015 -74.635  1.00138.05           H  
ATOM   1115  CG  PHE C  90     -53.015  94.417 -73.838  1.00142.70           C  
ATOM   1116  CD1 PHE C  90     -52.834  94.233 -72.476  1.00134.36           C  
ATOM   1117  HD1 PHE C  90     -52.933  93.234 -72.052  1.00138.05           H  
ATOM   1118  CE1 PHE C  90     -52.530  95.296 -71.649  1.00130.24           C  
ATOM   1119  HE1 PHE C  90     -52.394  95.134 -70.580  1.00138.05           H  
ATOM   1120  CZ  PHE C  90     -52.399  96.565 -72.179  1.00132.72           C  
ATOM   1121  HZ  PHE C  90     -52.161  97.407 -71.529  1.00138.05           H  
ATOM   1122  CD2 PHE C  90     -52.872  95.693 -74.360  1.00143.70           C  
ATOM   1123  HD2 PHE C  90     -52.999  95.855 -75.430  1.00138.05           H  
ATOM   1124  CE2 PHE C  90     -52.570  96.765 -73.536  1.00138.82           C  
ATOM   1125  HE2 PHE C  90     -52.467  97.765 -73.957  1.00138.05           H  
ATOM   1126  C   PHE C  90     -53.022  90.755 -75.120  1.00139.99           C  
ATOM   1127  O   PHE C  90     -53.171  89.697 -74.505  1.00135.61           O  
ATOM   1128  N   GLY C  91     -53.221  90.854 -76.432  1.00168.55           N  
ATOM   1129  HN  GLY C  91     -52.949  91.753 -76.945  1.00169.42           H  
ATOM   1130  CA  GLY C  91     -53.806  89.748 -77.174  1.00169.54           C  
ATOM   1131  HA1 GLY C  91     -54.069  90.079 -78.179  1.00169.42           H  
ATOM   1132  HA2 GLY C  91     -53.089  88.929 -77.237  1.00169.42           H  
ATOM   1133  C   GLY C  91     -55.054  89.278 -76.449  1.00169.04           C  
ATOM   1134  O   GLY C  91     -55.788  90.096 -75.895  1.00170.54           O  
ATOM   1135  N   GLY C  92     -55.314  87.973 -76.459  1.00134.77           N  
ATOM   1136  HN  GLY C  92     -54.768  87.328 -77.116  1.00129.96           H  
ATOM   1137  CA  GLY C  92     -56.333  87.417 -75.585  1.00133.13           C  
ATOM   1138  HA1 GLY C  92     -56.885  88.259 -75.166  1.00129.96           H  
ATOM   1139  HA2 GLY C  92     -56.997  86.822 -76.211  1.00129.96           H  
ATOM   1140  C   GLY C  92     -55.918  86.534 -74.416  1.00126.53           C  
ATOM   1141  O   GLY C  92     -56.679  86.394 -73.461  1.00125.42           O  
ATOM   1142  N   PHE C  93     -54.723  85.949 -74.468  1.00112.07           N  
ATOM   1143  HN  PHE C  93     -54.071  86.155 -75.291  1.00108.82           H  
ATOM   1144  CA  PHE C  93     -54.286  85.026 -73.413  1.00109.26           C  
ATOM   1145  HA  PHE C  93     -55.155  84.474 -73.054  1.00108.82           H  
ATOM   1146  CB  PHE C  93     -53.269  84.022 -73.973  1.00108.28           C  
ATOM   1147  HB1 PHE C  93     -53.568  83.767 -74.990  1.00108.82           H  
ATOM   1148  HB2 PHE C  93     -52.291  84.503 -73.991  1.00108.82           H  
ATOM   1149  CG  PHE C  93     -53.147  82.732 -73.177  1.00108.67           C  
ATOM   1150  CD1 PHE C  93     -53.595  82.639 -71.870  1.00107.65           C  
ATOM   1151  HD1 PHE C  93     -54.052  83.506 -71.393  1.00108.82           H  
ATOM   1152  CE1 PHE C  93     -53.467  81.453 -71.162  1.00108.96           C  
ATOM   1153  HE1 PHE C  93     -53.827  81.392 -70.135  1.00108.82           H  
ATOM   1154  CZ  PHE C  93     -52.885  80.348 -71.754  1.00111.19           C  
ATOM   1155  HZ  PHE C  93     -52.784  79.418 -71.195  1.00108.82           H  
ATOM   1156  CD2 PHE C  93     -52.564  81.609 -73.753  1.00110.68           C  
ATOM   1157  HD2 PHE C  93     -52.202  81.662 -74.780  1.00108.82           H  
ATOM   1158  CE2 PHE C  93     -52.434  80.426 -73.048  1.00111.89           C  
ATOM   1159  HE2 PHE C  93     -51.974  79.557 -73.519  1.00108.82           H  
ATOM   1160  C   PHE C  93     -53.700  85.817 -72.248  1.00104.82           C  
ATOM   1161  O   PHE C  93     -54.010  85.575 -71.063  1.00103.53           O  
ATOM   1162  N   SER C  94     -52.871  86.793 -72.602  1.00 96.57           N  
ATOM   1163  HN  SER C  94     -52.615  86.912 -73.634  1.00 97.42           H  
ATOM   1164  CA  SER C  94     -52.303  87.703 -71.621  1.00 93.45           C  
ATOM   1165  HA  SER C  94     -51.802  87.120 -70.849  1.00 97.42           H  
ATOM   1166  CB  SER C  94     -51.284  88.639 -72.273  1.00104.64           C  
ATOM   1167  HB1 SER C  94     -51.786  89.234 -73.036  1.00 97.42           H  
ATOM   1168  HB2 SER C  94     -50.871  89.299 -71.511  1.00 97.42           H  
ATOM   1169  OG  SER C  94     -50.226  87.912 -72.877  1.00104.84           O  
ATOM   1170  HG  SER C  94     -49.733  87.339 -72.148  1.00 97.42           H  
ATOM   1171  C   SER C  94     -53.440  88.492 -70.982  1.00 93.55           C  
ATOM   1172  O   SER C  94     -53.306  89.008 -69.873  1.00 91.46           O  
ATOM   1173  N   MET C  95     -54.563  88.575 -71.691  1.00119.90           N  
ATOM   1174  HN  MET C  95     -54.571  88.222 -72.701  1.00131.27           H  
ATOM   1175  CA  MET C  95     -55.781  89.135 -71.124  1.00120.89           C  
ATOM   1176  HA  MET C  95     -55.544  90.112 -70.704  1.00131.27           H  
ATOM   1177  CB  MET C  95     -56.856  89.323 -72.195  1.00140.34           C  
ATOM   1178  HB1 MET C  95     -56.797  88.487 -72.892  1.00131.27           H  
ATOM   1179  HB2 MET C  95     -57.831  89.323 -71.708  1.00131.27           H  
ATOM   1180  CG  MET C  95     -56.714  90.609 -72.979  1.00146.47           C  
ATOM   1181  HG1 MET C  95     -55.853  90.523 -73.641  1.00131.27           H  
ATOM   1182  HG2 MET C  95     -57.616  90.760 -73.572  1.00131.27           H  
ATOM   1183  SD  MET C  95     -56.480  92.038 -71.906  1.00142.04           S  
ATOM   1184  CE  MET C  95     -58.035  92.062 -71.017  1.00142.21           C  
ATOM   1185  HE1 MET C  95     -58.039  92.894 -70.313  1.00131.27           H  
ATOM   1186  HE2 MET C  95     -58.157  91.126 -70.472  1.00131.27           H  
ATOM   1187  HE3 MET C  95     -58.856  92.180 -71.724  1.00131.27           H  
ATOM   1188  C   MET C  95     -56.319  88.254 -70.007  1.00119.93           C  
ATOM   1189  O   MET C  95     -56.694  88.754 -68.950  1.00118.40           O  
ATOM   1190  N   LEU C  96     -56.364  86.947 -70.251  1.00 99.16           N  
ATOM   1191  HN  LEU C  96     -56.065  86.584 -71.212  1.00101.63           H  
ATOM   1192  CA  LEU C  96     -56.812  85.997 -69.239  1.00 99.83           C  
ATOM   1193  HA  LEU C  96     -57.850  86.218 -68.990  1.00101.63           H  
ATOM   1194  CB  LEU C  96     -56.733  84.566 -69.775  1.00102.17           C  
ATOM   1195  HB1 LEU C  96     -57.285  84.545 -70.715  1.00101.63           H  
ATOM   1196  HB2 LEU C  96     -55.681  84.354 -69.966  1.00101.63           H  
ATOM   1197  CG  LEU C  96     -57.272  83.424 -68.913  1.00104.48           C  
ATOM   1198  HG  LEU C  96     -56.503  83.136 -68.196  1.00101.63           H  
ATOM   1199  CD1 LEU C  96     -58.516  83.842 -68.150  1.00105.76           C  
ATOM   1200 1HD1 LEU C  96     -58.872  83.006 -67.548  1.00101.63           H  
ATOM   1201 2HD1 LEU C  96     -59.293  84.138 -68.855  1.00101.63           H  
ATOM   1202 3HD1 LEU C  96     -58.278  84.683 -67.498  1.00101.63           H  
ATOM   1203  CD2 LEU C  96     -57.577  82.232 -69.801  1.00108.81           C  
ATOM   1204 1HD2 LEU C  96     -57.962  81.414 -69.192  1.00101.63           H  
ATOM   1205 2HD2 LEU C  96     -56.665  81.911 -70.305  1.00101.63           H  
ATOM   1206 3HD2 LEU C  96     -58.323  82.513 -70.544  1.00101.63           H  
ATOM   1207  C   LEU C  96     -55.964  86.160 -67.982  1.00 96.52           C  
ATOM   1208  O   LEU C  96     -56.492  86.305 -66.870  1.00 96.32           O  
ATOM   1209  N   LEU C  97     -54.647  86.179 -68.162  1.00106.33           N  
ATOM   1210  HN  LEU C  97     -54.233  86.067 -69.142  1.00100.30           H  
ATOM   1211  CA  LEU C  97     -53.772  86.355 -67.004  1.00103.54           C  
ATOM   1212  HA  LEU C  97     -54.066  85.615 -66.259  1.00100.30           H  
ATOM   1213  CB  LEU C  97     -52.312  86.083 -67.363  1.00 95.83           C  
ATOM   1214  HB1 LEU C  97     -52.021  86.833 -68.099  1.00100.30           H  
ATOM   1215  HB2 LEU C  97     -51.730  86.222 -66.452  1.00100.30           H  
ATOM   1216  CG  LEU C  97     -51.923  84.722 -67.937  1.00 97.71           C  
ATOM   1217  HG  LEU C  97     -52.099  84.733 -69.013  1.00100.30           H  
ATOM   1218  CD1 LEU C  97     -50.456  84.474 -67.690  1.00 96.62           C  
ATOM   1219 1HD1 LEU C  97     -50.177  83.503 -68.099  1.00100.30           H  
ATOM   1220 2HD1 LEU C  97     -50.261  84.485 -66.618  1.00100.30           H  
ATOM   1221 3HD1 LEU C  97     -49.869  85.254 -68.174  1.00100.30           H  
ATOM   1222  CD2 LEU C  97     -52.739  83.618 -67.326  1.00100.30           C  
ATOM   1223 1HD2 LEU C  97     -52.438  82.663 -67.756  1.00100.30           H  
ATOM   1224 2HD2 LEU C  97     -53.796  83.791 -67.530  1.00100.30           H  
ATOM   1225 3HD2 LEU C  97     -52.576  83.599 -66.248  1.00100.30           H  
ATOM   1226  C   LEU C  97     -53.925  87.737 -66.360  1.00101.58           C  
ATOM   1227  O   LEU C  97     -53.718  87.891 -65.153  1.00100.48           O  
ATOM   1228  N   TRP C  98     -54.293  88.737 -67.159  1.00 99.37           N  
ATOM   1229  HN  TRP C  98     -54.429  88.554 -68.204  1.00107.11           H  
ATOM   1230  CA  TRP C  98     -54.514  90.082 -66.628  1.00 98.37           C  
ATOM   1231  HA  TRP C  98     -53.639  90.357 -66.039  1.00107.11           H  
ATOM   1232  CB  TRP C  98     -54.678  91.121 -67.741  1.00113.16           C  
ATOM   1233  HB1 TRP C  98     -55.158  90.633 -68.589  1.00107.11           H  
ATOM   1234  HB2 TRP C  98     -55.322  91.916 -67.366  1.00107.11           H  
ATOM   1235  CG  TRP C  98     -53.399  91.751 -68.231  1.00111.92           C  
ATOM   1236  CD1 TRP C  98     -53.106  92.091 -69.520  1.00113.55           C  
ATOM   1237  HD1 TRP C  98     -53.771  91.942 -70.370  1.00107.11           H  
ATOM   1238  NE1 TRP C  98     -51.853  92.648 -69.592  1.00112.30           N  
ATOM   1239  HE1 TRP C  98     -51.379  93.000 -70.485  1.00107.11           H  
ATOM   1240  CE2 TRP C  98     -51.308  92.680 -68.336  1.00110.19           C  
ATOM   1241  CD2 TRP C  98     -52.251  92.125 -67.449  1.00109.83           C  
ATOM   1242  CE3 TRP C  98     -51.929  92.044 -66.090  1.00108.43           C  
ATOM   1243  HE3 TRP C  98     -52.637  91.625 -65.375  1.00107.11           H  
ATOM   1244  CZ3 TRP C  98     -50.697  92.505 -65.672  1.00107.60           C  
ATOM   1245  HZ3 TRP C  98     -50.433  92.443 -64.616  1.00107.11           H  
ATOM   1246  CZ2 TRP C  98     -50.067  93.147 -67.910  1.00109.29           C  
ATOM   1247  HZ2 TRP C  98     -49.351  93.573 -68.613  1.00107.11           H  
ATOM   1248  CH2 TRP C  98     -49.782  93.050 -66.578  1.00108.07           C  
ATOM   1249  HH2 TRP C  98     -48.819  93.406 -66.213  1.00107.11           H  
ATOM   1250  C   TRP C  98     -55.728  90.139 -65.716  1.00 99.30           C  
ATOM   1251  O   TRP C  98     -55.635  90.606 -64.582  1.00 98.20           O  
ATOM   1252  N   ILE C  99     -56.865  89.667 -66.220  1.00 97.96           N  
ATOM   1253  HN  ILE C  99     -56.879  89.287 -67.220  1.00105.92           H  
ATOM   1254  CA  ILE C  99     -58.091  89.658 -65.434  1.00 99.54           C  
ATOM   1255  HA  ILE C  99     -58.264  90.673 -65.077  1.00105.92           H  
ATOM   1256  CB  ILE C  99     -59.332  89.230 -66.265  1.00110.36           C  
ATOM   1257  HB  ILE C  99     -60.224  89.542 -65.721  1.00105.92           H  
ATOM   1258  CG2 ILE C  99     -59.338  89.928 -67.612  1.00112.13           C  
ATOM   1259 1HG2 ILE C  99     -60.214  89.616 -68.180  1.00105.92           H  
ATOM   1260 2HG2 ILE C  99     -58.436  89.663 -68.163  1.00105.92           H  
ATOM   1261 3HG2 ILE C  99     -59.368  91.007 -67.462  1.00105.92           H  
ATOM   1262  CG1 ILE C  99     -59.394  87.711 -66.441  1.00112.30           C  
ATOM   1263 1HG1 ILE C  99     -59.199  87.478 -67.488  1.00105.92           H  
ATOM   1264 2HG1 ILE C  99     -58.622  87.261 -65.817  1.00105.92           H  
ATOM   1265  CD1 ILE C  99     -60.733  87.107 -66.057  1.00115.99           C  
ATOM   1266 1HD1 ILE C  99     -60.702  86.028 -66.208  1.00105.92           H  
ATOM   1267 2HD1 ILE C  99     -61.518  87.538 -66.678  1.00105.92           H  
ATOM   1268 3HD1 ILE C  99     -60.941  87.321 -65.009  1.00105.92           H  
ATOM   1269  C   ILE C  99     -57.913  88.761 -64.215  1.00 99.31           C  
ATOM   1270  O   ILE C  99     -58.517  89.002 -63.169  1.00 99.75           O  
ATOM   1271  N   GLY C 100     -57.069  87.739 -64.349  1.00116.46           N  
ATOM   1272  HN  GLY C 100     -56.648  87.521 -65.308  1.00115.57           H  
ATOM   1273  CA  GLY C 100     -56.716  86.919 -63.207  1.00116.55           C  
ATOM   1274  HA1 GLY C 100     -57.620  86.480 -62.785  1.00115.57           H  
ATOM   1275  HA2 GLY C 100     -56.042  86.125 -63.528  1.00115.57           H  
ATOM   1276  C   GLY C 100     -56.029  87.765 -62.151  1.00114.28           C  
ATOM   1277  O   GLY C 100     -56.490  87.846 -61.005  1.00114.98           O  
ATOM   1278  N   ALA C 101     -54.941  88.421 -62.550  1.00104.07           N  
ATOM   1279  HN  ALA C 101     -54.627  88.334 -63.569  1.00 99.85           H  
ATOM   1280  CA  ALA C 101     -54.163  89.256 -61.638  1.00102.57           C  
ATOM   1281  HA  ALA C 101     -53.726  88.612 -60.875  1.00 99.85           H  
ATOM   1282  CB  ALA C 101     -53.033  89.945 -62.384  1.00 86.92           C  
ATOM   1283  HB1 ALA C 101     -52.463  90.563 -61.691  1.00 99.85           H  
ATOM   1284  HB2 ALA C 101     -53.447  90.573 -63.173  1.00 99.85           H  
ATOM   1285  HB3 ALA C 101     -52.377  89.194 -62.824  1.00 99.85           H  
ATOM   1286  C   ALA C 101     -55.046  90.285 -60.945  1.00102.66           C  
ATOM   1287  O   ALA C 101     -54.973  90.472 -59.725  1.00103.04           O  
ATOM   1288  N   ILE C 102     -55.895  90.932 -61.735  1.00110.69           N  
ATOM   1289  HN  ILE C 102     -55.899  90.711 -62.782  1.00107.49           H  
ATOM   1290  CA  ILE C 102     -56.820  91.931 -61.224  1.00111.19           C  
ATOM   1291  HA  ILE C 102     -56.240  92.716 -60.739  1.00107.49           H  
ATOM   1292  CB  ILE C 102     -57.634  92.566 -62.360  1.00102.82           C  
ATOM   1293  HB  ILE C 102     -58.104  91.770 -62.937  1.00107.49           H  
ATOM   1294  CG2 ILE C 102     -58.724  93.467 -61.800  1.00104.13           C  
ATOM   1295 1HG2 ILE C 102     -59.290  93.907 -62.621  1.00107.49           H  
ATOM   1296 2HG2 ILE C 102     -58.271  94.260 -61.205  1.00107.49           H  
ATOM   1297 3HG2 ILE C 102     -59.394  92.880 -61.172  1.00107.49           H  
ATOM   1298  CG1 ILE C 102     -56.709  93.356 -63.285  1.00101.74           C  
ATOM   1299 1HG1 ILE C 102     -56.401  94.265 -62.769  1.00107.49           H  
ATOM   1300 2HG1 ILE C 102     -55.833  92.744 -63.500  1.00107.49           H  
ATOM   1301  CD1 ILE C 102     -57.351  93.745 -64.593  1.00103.58           C  
ATOM   1302 1HD1 ILE C 102     -56.636  94.303 -65.198  1.00107.49           H  
ATOM   1303 2HD1 ILE C 102     -58.225  94.367 -64.399  1.00107.49           H  
ATOM   1304 3HD1 ILE C 102     -57.657  92.847 -65.129  1.00107.49           H  
ATOM   1305  C   ILE C 102     -57.766  91.333 -60.195  1.00112.83           C  
ATOM   1306  O   ILE C 102     -57.981  91.917 -59.136  1.00112.92           O  
ATOM   1307  N   LEU C 103     -58.325  90.169 -60.501  1.00 98.99           N  
ATOM   1308  HN  LEU C 103     -58.124  89.714 -61.448  1.00103.80           H  
ATOM   1309  CA  LEU C 103     -59.210  89.510 -59.552  1.00101.52           C  
ATOM   1310  HA  LEU C 103     -60.024  90.202 -59.335  1.00103.80           H  
ATOM   1311  CB  LEU C 103     -59.833  88.253 -60.159  1.00103.88           C  
ATOM   1312  HB1 LEU C 103     -59.047  87.690 -60.663  1.00103.80           H  
ATOM   1313  HB2 LEU C 103     -60.250  87.652 -59.351  1.00103.80           H  
ATOM   1314  CG  LEU C 103     -60.944  88.537 -61.169  1.00105.59           C  
ATOM   1315  HG  LEU C 103     -60.496  89.019 -62.038  1.00103.80           H  
ATOM   1316  CD1 LEU C 103     -61.601  87.241 -61.634  1.00109.28           C  
ATOM   1317 1HD1 LEU C 103     -62.388  87.470 -62.352  1.00103.80           H  
ATOM   1318 2HD1 LEU C 103     -62.031  86.723 -60.777  1.00103.80           H  
ATOM   1319 3HD1 LEU C 103     -60.854  86.603 -62.106  1.00103.80           H  
ATOM   1320  CD2 LEU C 103     -61.965  89.498 -60.570  1.00106.54           C  
ATOM   1321 1HD2 LEU C 103     -62.752  89.693 -61.298  1.00103.80           H  
ATOM   1322 2HD2 LEU C 103     -61.473  90.435 -60.308  1.00103.80           H  
ATOM   1323 3HD2 LEU C 103     -62.401  89.054 -59.675  1.00103.80           H  
ATOM   1324  C   LEU C 103     -58.505  89.209 -58.226  1.00101.58           C  
ATOM   1325  O   LEU C 103     -59.088  89.424 -57.164  1.00103.05           O  
ATOM   1326  N   CYS C 104     -57.255  88.744 -58.282  1.00126.94           N  
ATOM   1327  HN  CYS C 104     -56.802  88.559 -59.233  1.00123.71           H  
ATOM   1328  CA  CYS C 104     -56.494  88.483 -57.052  1.00127.76           C  
ATOM   1329  HA  CYS C 104     -57.055  87.779 -56.438  1.00123.71           H  
ATOM   1330  CB  CYS C 104     -55.122  87.884 -57.352  1.00115.67           C  
ATOM   1331  HB1 CYS C 104     -54.488  88.678 -57.747  1.00123.71           H  
ATOM   1332  HB2 CYS C 104     -54.704  87.517 -56.415  1.00123.71           H  
ATOM   1333  SG  CYS C 104     -55.110  86.542 -58.519  1.00116.66           S  
ATOM   1334  HG  CYS C 104     -55.866  85.538 -58.054  1.00123.71           H  
ATOM   1335  C   CYS C 104     -56.277  89.759 -56.253  1.00126.68           C  
ATOM   1336  O   CYS C 104     -56.418  89.774 -55.027  1.00128.56           O  
ATOM   1337  N   PHE C 105     -55.909  90.824 -56.958  1.00 97.70           N  
ATOM   1338  HN  PHE C 105     -55.791  90.737 -58.018  1.00101.12           H  
ATOM   1339  CA  PHE C 105     -55.663  92.108 -56.313  1.00 97.12           C  
ATOM   1340  HA  PHE C 105     -54.911  91.958 -55.539  1.00101.12           H  
ATOM   1341  CB  PHE C 105     -55.108  93.115 -57.323  1.00103.88           C  
ATOM   1342  HB1 PHE C 105     -55.705  93.056 -58.233  1.00101.12           H  
ATOM   1343  HB2 PHE C 105     -55.193  94.114 -56.896  1.00101.12           H  
ATOM   1344  CG  PHE C 105     -53.667  92.872 -57.682  1.00102.96           C  
ATOM   1345  CD1 PHE C 105     -52.729  92.630 -56.692  1.00104.00           C  
ATOM   1346  HD1 PHE C 105     -53.040  92.619 -55.647  1.00101.12           H  
ATOM   1347  CE1 PHE C 105     -51.405  92.402 -57.011  1.00103.72           C  
ATOM   1348  HE1 PHE C 105     -50.677  92.217 -56.221  1.00101.12           H  
ATOM   1349  CZ  PHE C 105     -51.004  92.408 -58.332  1.00102.18           C  
ATOM   1350  HZ  PHE C 105     -49.959  92.230 -58.586  1.00101.12           H  
ATOM   1351  CD2 PHE C 105     -53.254  92.871 -59.006  1.00101.66           C  
ATOM   1352  HD2 PHE C 105     -53.981  93.054 -59.798  1.00101.12           H  
ATOM   1353  CE2 PHE C 105     -51.929  92.640 -59.333  1.00101.16           C  
ATOM   1354  HE2 PHE C 105     -51.616  92.641 -60.377  1.00101.12           H  
ATOM   1355  C   PHE C 105     -56.930  92.637 -55.644  1.00 98.49           C  
ATOM   1356  O   PHE C 105     -56.881  93.206 -54.549  1.00 99.50           O  
ATOM   1357  N   LEU C 106     -58.064  92.429 -56.302  1.00121.80           N  
ATOM   1358  HN  LEU C 106     -58.030  91.976 -57.271  1.00119.98           H  
ATOM   1359  CA  LEU C 106     -59.351  92.802 -55.737  1.00123.67           C  
ATOM   1360  HA  LEU C 106     -59.322  93.856 -55.459  1.00119.98           H  
ATOM   1361  CB  LEU C 106     -60.473  92.590 -56.750  1.00112.77           C  
ATOM   1362  HB1 LEU C 106     -60.302  93.255 -57.597  1.00119.98           H  
ATOM   1363  HB2 LEU C 106     -60.440  91.554 -57.088  1.00119.98           H  
ATOM   1364  CG  LEU C 106     -61.869  92.871 -56.190  1.00115.37           C  
ATOM   1365  HG  LEU C 106     -61.984  92.300 -55.269  1.00119.98           H  
ATOM   1366  CD1 LEU C 106     -62.006  94.349 -55.848  1.00114.87           C  
ATOM   1367 1HD1 LEU C 106     -63.003  94.540 -55.450  1.00119.98           H  
ATOM   1368 2HD1 LEU C 106     -61.854  94.946 -56.747  1.00119.98           H  
ATOM   1369 3HD1 LEU C 106     -61.259  94.620 -55.102  1.00119.98           H  
ATOM   1370  CD2 LEU C 106     -62.953  92.423 -57.161  1.00117.38           C  
ATOM   1371 1HD2 LEU C 106     -63.933  92.636 -56.735  1.00119.98           H  
ATOM   1372 2HD2 LEU C 106     -62.860  91.352 -57.341  1.00119.98           H  
ATOM   1373 3HD2 LEU C 106     -62.842  92.960 -58.103  1.00119.98           H  
ATOM   1374  C   LEU C 106     -59.635  91.975 -54.495  1.00126.25           C  
ATOM   1375  O   LEU C 106     -60.110  92.495 -53.493  1.00127.72           O  
ATOM   1376  N   ALA C 107     -59.343  90.682 -54.575  1.00130.52           N  
ATOM   1377  HN  ALA C 107     -58.936  90.297 -55.486  1.00143.26           H  
ATOM   1378  CA  ALA C 107     -59.561  89.773 -53.457  1.00133.92           C  
ATOM   1379  HA  ALA C 107     -60.622  89.791 -53.208  1.00143.26           H  
ATOM   1380  CB  ALA C 107     -59.192  88.350 -53.848  1.00180.04           C  
ATOM   1381  HB1 ALA C 107     -59.361  87.685 -53.001  1.00143.26           H  
ATOM   1382  HB2 ALA C 107     -58.141  88.312 -54.135  1.00143.26           H  
ATOM   1383  HB3 ALA C 107     -59.809  88.032 -54.688  1.00143.26           H  
ATOM   1384  C   ALA C 107     -58.778  90.210 -52.225  1.00134.53           C  
ATOM   1385  O   ALA C 107     -59.337  90.304 -51.136  1.00137.27           O  
ATOM   1386  N   TYR C 108     -57.487  90.478 -52.402  1.00116.03           N  
ATOM   1387  HN  TYR C 108     -57.053  90.334 -53.369  1.00123.49           H  
ATOM   1388  CA  TYR C 108     -56.646  90.964 -51.310  1.00117.24           C  
ATOM   1389  HA  TYR C 108     -56.684  90.239 -50.497  1.00123.49           H  
ATOM   1390  CB  TYR C 108     -55.196  91.091 -51.779  1.00122.22           C  
ATOM   1391  HB1 TYR C 108     -54.852  90.104 -52.088  1.00123.49           H  
ATOM   1392  HB2 TYR C 108     -55.175  91.767 -52.634  1.00123.49           H  
ATOM   1393  CG  TYR C 108     -54.234  91.619 -50.738  1.00123.95           C  
ATOM   1394  CD1 TYR C 108     -54.429  91.377 -49.386  1.00127.90           C  
ATOM   1395  HD1 TYR C 108     -55.290  90.791 -49.066  1.00123.49           H  
ATOM   1396  CE1 TYR C 108     -53.552  91.865 -48.440  1.00130.25           C  
ATOM   1397  HE1 TYR C 108     -53.722  91.669 -47.381  1.00123.49           H  
ATOM   1398  CZ  TYR C 108     -52.461  92.601 -48.841  1.00128.65           C  
ATOM   1399  OH  TYR C 108     -51.584  93.085 -47.898  1.00131.73           O  
ATOM   1400  HH  TYR C 108     -52.095  93.722 -47.238  1.00123.49           H  
ATOM   1401  CD2 TYR C 108     -53.132  92.369 -51.112  1.00122.33           C  
ATOM   1402  HD2 TYR C 108     -52.962  92.579 -52.168  1.00123.49           H  
ATOM   1403  CE2 TYR C 108     -52.245  92.856 -50.176  1.00124.67           C  
ATOM   1404  HE2 TYR C 108     -51.379  93.439 -50.491  1.00123.49           H  
ATOM   1405  C   TYR C 108     -57.167  92.307 -50.788  1.00117.04           C  
ATOM   1406  O   TYR C 108     -57.175  92.559 -49.577  1.00119.89           O  
ATOM   1407  N   GLY C 109     -57.608  93.163 -51.706  1.00117.82           N  
ATOM   1408  HN  GLY C 109     -57.490  92.929 -52.743  1.00119.93           H  
ATOM   1409  CA  GLY C 109     -58.246  94.409 -51.324  1.00118.06           C  
ATOM   1410  HA1 GLY C 109     -57.514  95.044 -50.824  1.00119.93           H  
ATOM   1411  HA2 GLY C 109     -58.611  94.910 -52.220  1.00119.93           H  
ATOM   1412  C   GLY C 109     -59.414  94.164 -50.383  1.00121.06           C  
ATOM   1413  O   GLY C 109     -59.593  94.874 -49.397  1.00122.79           O  
ATOM   1414  N   ILE C 110     -60.201  93.139 -50.689  1.00107.53           N  
ATOM   1415  HN  ILE C 110     -59.995  92.577 -51.576  1.00115.21           H  
ATOM   1416  CA  ILE C 110     -61.335  92.752 -49.860  1.00111.08           C  
ATOM   1417  HA  ILE C 110     -61.918  93.645 -49.634  1.00115.21           H  
ATOM   1418  CB  ILE C 110     -62.247  91.747 -50.601  1.00117.82           C  
ATOM   1419  HB  ILE C 110     -61.647  90.886 -50.897  1.00115.21           H  
ATOM   1420  CG2 ILE C 110     -63.379  91.266 -49.714  1.00122.29           C  
ATOM   1421 1HG2 ILE C 110     -64.000  90.561 -50.267  1.00115.21           H  
ATOM   1422 2HG2 ILE C 110     -63.985  92.117 -49.403  1.00115.21           H  
ATOM   1423 3HG2 ILE C 110     -62.967  90.773 -48.833  1.00115.21           H  
ATOM   1424  CG1 ILE C 110     -62.822  92.397 -51.859  1.00115.60           C  
ATOM   1425 1HG1 ILE C 110     -62.031  92.461 -52.607  1.00115.21           H  
ATOM   1426 2HG1 ILE C 110     -63.628  91.767 -52.235  1.00115.21           H  
ATOM   1427  CD1 ILE C 110     -63.374  93.796 -51.620  1.00115.37           C  
ATOM   1428 1HD1 ILE C 110     -63.766  94.197 -52.555  1.00115.21           H  
ATOM   1429 2HD1 ILE C 110     -62.578  94.443 -51.253  1.00115.21           H  
ATOM   1430 3HD1 ILE C 110     -64.174  93.750 -50.881  1.00115.21           H  
ATOM   1431  C   ILE C 110     -60.828  92.165 -48.551  1.00114.32           C  
ATOM   1432  O   ILE C 110     -61.495  92.235 -47.522  1.00117.64           O  
ATOM   1433  N   GLN C 111     -59.620  91.619 -48.591  1.00129.49           N  
ATOM   1434  HN  GLN C 111     -59.087  91.607 -49.518  1.00128.71           H  
ATOM   1435  CA  GLN C 111     -58.998  91.036 -47.411  1.00133.26           C  
ATOM   1436  HA  GLN C 111     -59.787  90.605 -46.795  1.00128.71           H  
ATOM   1437  CB  GLN C 111     -58.043  89.911 -47.804  1.00123.29           C  
ATOM   1438  HB1 GLN C 111     -57.330  90.299 -48.532  1.00128.71           H  
ATOM   1439  HB2 GLN C 111     -57.509  89.581 -46.913  1.00128.71           H  
ATOM   1440  CG  GLN C 111     -58.757  88.713 -48.414  1.00123.79           C  
ATOM   1441  HG1 GLN C 111     -59.452  88.311 -47.677  1.00128.71           H  
ATOM   1442  HG2 GLN C 111     -59.311  89.049 -49.291  1.00128.71           H  
ATOM   1443  CD  GLN C 111     -57.811  87.610 -48.836  1.00124.65           C  
ATOM   1444  OE1 GLN C 111     -57.139  87.709 -49.863  1.00121.66           O  
ATOM   1445  NE2 GLN C 111     -57.755  86.545 -48.042  1.00129.31           N  
ATOM   1446 1HE2 GLN C 111     -58.360  86.503 -47.160  1.00128.71           H  
ATOM   1447 2HE2 GLN C 111     -57.105  85.730 -48.285  1.00128.71           H  
ATOM   1448  C   GLN C 111     -58.303  92.119 -46.592  1.00134.26           C  
ATOM   1449  O   GLN C 111     -57.663  91.842 -45.579  1.00138.65           O  
ATOM   1450  N   ALA C 112     -58.452  93.361 -47.042  1.00113.61           N  
ATOM   1451  HN  ALA C 112     -58.842  93.517 -48.026  1.00125.03           H  
ATOM   1452  CA  ALA C 112     -58.097  94.515 -46.226  1.00114.66           C  
ATOM   1453  HA  ALA C 112     -57.254  94.245 -45.590  1.00125.03           H  
ATOM   1454  CB  ALA C 112     -57.694  95.690 -47.090  1.00160.64           C  
ATOM   1455  HB1 ALA C 112     -57.434  96.537 -46.455  1.00125.03           H  
ATOM   1456  HB2 ALA C 112     -58.525  95.965 -47.740  1.00125.03           H  
ATOM   1457  HB3 ALA C 112     -56.832  95.416 -47.699  1.00125.03           H  
ATOM   1458  C   ALA C 112     -59.289  94.872 -45.333  1.00117.53           C  
ATOM   1459  O   ALA C 112     -59.300  95.908 -44.668  1.00118.73           O  
ATOM   1460  N   ALA C 113     -60.307  94.015 -45.356  1.00162.14           N  
ATOM   1461  HN  ALA C 113     -60.317  93.243 -46.097  1.00158.62           H  
ATOM   1462  CA  ALA C 113     -61.411  94.094 -44.404  1.00165.62           C  
ATOM   1463  HA  ALA C 113     -61.740  95.131 -44.342  1.00158.62           H  
ATOM   1464  CB  ALA C 113     -62.580  93.245 -44.866  1.00120.29           C  
ATOM   1465  HB1 ALA C 113     -63.392  93.318 -44.142  1.00158.62           H  
ATOM   1466  HB2 ALA C 113     -62.263  92.206 -44.952  1.00158.62           H  
ATOM   1467  HB3 ALA C 113     -62.926  93.600 -45.837  1.00158.62           H  
ATOM   1468  C   ALA C 113     -60.965  93.644 -43.018  1.00170.68           C  
ATOM   1469  O   ALA C 113     -61.740  93.707 -42.065  1.00174.39           O  
ATOM   1470  N   THR C 114     -59.728  93.167 -42.910  1.00190.36           N  
ATOM   1471  HN  THR C 114     -59.086  93.178 -43.766  1.00172.40           H  
ATOM   1472  CA  THR C 114     -59.229  92.629 -41.647  1.00196.00           C  
ATOM   1473  HA  THR C 114     -59.621  93.239 -40.834  1.00172.40           H  
ATOM   1474  CB  THR C 114     -59.719  91.187 -41.451  1.00142.86           C  
ATOM   1475  HB  THR C 114     -58.857  90.532 -41.325  1.00172.40           H  
ATOM   1476  OG1 THR C 114     -60.455  90.774 -42.613  1.00139.43           O  
ATOM   1477  HG1 THR C 114     -61.279  91.410 -42.750  1.00172.40           H  
ATOM   1478  CG2 THR C 114     -60.606  91.083 -40.217  1.00148.82           C  
ATOM   1479 1HG2 THR C 114     -60.942  90.053 -40.096  1.00172.40           H  
ATOM   1480 2HG2 THR C 114     -61.471  91.736 -40.335  1.00172.40           H  
ATOM   1481 3HG2 THR C 114     -60.040  91.385 -39.336  1.00172.40           H  
ATOM   1482  C   THR C 114     -57.702  92.631 -41.559  1.00196.59           C  
ATOM   1483  O   THR C 114     -57.020  93.163 -42.435  1.00192.71           O  
ATOM   1484  N   GLU C 115     -57.174  92.031 -40.492  1.00158.17           N  
ATOM   1485  HN  GLU C 115     -57.820  91.728 -39.695  1.00174.68           H  
ATOM   1486  CA  GLU C 115     -55.741  91.775 -40.378  1.00159.92           C  
ATOM   1487  HA  GLU C 115     -55.183  92.558 -40.892  1.00174.68           H  
ATOM   1488  CB  GLU C 115     -55.324  91.720 -38.907  1.00185.06           C  
ATOM   1489  HB1 GLU C 115     -55.326  92.737 -38.514  1.00174.68           H  
ATOM   1490  HB2 GLU C 115     -56.057  91.120 -38.368  1.00174.68           H  
ATOM   1491  CG  GLU C 115     -53.946  91.119 -38.663  1.00188.80           C  
ATOM   1492  HG1 GLU C 115     -53.828  90.942 -37.594  1.00174.68           H  
ATOM   1493  HG2 GLU C 115     -53.880  90.172 -39.198  1.00174.68           H  
ATOM   1494  CD  GLU C 115     -52.821  92.020 -39.132  1.00185.95           C  
ATOM   1495  OE1 GLU C 115     -52.969  93.257 -39.033  1.00184.05           O  
ATOM   1496  OE2 GLU C 115     -51.791  91.489 -39.600  1.00186.05           O  
ATOM   1497  C   GLU C 115     -55.485  90.430 -41.050  1.00159.90           C  
ATOM   1498  O   GLU C 115     -55.954  89.396 -40.576  1.00164.19           O  
ATOM   1499  N   GLU C 116     -54.730  90.439 -42.146  1.00147.29           N  
ATOM   1500  HN  GLU C 116     -54.056  91.250 -42.327  1.00160.26           H  
ATOM   1501  CA  GLU C 116     -54.824  89.339 -43.100  1.00145.46           C  
ATOM   1502  HA  GLU C 116     -55.295  88.506 -42.579  1.00160.26           H  
ATOM   1503  CB  GLU C 116     -55.767  89.745 -44.238  1.00168.07           C  
ATOM   1504  HB1 GLU C 116     -56.482  90.466 -43.842  1.00160.26           H  
ATOM   1505  HB2 GLU C 116     -55.170  90.217 -45.018  1.00160.26           H  
ATOM   1506  CG  GLU C 116     -56.550  88.604 -44.870  1.00168.11           C  
ATOM   1507  HG1 GLU C 116     -57.208  89.019 -45.634  1.00160.26           H  
ATOM   1508  HG2 GLU C 116     -55.843  87.916 -45.334  1.00160.26           H  
ATOM   1509  CD  GLU C 116     -57.394  87.828 -43.883  1.00173.98           C  
ATOM   1510  OE1 GLU C 116     -58.185  88.456 -43.148  1.00175.25           O  
ATOM   1511  OE2 GLU C 116     -57.270  86.585 -43.849  1.00177.64           O  
ATOM   1512  C   GLU C 116     -53.499  88.819 -43.666  1.00144.83           C  
ATOM   1513  O   GLU C 116     -52.656  89.582 -44.137  1.00141.67           O  
ATOM   1514  N   GLU C 117     -53.363  87.496 -43.633  1.00208.91           N  
ATOM   1515  HN  GLU C 117     -54.165  86.928 -43.211  1.00193.38           H  
ATOM   1516  CA  GLU C 117     -52.195  86.753 -44.132  1.00209.54           C  
ATOM   1517  HA  GLU C 117     -51.374  87.048 -43.478  1.00193.38           H  
ATOM   1518  CB  GLU C 117     -52.382  85.252 -43.880  1.00182.73           C  
ATOM   1519  HB1 GLU C 117     -51.777  84.704 -44.603  1.00193.38           H  
ATOM   1520  HB2 GLU C 117     -52.036  85.027 -42.871  1.00193.38           H  
ATOM   1521  CG  GLU C 117     -53.821  84.784 -44.008  1.00183.06           C  
ATOM   1522  HG1 GLU C 117     -54.231  84.640 -43.009  1.00193.38           H  
ATOM   1523  HG2 GLU C 117     -54.393  85.552 -44.529  1.00193.38           H  
ATOM   1524  CD  GLU C 117     -53.944  83.486 -44.774  1.00182.91           C  
ATOM   1525  OE1 GLU C 117     -52.899  82.932 -45.176  1.00183.15           O  
ATOM   1526  OE2 GLU C 117     -55.086  83.020 -44.976  1.00182.61           O  
ATOM   1527  C   GLU C 117     -51.663  86.982 -45.569  1.00203.51           C  
ATOM   1528  O   GLU C 117     -50.457  86.864 -45.790  1.00204.01           O  
ATOM   1529  N   PRO C 118     -52.539  87.297 -46.545  1.00185.51           N  
ATOM   1530  CD  PRO C 118     -54.006  87.169 -46.477  1.00178.24           C  
ATOM   1531  HD1 PRO C 118     -54.439  87.979 -45.890  1.00177.00           H  
ATOM   1532  HD2 PRO C 118     -54.292  86.211 -46.042  1.00177.00           H  
ATOM   1533  CA  PRO C 118     -52.121  87.398 -47.948  1.00180.35           C  
ATOM   1534  HA  PRO C 118     -51.951  86.390 -48.326  1.00177.00           H  
ATOM   1535  CB  PRO C 118     -53.362  87.957 -48.625  1.00168.99           C  
ATOM   1536  HB1 PRO C 118     -53.434  89.036 -48.488  1.00177.00           H  
ATOM   1537  HB2 PRO C 118     -53.369  87.724 -49.690  1.00177.00           H  
ATOM   1538  CG  PRO C 118     -54.446  87.256 -47.919  1.00172.53           C  
ATOM   1539  HG1 PRO C 118     -55.377  87.818 -47.999  1.00177.00           H  
ATOM   1540  HG2 PRO C 118     -54.586  86.258 -48.334  1.00177.00           H  
ATOM   1541  C   PRO C 118     -50.892  88.243 -48.272  1.00178.45           C  
ATOM   1542  O   PRO C 118     -50.489  88.263 -49.438  1.00174.95           O  
ATOM   1543  N   GLN C 119     -50.338  88.946 -47.289  1.00179.47           N  
ATOM   1544  HN  GLN C 119     -50.871  89.077 -46.370  1.00181.90           H  
ATOM   1545  CA  GLN C 119     -49.017  89.541 -47.442  1.00179.52           C  
ATOM   1546  HA  GLN C 119     -49.082  90.395 -48.116  1.00181.90           H  
ATOM   1547  CB  GLN C 119     -48.495  90.008 -46.080  1.00185.85           C  
ATOM   1548  HB1 GLN C 119     -49.283  90.586 -45.597  1.00181.90           H  
ATOM   1549  HB2 GLN C 119     -48.274  89.124 -45.482  1.00181.90           H  
ATOM   1550  CG  GLN C 119     -47.242  90.869 -46.128  1.00186.46           C  
ATOM   1551  HG1 GLN C 119     -46.719  90.778 -45.176  1.00181.90           H  
ATOM   1552  HG2 GLN C 119     -46.600  90.507 -46.931  1.00181.90           H  
ATOM   1553  CD  GLN C 119     -47.550  92.332 -46.375  1.00183.11           C  
ATOM   1554  OE1 GLN C 119     -48.540  92.865 -45.872  1.00182.89           O  
ATOM   1555  NE2 GLN C 119     -46.701  92.990 -47.156  1.00181.13           N  
ATOM   1556 1HE2 GLN C 119     -45.855  92.484 -47.572  1.00181.90           H  
ATOM   1557 2HE2 GLN C 119     -46.863  94.026 -47.369  1.00181.90           H  
ATOM   1558  C   GLN C 119     -48.076  88.489 -48.043  1.00180.30           C  
ATOM   1559  O   GLN C 119     -47.150  88.822 -48.781  1.00178.40           O  
ATOM   1560  N   ASN C 120     -48.294  87.222 -47.694  1.00250.36           N  
ATOM   1561  HN  ASN C 120     -48.928  87.015 -46.857  1.00213.12           H  
ATOM   1562  CA  ASN C 120     -47.690  86.103 -48.424  1.00250.53           C  
ATOM   1563  HA  ASN C 120     -46.890  86.540 -49.022  1.00213.12           H  
ATOM   1564  CB  ASN C 120     -47.000  85.127 -47.460  1.00175.80           C  
ATOM   1565  HB1 ASN C 120     -46.927  85.598 -46.480  1.00213.12           H  
ATOM   1566  HB2 ASN C 120     -47.606  84.224 -47.385  1.00213.12           H  
ATOM   1567  CG  ASN C 120     -45.596  84.736 -47.920  1.00176.82           C  
ATOM   1568  OD1 ASN C 120     -45.414  83.761 -48.652  1.00176.66           O  
ATOM   1569  ND2 ASN C 120     -44.597  85.495 -47.482  1.00178.55           N  
ATOM   1570 1HD2 ASN C 120     -44.799  86.329 -46.842  1.00213.12           H  
ATOM   1571 2HD2 ASN C 120     -43.591  85.273 -47.769  1.00213.12           H  
ATOM   1572  C   ASN C 120     -48.589  85.339 -49.426  1.00247.78           C  
ATOM   1573  O   ASN C 120     -48.128  84.370 -50.028  1.00248.43           O  
ATOM   1574  N   ASP C 121     -49.851  85.744 -49.603  1.00140.95           N  
ATOM   1575  HN  ASP C 121     -50.183  86.662 -49.164  1.00140.71           H  
ATOM   1576  CA  ASP C 121     -50.787  84.930 -50.401  1.00139.39           C  
ATOM   1577  HA  ASP C 121     -50.228  84.056 -50.734  1.00140.71           H  
ATOM   1578  CB  ASP C 121     -51.922  84.405 -49.511  1.00142.47           C  
ATOM   1579  HB1 ASP C 121     -51.606  84.470 -48.470  1.00140.71           H  
ATOM   1580  HB2 ASP C 121     -52.801  85.031 -49.664  1.00140.71           H  
ATOM   1581  CG  ASP C 121     -52.292  82.970 -49.815  1.00144.80           C  
ATOM   1582  OD1 ASP C 121     -53.097  82.749 -50.742  1.00142.68           O  
ATOM   1583  OD2 ASP C 121     -51.787  82.065 -49.117  1.00149.64           O  
ATOM   1584  C   ASP C 121     -51.388  85.570 -51.667  1.00134.08           C  
ATOM   1585  O   ASP C 121     -50.943  85.281 -52.775  1.00131.66           O  
ATOM   1586  N   ASN C 122     -52.382  86.442 -51.511  1.00114.27           N  
ATOM   1587  HN  ASN C 122     -52.632  86.786 -50.529  1.00110.42           H  
ATOM   1588  CA  ASN C 122     -53.141  86.939 -52.669  1.00110.02           C  
ATOM   1589  HA  ASN C 122     -53.309  86.084 -53.324  1.00110.42           H  
ATOM   1590  CB  ASN C 122     -54.527  87.453 -52.250  1.00110.58           C  
ATOM   1591  HB1 ASN C 122     -54.522  87.632 -51.175  1.00110.42           H  
ATOM   1592  HB2 ASN C 122     -54.725  88.388 -52.774  1.00110.42           H  
ATOM   1593  CG  ASN C 122     -55.646  86.466 -52.575  1.00112.53           C  
ATOM   1594  OD1 ASN C 122     -56.083  85.698 -51.718  1.00116.89           O  
ATOM   1595  ND2 ASN C 122     -56.117  86.491 -53.816  1.00110.01           N  
ATOM   1596 1HD2 ASN C 122     -55.712  87.179 -54.528  1.00110.42           H  
ATOM   1597 2HD2 ASN C 122     -56.902  85.823 -54.104  1.00110.42           H  
ATOM   1598  C   ASN C 122     -52.414  87.994 -53.502  1.00105.86           C  
ATOM   1599  O   ASN C 122     -52.468  87.975 -54.738  1.00103.18           O  
ATOM   1600  N   LEU C 123     -51.749  88.918 -52.816  1.00123.21           N  
ATOM   1601  HN  LEU C 123     -51.825  88.928 -51.749  1.00120.94           H  
ATOM   1602  CA  LEU C 123     -50.920  89.918 -53.476  1.00121.07           C  
ATOM   1603  HA  LEU C 123     -51.519  90.401 -54.248  1.00120.94           H  
ATOM   1604  CB  LEU C 123     -50.477  90.988 -52.476  1.00119.71           C  
ATOM   1605  HB1 LEU C 123     -51.085  91.871 -52.674  1.00120.94           H  
ATOM   1606  HB2 LEU C 123     -50.708  90.602 -51.483  1.00120.94           H  
ATOM   1607  CG  LEU C 123     -49.026  91.457 -52.436  1.00120.45           C  
ATOM   1608  HG  LEU C 123     -48.472  90.956 -53.230  1.00120.94           H  
ATOM   1609  CD1 LEU C 123     -48.964  92.952 -52.665  1.00119.00           C  
ATOM   1610 1HD1 LEU C 123     -47.926  93.282 -52.635  1.00120.94           H  
ATOM   1611 2HD1 LEU C 123     -49.529  93.463 -51.886  1.00120.94           H  
ATOM   1612 3HD1 LEU C 123     -49.392  93.189 -53.639  1.00120.94           H  
ATOM   1613  CD2 LEU C 123     -48.401  91.098 -51.101  1.00125.12           C  
ATOM   1614 1HD2 LEU C 123     -47.365  91.437 -51.081  1.00120.94           H  
ATOM   1615 2HD2 LEU C 123     -48.432  90.017 -50.964  1.00120.94           H  
ATOM   1616 3HD2 LEU C 123     -48.956  91.582 -50.297  1.00120.94           H  
ATOM   1617  C   LEU C 123     -49.726  89.249 -54.149  1.00120.64           C  
ATOM   1618  O   LEU C 123     -49.367  89.599 -55.276  1.00118.29           O  
ATOM   1619  N   TYR C 124     -49.133  88.278 -53.458  1.00115.82           N  
ATOM   1620  HN  TYR C 124     -49.445  88.103 -52.450  1.00154.25           H  
ATOM   1621  CA  TYR C 124     -48.076  87.442 -54.016  1.00115.93           C  
ATOM   1622  HA  TYR C 124     -47.175  88.040 -54.151  1.00154.25           H  
ATOM   1623  CB  TYR C 124     -47.787  86.299 -53.028  1.00167.21           C  
ATOM   1624  HB1 TYR C 124     -48.495  86.380 -52.203  1.00154.25           H  
ATOM   1625  HB2 TYR C 124     -47.943  85.355 -53.550  1.00154.25           H  
ATOM   1626  CG  TYR C 124     -46.385  86.288 -52.445  1.00170.43           C  
ATOM   1627  CD1 TYR C 124     -45.656  87.461 -52.305  1.00169.77           C  
ATOM   1628  HD1 TYR C 124     -46.101  88.408 -52.609  1.00154.25           H  
ATOM   1629  CE1 TYR C 124     -44.371  87.447 -51.785  1.00173.46           C  
ATOM   1630  HE1 TYR C 124     -43.814  88.378 -51.679  1.00154.25           H  
ATOM   1631  CZ  TYR C 124     -43.798  86.248 -51.401  1.00177.98           C  
ATOM   1632  OH  TYR C 124     -42.523  86.225 -50.886  1.00182.37           O  
ATOM   1633  HH  TYR C 124     -41.851  86.609 -51.596  1.00154.25           H  
ATOM   1634  CD2 TYR C 124     -45.784  85.093 -52.050  1.00174.94           C  
ATOM   1635  HD2 TYR C 124     -46.336  84.159 -52.151  1.00154.25           H  
ATOM   1636  CE2 TYR C 124     -44.499  85.069 -51.532  1.00178.66           C  
ATOM   1637  HE2 TYR C 124     -44.046  84.125 -51.230  1.00154.25           H  
ATOM   1638  C   TYR C 124     -48.535  86.893 -55.381  1.00113.22           C  
ATOM   1639  O   TYR C 124     -47.853  87.020 -56.405  1.00111.17           O  
ATOM   1640  N   LEU C 125     -49.736  86.330 -55.377  1.00125.82           N  
ATOM   1641  HN  LEU C 125     -50.320  86.374 -54.481  1.00112.29           H  
ATOM   1642  CA  LEU C 125     -50.292  85.656 -56.539  1.00124.30           C  
ATOM   1643  HA  LEU C 125     -49.564  84.922 -56.884  1.00112.29           H  
ATOM   1644  CB  LEU C 125     -51.574  84.911 -56.160  1.00100.45           C  
ATOM   1645  HB1 LEU C 125     -51.387  84.367 -55.234  1.00112.29           H  
ATOM   1646  HB2 LEU C 125     -52.358  85.650 -55.996  1.00112.29           H  
ATOM   1647  CG  LEU C 125     -52.077  83.910 -57.204  1.00101.00           C  
ATOM   1648  HG  LEU C 125     -51.980  84.368 -58.188  1.00112.29           H  
ATOM   1649  CD1 LEU C 125     -51.235  82.652 -57.183  1.00104.15           C  
ATOM   1650 1HD1 LEU C 125     -51.607  81.952 -57.931  1.00112.29           H  
ATOM   1651 2HD1 LEU C 125     -51.292  82.192 -56.196  1.00112.29           H  
ATOM   1652 3HD1 LEU C 125     -50.198  82.904 -57.406  1.00112.29           H  
ATOM   1653  CD2 LEU C 125     -53.537  83.576 -56.980  1.00103.00           C  
ATOM   1654 1HD2 LEU C 125     -53.867  82.863 -57.736  1.00112.29           H  
ATOM   1655 2HD2 LEU C 125     -54.134  84.485 -57.053  1.00112.29           H  
ATOM   1656 3HD2 LEU C 125     -53.662  83.139 -55.989  1.00112.29           H  
ATOM   1657  C   LEU C 125     -50.568  86.619 -57.682  1.00120.42           C  
ATOM   1658  O   LEU C 125     -50.108  86.397 -58.802  1.00119.18           O  
ATOM   1659  N   GLY C 126     -51.315  87.685 -57.402  1.00105.33           N  
ATOM   1660  HN  GLY C 126     -51.669  87.829 -56.402  1.00102.08           H  
ATOM   1661  CA  GLY C 126     -51.660  88.657 -58.427  1.00102.51           C  
ATOM   1662  HA1 GLY C 126     -52.254  88.164 -59.196  1.00102.08           H  
ATOM   1663  HA2 GLY C 126     -52.245  89.457 -57.973  1.00102.08           H  
ATOM   1664  C   GLY C 126     -50.424  89.256 -59.070  1.00100.95           C  
ATOM   1665  O   GLY C 126     -50.340  89.400 -60.306  1.00 99.53           O  
ATOM   1666  N   VAL C 127     -49.453  89.588 -58.221  1.00 98.32           N  
ATOM   1667  HN  VAL C 127     -49.612  89.478 -57.169  1.00 94.99           H  
ATOM   1668  CA  VAL C 127     -48.180  90.098 -58.705  1.00 98.03           C  
ATOM   1669  HA  VAL C 127     -48.395  90.967 -59.327  1.00 94.99           H  
ATOM   1670  CB  VAL C 127     -47.251  90.571 -57.560  1.00 90.81           C  
ATOM   1671  HB  VAL C 127     -47.793  90.487 -56.618  1.00 94.99           H  
ATOM   1672  CG1 VAL C 127     -46.001  89.716 -57.474  1.00 92.82           C  
ATOM   1673 1HG1 VAL C 127     -45.370  90.074 -56.660  1.00 94.99           H  
ATOM   1674 2HG1 VAL C 127     -45.452  89.779 -58.413  1.00 94.99           H  
ATOM   1675 3HG1 VAL C 127     -46.281  88.680 -57.286  1.00 94.99           H  
ATOM   1676  CG2 VAL C 127     -46.872  92.024 -57.770  1.00 90.07           C  
ATOM   1677 1HG2 VAL C 127     -46.218  92.350 -56.961  1.00 94.99           H  
ATOM   1678 2HG2 VAL C 127     -47.773  92.637 -57.778  1.00 94.99           H  
ATOM   1679 3HG2 VAL C 127     -46.352  92.130 -58.722  1.00 94.99           H  
ATOM   1680  C   VAL C 127     -47.493  89.061 -59.594  1.00 98.10           C  
ATOM   1681  O   VAL C 127     -46.949  89.404 -60.631  1.00 96.78           O  
ATOM   1682  N   VAL C 128     -47.549  87.788 -59.217  1.00 90.76           N  
ATOM   1683  HN  VAL C 128     -48.017  87.524 -58.292  1.00 92.50           H  
ATOM   1684  CA  VAL C 128     -46.971  86.747 -60.067  1.00 91.29           C  
ATOM   1685  HA  VAL C 128     -45.937  87.040 -60.248  1.00 92.50           H  
ATOM   1686  CB  VAL C 128     -46.915  85.377 -59.366  1.00 94.62           C  
ATOM   1687  HB  VAL C 128     -47.881  85.176 -58.903  1.00 92.50           H  
ATOM   1688  CG1 VAL C 128     -46.614  84.282 -60.376  1.00 95.28           C  
ATOM   1689 1HG1 VAL C 128     -46.577  83.318 -59.868  1.00 92.50           H  
ATOM   1690 2HG1 VAL C 128     -45.653  84.479 -60.851  1.00 92.50           H  
ATOM   1691 3HG1 VAL C 128     -47.396  84.262 -61.135  1.00 92.50           H  
ATOM   1692  CG2 VAL C 128     -45.858  85.410 -58.297  1.00 97.24           C  
ATOM   1693 1HG2 VAL C 128     -45.815  84.442 -57.798  1.00 92.50           H  
ATOM   1694 2HG2 VAL C 128     -46.101  86.183 -57.568  1.00 92.50           H  
ATOM   1695 3HG2 VAL C 128     -44.890  85.629 -58.749  1.00 92.50           H  
ATOM   1696  C   VAL C 128     -47.634  86.637 -61.447  1.00 89.47           C  
ATOM   1697  O   VAL C 128     -46.939  86.568 -62.465  1.00 88.83           O  
ATOM   1698  N   LEU C 129     -48.964  86.618 -61.478  1.00 98.78           N  
ATOM   1699  HN  LEU C 129     -49.506  86.578 -60.556  1.00 94.49           H  
ATOM   1700  CA  LEU C 129     -49.706  86.650 -62.738  1.00 97.79           C  
ATOM   1701  HA  LEU C 129     -49.533  85.712 -63.266  1.00 94.49           H  
ATOM   1702  CB  LEU C 129     -51.201  86.780 -62.457  1.00 89.36           C  
ATOM   1703  HB1 LEU C 129     -51.343  87.537 -61.686  1.00 94.49           H  
ATOM   1704  HB2 LEU C 129     -51.698  87.097 -63.374  1.00 94.49           H  
ATOM   1705  CG  LEU C 129     -51.843  85.482 -61.983  1.00 92.11           C  
ATOM   1706  HG  LEU C 129     -51.264  85.081 -61.151  1.00 94.49           H  
ATOM   1707  CD1 LEU C 129     -53.261  85.712 -61.529  1.00 93.01           C  
ATOM   1708 1HD1 LEU C 129     -53.694  84.769 -61.196  1.00 94.49           H  
ATOM   1709 2HD1 LEU C 129     -53.848  86.109 -62.357  1.00 94.49           H  
ATOM   1710 3HD1 LEU C 129     -53.268  86.425 -60.705  1.00 94.49           H  
ATOM   1711  CD2 LEU C 129     -51.817  84.497 -63.120  1.00 93.26           C  
ATOM   1712 1HD2 LEU C 129     -52.273  83.560 -62.800  1.00 94.49           H  
ATOM   1713 2HD2 LEU C 129     -50.785  84.315 -63.420  1.00 94.49           H  
ATOM   1714 3HD2 LEU C 129     -52.374  84.902 -63.965  1.00 94.49           H  
ATOM   1715  C   LEU C 129     -49.236  87.801 -63.626  1.00 95.89           C  
ATOM   1716  O   LEU C 129     -48.945  87.618 -64.826  1.00 95.73           O  
ATOM   1717  N   SER C 130     -49.145  88.984 -63.021  1.00 98.30           N  
ATOM   1718  HN  SER C 130     -49.440  89.075 -61.996  1.00 98.72           H  
ATOM   1719  CA  SER C 130     -48.650  90.158 -63.732  1.00 97.45           C  
ATOM   1720  HA  SER C 130     -49.326  90.368 -64.561  1.00 98.72           H  
ATOM   1721  CB  SER C 130     -48.638  91.368 -62.803  1.00100.43           C  
ATOM   1722  HB1 SER C 130     -47.875  91.226 -62.038  1.00 98.72           H  
ATOM   1723  HB2 SER C 130     -48.411  92.263 -63.382  1.00 98.72           H  
ATOM   1724  OG  SER C 130     -49.900  91.522 -62.181  1.00100.34           O  
ATOM   1725  HG  SER C 130     -50.638  91.661 -62.915  1.00 98.72           H  
ATOM   1726  C   SER C 130     -47.252  89.920 -64.298  1.00 98.03           C  
ATOM   1727  O   SER C 130     -46.970  90.241 -65.460  1.00 97.78           O  
ATOM   1728  N   ALA C 131     -46.388  89.340 -63.472  1.00 92.09           N  
ATOM   1729  HN  ALA C 131     -46.708  89.085 -62.483  1.00 98.58           H  
ATOM   1730  CA  ALA C 131     -45.019  89.040 -63.870  1.00 92.93           C  
ATOM   1731  HA  ALA C 131     -44.532  89.978 -64.137  1.00 98.58           H  
ATOM   1732  CB  ALA C 131     -44.251  88.424 -62.713  1.00121.71           C  
ATOM   1733  HB1 ALA C 131     -43.231  88.206 -63.028  1.00 98.58           H  
ATOM   1734  HB2 ALA C 131     -44.740  87.500 -62.403  1.00 98.58           H  
ATOM   1735  HB3 ALA C 131     -44.231  89.123 -61.877  1.00 98.58           H  
ATOM   1736  C   ALA C 131     -44.973  88.122 -65.083  1.00 92.98           C  
ATOM   1737  O   ALA C 131     -44.165  88.323 -65.982  1.00 93.17           O  
ATOM   1738  N   VAL C 132     -45.844  87.117 -65.105  1.00 98.71           N  
ATOM   1739  HN  VAL C 132     -46.521  86.987 -64.287  1.00 95.08           H  
ATOM   1740  CA  VAL C 132     -45.889  86.189 -66.230  1.00 99.22           C  
ATOM   1741  HA  VAL C 132     -44.875  85.825 -66.398  1.00 95.08           H  
ATOM   1742  CB  VAL C 132     -46.781  84.967 -65.946  1.00 89.13           C  
ATOM   1743  HB  VAL C 132     -47.752  85.313 -65.593  1.00 95.08           H  
ATOM   1744  CG1 VAL C 132     -46.978  84.160 -67.207  1.00 90.19           C  
ATOM   1745 1HG1 VAL C 132     -47.611  83.299 -66.993  1.00 95.08           H  
ATOM   1746 2HG1 VAL C 132     -46.011  83.817 -67.574  1.00 95.08           H  
ATOM   1747 3HG1 VAL C 132     -47.455  84.781 -67.965  1.00 95.08           H  
ATOM   1748  CG2 VAL C 132     -46.154  84.105 -64.882  1.00 91.05           C  
ATOM   1749 1HG2 VAL C 132     -46.793  83.243 -64.689  1.00 95.08           H  
ATOM   1750 2HG2 VAL C 132     -46.039  84.684 -63.966  1.00 95.08           H  
ATOM   1751 3HG2 VAL C 132     -45.176  83.763 -65.221  1.00 95.08           H  
ATOM   1752  C   VAL C 132     -46.346  86.888 -67.505  1.00 98.30           C  
ATOM   1753  O   VAL C 132     -45.735  86.705 -68.566  1.00 98.96           O  
ATOM   1754  N   VAL C 133     -47.403  87.696 -67.406  1.00 97.14           N  
ATOM   1755  HN  VAL C 133     -47.918  87.796 -66.473  1.00103.94           H  
ATOM   1756  CA  VAL C 133     -47.855  88.445 -68.580  1.00 97.30           C  
ATOM   1757  HA  VAL C 133     -48.183  87.740 -69.344  1.00103.94           H  
ATOM   1758  CB  VAL C 133     -49.003  89.408 -68.266  1.00111.93           C  
ATOM   1759  HB  VAL C 133     -48.654  90.145 -67.542  1.00103.94           H  
ATOM   1760  CG1 VAL C 133     -49.420  90.129 -69.534  1.00113.17           C  
ATOM   1761 1HG1 VAL C 133     -50.237  90.815 -69.311  1.00103.94           H  
ATOM   1762 2HG1 VAL C 133     -49.750  89.401 -70.275  1.00103.94           H  
ATOM   1763 3HG1 VAL C 133     -48.573  90.690 -69.929  1.00103.94           H  
ATOM   1764  CG2 VAL C 133     -50.169  88.670 -67.679  1.00112.35           C  
ATOM   1765 1HG2 VAL C 133     -50.973  89.373 -67.463  1.00103.94           H  
ATOM   1766 2HG2 VAL C 133     -49.861  88.177 -66.757  1.00103.94           H  
ATOM   1767 3HG2 VAL C 133     -50.521  87.922 -68.390  1.00103.94           H  
ATOM   1768  C   VAL C 133     -46.728  89.294 -69.144  1.00 97.33           C  
ATOM   1769  O   VAL C 133     -46.423  89.235 -70.338  1.00 98.38           O  
ATOM   1770  N   ILE C 134     -46.113  90.080 -68.269  1.00 97.21           N  
ATOM   1771  HN  ILE C 134     -46.394  90.033 -67.238  1.00 92.57           H  
ATOM   1772  CA  ILE C 134     -45.065  91.004 -68.678  1.00 97.90           C  
ATOM   1773  HA  ILE C 134     -45.477  91.632 -69.468  1.00 92.57           H  
ATOM   1774  CB  ILE C 134     -44.663  91.930 -67.521  1.00 86.45           C  
ATOM   1775  HB  ILE C 134     -44.494  91.326 -66.629  1.00 92.57           H  
ATOM   1776  CG2 ILE C 134     -43.389  92.685 -67.850  1.00 88.04           C  
ATOM   1777 1HG2 ILE C 134     -43.125  93.334 -67.015  1.00 92.57           H  
ATOM   1778 2HG2 ILE C 134     -43.545  93.289 -68.744  1.00 92.57           H  
ATOM   1779 3HG2 ILE C 134     -42.581  91.975 -68.027  1.00 92.57           H  
ATOM   1780  CG1 ILE C 134     -45.796  92.914 -67.242  1.00 86.14           C  
ATOM   1781 1HG1 ILE C 134     -45.714  93.742 -67.946  1.00 92.57           H  
ATOM   1782 2HG1 ILE C 134     -46.744  92.399 -67.395  1.00 92.57           H  
ATOM   1783  CD1 ILE C 134     -45.780  93.472 -65.852  1.00 85.96           C  
ATOM   1784 1HD1 ILE C 134     -46.614  94.163 -65.728  1.00 92.57           H  
ATOM   1785 2HD1 ILE C 134     -44.842  94.001 -65.683  1.00 92.57           H  
ATOM   1786 3HD1 ILE C 134     -45.872  92.659 -65.132  1.00 92.57           H  
ATOM   1787  C   ILE C 134     -43.841  90.294 -69.253  1.00 98.80           C  
ATOM   1788  O   ILE C 134     -43.323  90.702 -70.286  1.00100.03           O  
ATOM   1789  N   ILE C 135     -43.396  89.225 -68.602  1.00 89.00           N  
ATOM   1790  HN  ILE C 135     -43.914  88.888 -67.728  1.00 93.02           H  
ATOM   1791  CA  ILE C 135     -42.212  88.502 -69.059  1.00 90.27           C  
ATOM   1792  HA  ILE C 135     -41.429  89.240 -69.231  1.00 93.02           H  
ATOM   1793  CB  ILE C 135     -41.688  87.521 -67.998  1.00 94.39           C  
ATOM   1794  HB  ILE C 135     -42.504  86.873 -67.678  1.00 93.02           H  
ATOM   1795  CG2 ILE C 135     -40.573  86.669 -68.565  1.00 96.12           C  
ATOM   1796 1HG2 ILE C 135     -40.215  85.981 -67.799  1.00 93.02           H  
ATOM   1797 2HG2 ILE C 135     -39.753  87.311 -68.888  1.00 93.02           H  
ATOM   1798 3HG2 ILE C 135     -40.946  86.101 -69.417  1.00 93.02           H  
ATOM   1799  CG1 ILE C 135     -41.157  88.288 -66.790  1.00 94.83           C  
ATOM   1800 1HG1 ILE C 135     -40.385  88.977 -67.131  1.00 93.02           H  
ATOM   1801 2HG1 ILE C 135     -41.980  88.852 -66.351  1.00 93.02           H  
ATOM   1802  CD1 ILE C 135     -40.566  87.399 -65.724  1.00 96.53           C  
ATOM   1803 1HD1 ILE C 135     -40.209  88.012 -64.896  1.00 93.02           H  
ATOM   1804 2HD1 ILE C 135     -39.733  86.833 -66.142  1.00 93.02           H  
ATOM   1805 3HD1 ILE C 135     -41.328  86.709 -65.362  1.00 93.02           H  
ATOM   1806  C   ILE C 135     -42.438  87.766 -70.379  1.00 90.88           C  
ATOM   1807  O   ILE C 135     -41.630  87.889 -71.301  1.00 92.11           O  
ATOM   1808  N   THR C 136     -43.526  87.004 -70.473  1.00 89.18           N  
ATOM   1809  HN  THR C 136     -44.165  86.883 -69.623  1.00105.12           H  
ATOM   1810  CA  THR C 136     -43.853  86.331 -71.729  1.00 90.40           C  
ATOM   1811  HA  THR C 136     -43.021  85.676 -71.989  1.00105.12           H  
ATOM   1812  CB  THR C 136     -45.129  85.463 -71.610  1.00123.22           C  
ATOM   1813  HB  THR C 136     -45.861  85.984 -70.993  1.00105.12           H  
ATOM   1814  OG1 THR C 136     -44.801  84.210 -70.996  1.00124.27           O  
ATOM   1815  HG1 THR C 136     -44.090  83.707 -71.583  1.00105.12           H  
ATOM   1816  CG2 THR C 136     -45.732  85.189 -72.979  1.00125.01           C  
ATOM   1817 1HG2 THR C 136     -46.627  84.577 -72.867  1.00105.12           H  
ATOM   1818 2HG2 THR C 136     -45.006  84.660 -73.597  1.00105.12           H  
ATOM   1819 3HG2 THR C 136     -45.995  86.133 -73.456  1.00105.12           H  
ATOM   1820  C   THR C 136     -43.995  87.379 -72.834  1.00 91.05           C  
ATOM   1821  O   THR C 136     -43.519  87.191 -73.965  1.00 92.71           O  
ATOM   1822  N   GLY C 137     -44.617  88.500 -72.481  1.00 94.67           N  
ATOM   1823  HN  GLY C 137     -45.060  88.564 -71.509  1.00 97.59           H  
ATOM   1824  CA  GLY C 137     -44.713  89.639 -73.374  1.00 96.02           C  
ATOM   1825  HA1 GLY C 137     -45.333  89.361 -74.227  1.00 97.59           H  
ATOM   1826  HA2 GLY C 137     -45.181  90.464 -72.837  1.00 97.59           H  
ATOM   1827  C   GLY C 137     -43.360  90.101 -73.888  1.00 97.67           C  
ATOM   1828  O   GLY C 137     -43.176  90.268 -75.093  1.00102.00           O  
ATOM   1829  N   CYS C 138     -42.414  90.300 -72.976  1.00 92.01           N  
ATOM   1830  HN  CYS C 138     -42.648  90.144 -71.943  1.00 98.28           H  
ATOM   1831  CA  CYS C 138     -41.068  90.724 -73.340  1.00 93.89           C  
ATOM   1832  HA  CYS C 138     -41.136  91.674 -73.871  1.00 98.28           H  
ATOM   1833  CB  CYS C 138     -40.213  90.925 -72.097  1.00104.60           C  
ATOM   1834  HB1 CYS C 138     -40.206  89.994 -71.531  1.00 98.28           H  
ATOM   1835  HB2 CYS C 138     -39.198  91.166 -72.413  1.00 98.28           H  
ATOM   1836  SG  CYS C 138     -40.792  92.228 -71.028  1.00103.88           S  
ATOM   1837  HG  CYS C 138     -40.796  93.388 -71.699  1.00 98.28           H  
ATOM   1838  C   CYS C 138     -40.383  89.716 -74.242  1.00 95.68           C  
ATOM   1839  O   CYS C 138     -39.692  90.090 -75.183  1.00 99.65           O  
ATOM   1840  N   PHE C 139     -40.560  88.435 -73.946  1.00 94.07           N  
ATOM   1841  HN  PHE C 139     -41.194  88.162 -73.129  1.00 99.51           H  
ATOM   1842  CA  PHE C 139     -39.899  87.399 -74.724  1.00 95.59           C  
ATOM   1843  HA  PHE C 139     -38.832  87.622 -74.744  1.00 99.51           H  
ATOM   1844  CB  PHE C 139     -40.082  86.033 -74.067  1.00 97.15           C  
ATOM   1845  HB1 PHE C 139     -39.655  86.072 -73.065  1.00 99.51           H  
ATOM   1846  HB2 PHE C 139     -41.149  85.823 -74.000  1.00 99.51           H  
ATOM   1847  CG  PHE C 139     -39.426  84.917 -74.817  1.00 99.10           C  
ATOM   1848  CD1 PHE C 139     -38.047  84.809 -74.854  1.00100.61           C  
ATOM   1849  HD1 PHE C 139     -37.434  85.541 -74.328  1.00 99.51           H  
ATOM   1850  CE1 PHE C 139     -37.440  83.782 -75.551  1.00102.70           C  
ATOM   1851  HE1 PHE C 139     -36.353  83.706 -75.573  1.00 99.51           H  
ATOM   1852  CZ  PHE C 139     -38.212  82.851 -76.221  1.00103.41           C  
ATOM   1853  HZ  PHE C 139     -37.734  82.040 -76.771  1.00 99.51           H  
ATOM   1854  CD2 PHE C 139     -40.188  83.979 -75.494  1.00 99.95           C  
ATOM   1855  HD2 PHE C 139     -41.275  84.054 -75.475  1.00 99.51           H  
ATOM   1856  CE2 PHE C 139     -39.588  82.950 -76.193  1.00102.16           C  
ATOM   1857  HE2 PHE C 139     -40.200  82.218 -76.721  1.00 99.51           H  
ATOM   1858  C   PHE C 139     -40.405  87.381 -76.166  1.00 98.16           C  
ATOM   1859  O   PHE C 139     -39.613  87.468 -77.120  1.00101.72           O  
ATOM   1860  N   SER C 140     -41.724  87.280 -76.321  1.00117.11           N  
ATOM   1861  HN  SER C 140     -42.352  87.213 -75.457  1.00126.67           H  
ATOM   1862  CA  SER C 140     -42.326  87.259 -77.652  1.00123.01           C  
ATOM   1863  HA  SER C 140     -41.919  86.410 -78.201  1.00126.67           H  
ATOM   1864  CB  SER C 140     -43.845  87.092 -77.559  1.00126.77           C  
ATOM   1865  HB1 SER C 140     -44.265  87.099 -78.565  1.00126.67           H  
ATOM   1866  HB2 SER C 140     -44.069  86.140 -77.078  1.00126.67           H  
ATOM   1867  OG  SER C 140     -44.431  88.139 -76.806  1.00126.22           O  
ATOM   1868  HG  SER C 140     -44.034  88.136 -75.834  1.00126.67           H  
ATOM   1869  C   SER C 140     -41.975  88.535 -78.408  1.00130.34           C  
ATOM   1870  O   SER C 140     -41.654  88.503 -79.613  1.00136.55           O  
ATOM   1871  N   TYR C 141     -42.020  89.653 -77.686  1.00106.35           N  
ATOM   1872  HN  TYR C 141     -42.330  89.604 -76.663  1.00122.80           H  
ATOM   1873  CA  TYR C 141     -41.657  90.938 -78.260  1.00111.65           C  
ATOM   1874  HA  TYR C 141     -42.350  91.160 -79.071  1.00122.80           H  
ATOM   1875  CB  TYR C 141     -41.733  92.071 -77.239  1.00116.03           C  
ATOM   1876  HB1 TYR C 141     -42.768  92.204 -76.926  1.00122.80           H  
ATOM   1877  HB2 TYR C 141     -41.121  91.817 -76.374  1.00122.80           H  
ATOM   1878  CG  TYR C 141     -41.228  93.353 -77.847  1.00122.17           C  
ATOM   1879  CD1 TYR C 141     -42.053  94.117 -78.656  1.00128.42           C  
ATOM   1880  HD1 TYR C 141     -43.080  93.796 -78.829  1.00122.80           H  
ATOM   1881  CE1 TYR C 141     -41.601  95.266 -79.241  1.00132.96           C  
ATOM   1882  HE1 TYR C 141     -42.266  95.863 -79.865  1.00122.80           H  
ATOM   1883  CZ  TYR C 141     -40.303  95.663 -79.037  1.00132.98           C  
ATOM   1884  OH  TYR C 141     -39.865  96.813 -79.630  1.00137.72           O  
ATOM   1885  HH  TYR C 141     -39.954  96.726 -80.673  1.00122.80           H  
ATOM   1886  CD2 TYR C 141     -39.914  93.769 -77.665  1.00122.15           C  
ATOM   1887  HD2 TYR C 141     -39.242  93.173 -77.047  1.00122.80           H  
ATOM   1888  CE2 TYR C 141     -39.451  94.920 -78.253  1.00127.94           C  
ATOM   1889  HE2 TYR C 141     -38.421  95.241 -78.100  1.00122.80           H  
ATOM   1890  C   TYR C 141     -40.251  90.910 -78.827  1.00114.42           C  
ATOM   1891  O   TYR C 141     -40.023  91.321 -79.965  1.00120.78           O  
ATOM   1892  N   TYR C 142     -39.308  90.453 -78.011  1.00118.59           N  
ATOM   1893  HN  TYR C 142     -39.580  90.128 -77.028  1.00136.97           H  
ATOM   1894  CA  TYR C 142     -37.916  90.384 -78.421  1.00121.20           C  
ATOM   1895  HA  TYR C 142     -37.585  91.393 -78.669  1.00136.97           H  
ATOM   1896  CB  TYR C 142     -37.031  89.858 -77.290  1.00137.90           C  
ATOM   1897  HB1 TYR C 142     -37.057  90.572 -76.467  1.00136.97           H  
ATOM   1898  HB2 TYR C 142     -37.428  88.900 -76.954  1.00136.97           H  
ATOM   1899  CG  TYR C 142     -35.596  89.663 -77.715  1.00140.64           C  
ATOM   1900  CD1 TYR C 142     -34.897  90.687 -78.342  1.00146.49           C  
ATOM   1901  HD1 TYR C 142     -35.392  91.641 -78.521  1.00136.97           H  
ATOM   1902  CE1 TYR C 142     -33.590  90.519 -78.742  1.00149.34           C  
ATOM   1903  HE1 TYR C 142     -33.059  91.333 -79.236  1.00136.97           H  
ATOM   1904  CZ  TYR C 142     -32.958  89.315 -78.514  1.00146.63           C  
ATOM   1905  OH  TYR C 142     -31.652  89.149 -78.912  1.00149.72           O  
ATOM   1906  HH  TYR C 142     -31.582  89.284 -79.951  1.00136.97           H  
ATOM   1907  CD2 TYR C 142     -34.941  88.459 -77.496  1.00138.21           C  
ATOM   1908  HD2 TYR C 142     -35.469  87.642 -77.004  1.00136.97           H  
ATOM   1909  CE2 TYR C 142     -33.629  88.281 -77.892  1.00141.31           C  
ATOM   1910  HE2 TYR C 142     -33.127  87.330 -77.714  1.00136.97           H  
ATOM   1911  C   TYR C 142     -37.756  89.515 -79.661  1.00124.13           C  
ATOM   1912  O   TYR C 142     -36.980  89.845 -80.559  1.00129.49           O  
ATOM   1913  N   GLN C 143     -38.497  88.413 -79.719  1.00115.23           N  
ATOM   1914  HN  GLN C 143     -39.143  88.160 -78.904  1.00121.76           H  
ATOM   1915  CA  GLN C 143     -38.431  87.547 -80.893  1.00117.82           C  
ATOM   1916  HA  GLN C 143     -37.388  87.260 -81.026  1.00121.76           H  
ATOM   1917  CB  GLN C 143     -39.230  86.263 -80.658  1.00127.04           C  
ATOM   1918  HB1 GLN C 143     -40.267  86.533 -80.459  1.00121.76           H  
ATOM   1919  HB2 GLN C 143     -39.179  85.654 -81.561  1.00121.76           H  
ATOM   1920  CG  GLN C 143     -38.712  85.435 -79.486  1.00119.90           C  
ATOM   1921  HG1 GLN C 143     -38.778  86.035 -78.579  1.00121.76           H  
ATOM   1922  HG2 GLN C 143     -39.337  84.548 -79.382  1.00121.76           H  
ATOM   1923  CD  GLN C 143     -37.270  84.994 -79.673  1.00120.49           C  
ATOM   1924  OE1 GLN C 143     -37.000  83.984 -80.322  1.00121.34           O  
ATOM   1925  NE2 GLN C 143     -36.337  85.750 -79.102  1.00120.78           N  
ATOM   1926 1HE2 GLN C 143     -36.619  86.619 -78.545  1.00121.76           H  
ATOM   1927 2HE2 GLN C 143     -35.304  85.489 -79.199  1.00121.76           H  
ATOM   1928  C   GLN C 143     -38.877  88.261 -82.180  1.00124.26           C  
ATOM   1929  O   GLN C 143     -38.104  88.357 -83.159  1.00128.94           O  
ATOM   1930  N   GLU C 144     -40.104  88.785 -82.175  1.00122.97           N  
ATOM   1931  HN  GLU C 144     -40.721  88.692 -81.305  1.00146.03           H  
ATOM   1932  CA  GLU C 144     -40.609  89.487 -83.358  1.00129.44           C  
ATOM   1933  HA  GLU C 144     -40.616  88.778 -84.186  1.00146.03           H  
ATOM   1934  CB  GLU C 144     -42.047  89.968 -83.146  1.00162.84           C  
ATOM   1935  HB1 GLU C 144     -42.097  90.495 -82.193  1.00146.03           H  
ATOM   1936  HB2 GLU C 144     -42.304  90.653 -83.954  1.00146.03           H  
ATOM   1937  CG  GLU C 144     -43.068  88.842 -83.127  1.00156.39           C  
ATOM   1938  HG1 GLU C 144     -42.951  88.251 -84.035  1.00146.03           H  
ATOM   1939  HG2 GLU C 144     -42.877  88.214 -82.257  1.00146.03           H  
ATOM   1940  CD  GLU C 144     -44.496  89.342 -83.057  1.00155.63           C  
ATOM   1941  OE1 GLU C 144     -44.726  90.538 -83.333  1.00159.34           O  
ATOM   1942  OE2 GLU C 144     -45.390  88.536 -82.724  1.00151.19           O  
ATOM   1943  C   GLU C 144     -39.697  90.651 -83.751  1.00135.51           C  
ATOM   1944  O   GLU C 144     -39.451  90.902 -84.941  1.00140.93           O  
ATOM   1945  N   ALA C 145     -39.186  91.342 -82.738  1.00134.27           N  
ATOM   1946  HN  ALA C 145     -39.488  91.100 -81.741  1.00151.16           H  
ATOM   1947  CA  ALA C 145     -38.229  92.417 -82.942  1.00139.88           C  
ATOM   1948  HA  ALA C 145     -38.708  93.199 -83.531  1.00151.16           H  
ATOM   1949  CB  ALA C 145     -37.806  93.011 -81.605  1.00189.55           C  
ATOM   1950  HB1 ALA C 145     -37.089  93.815 -81.774  1.00151.16           H  
ATOM   1951  HB2 ALA C 145     -37.344  92.236 -80.992  1.00151.16           H  
ATOM   1952  HB3 ALA C 145     -38.681  93.408 -81.090  1.00151.16           H  
ATOM   1953  C   ALA C 145     -37.013  91.913 -83.708  1.00142.31           C  
ATOM   1954  O   ALA C 145     -36.631  92.498 -84.718  1.00149.78           O  
ATOM   1955  N   LYS C 146     -36.424  90.823 -83.222  1.00136.35           N  
ATOM   1956  HN  LYS C 146     -36.831  90.370 -82.342  1.00142.37           H  
ATOM   1957  CA  LYS C 146     -35.244  90.219 -83.840  1.00138.07           C  
ATOM   1958  HA  LYS C 146     -34.415  90.921 -83.749  1.00142.37           H  
ATOM   1959  CB  LYS C 146     -34.865  88.931 -83.100  1.00151.12           C  
ATOM   1960  HB1 LYS C 146     -34.622  89.193 -82.070  1.00142.37           H  
ATOM   1961  HB2 LYS C 146     -35.730  88.268 -83.112  1.00142.37           H  
ATOM   1962  CG  LYS C 146     -33.683  88.173 -83.685  1.00151.48           C  
ATOM   1963  HG1 LYS C 146     -34.028  87.569 -84.524  1.00142.37           H  
ATOM   1964  HG2 LYS C 146     -32.939  88.889 -84.034  1.00142.37           H  
ATOM   1965  CD  LYS C 146     -33.042  87.258 -82.642  1.00143.28           C  
ATOM   1966  HD1 LYS C 146     -32.216  86.721 -83.108  1.00142.37           H  
ATOM   1967  HD2 LYS C 146     -32.663  87.871 -81.824  1.00142.37           H  
ATOM   1968  CE  LYS C 146     -34.029  86.241 -82.075  1.00137.06           C  
ATOM   1969  HE1 LYS C 146     -34.913  86.770 -81.719  1.00142.37           H  
ATOM   1970  HE2 LYS C 146     -34.314  85.549 -82.867  1.00142.37           H  
ATOM   1971  NZ  LYS C 146     -33.445  85.460 -80.940  1.00131.58           N1+
ATOM   1972  HZ1 LYS C 146     -34.170  84.762 -80.576  1.00142.37           H  
ATOM   1973  HZ2 LYS C 146     -33.167  86.129 -80.152  1.00142.37           H  
ATOM   1974  HZ3 LYS C 146     -32.580  84.930 -81.279  1.00142.37           H  
ATOM   1975  C   LYS C 146     -35.478  89.945 -85.325  1.00143.30           C  
ATOM   1976  O   LYS C 146     -34.630  90.267 -86.183  1.00149.05           O  
ATOM   1977  N   SER C 147     -36.644  89.378 -85.633  1.00141.27           N  
ATOM   1978  HN  SER C 147     -37.324  89.094 -84.857  1.00147.34           H  
ATOM   1979  CA  SER C 147     -36.992  89.145 -87.038  1.00145.39           C  
ATOM   1980  HA  SER C 147     -36.211  88.524 -87.476  1.00147.34           H  
ATOM   1981  CB  SER C 147     -38.316  88.388 -87.163  1.00142.04           C  
ATOM   1982  HB1 SER C 147     -38.262  87.475 -86.571  1.00147.34           H  
ATOM   1983  HB2 SER C 147     -39.123  89.017 -86.788  1.00147.34           H  
ATOM   1984  OG  SER C 147     -38.580  88.050 -88.514  1.00145.74           O  
ATOM   1985  HG  SER C 147     -38.637  88.926 -89.090  1.00147.34           H  
ATOM   1986  C   SER C 147     -37.045  90.457 -87.828  1.00152.40           C  
ATOM   1987  O   SER C 147     -36.523  90.551 -88.944  1.00157.18           O  
ATOM   1988  N   SER C 148     -37.670  91.475 -87.245  1.00152.92           N  
ATOM   1989  HN  SER C 148     -38.126  91.343 -86.286  1.00160.89           H  
ATOM   1990  CA  SER C 148     -37.735  92.773 -87.911  1.00158.78           C  
ATOM   1991  HA  SER C 148     -38.234  92.626 -88.869  1.00160.89           H  
ATOM   1992  CB  SER C 148     -38.574  93.760 -87.101  1.00163.21           C  
ATOM   1993  HB1 SER C 148     -38.168  93.831 -86.092  1.00160.89           H  
ATOM   1994  HB2 SER C 148     -38.536  94.739 -87.579  1.00160.89           H  
ATOM   1995  OG  SER C 148     -39.921  93.329 -87.031  1.00157.02           O  
ATOM   1996  HG  SER C 148     -40.318  93.261 -88.001  1.00160.89           H  
ATOM   1997  C   SER C 148     -36.349  93.351 -88.197  1.00164.29           C  
ATOM   1998  O   SER C 148     -36.121  93.913 -89.265  1.00169.12           O  
ATOM   1999  N   LYS C 149     -35.430  93.203 -87.245  1.00168.00           N  
ATOM   2000  HN  LYS C 149     -35.708  92.730 -86.327  1.00161.70           H  
ATOM   2001  CA  LYS C 149     -34.053  93.666 -87.413  1.00173.13           C  
ATOM   2002  HA  LYS C 149     -34.071  94.739 -87.603  1.00161.70           H  
ATOM   2003  CB  LYS C 149     -33.227  93.412 -86.140  1.00163.95           C  
ATOM   2004  HB1 LYS C 149     -33.227  92.339 -85.946  1.00161.70           H  
ATOM   2005  HB2 LYS C 149     -32.207  93.748 -86.327  1.00161.70           H  
ATOM   2006  CG  LYS C 149     -33.739  94.124 -84.877  1.00159.77           C  
ATOM   2007  HG1 LYS C 149     -33.530  95.190 -84.965  1.00161.70           H  
ATOM   2008  HG2 LYS C 149     -34.815  93.969 -84.798  1.00161.70           H  
ATOM   2009  CD  LYS C 149     -33.064  93.589 -83.599  1.00151.13           C  
ATOM   2010  HD1 LYS C 149     -33.117  92.500 -83.606  1.00161.70           H  
ATOM   2011  HD2 LYS C 149     -32.020  93.903 -83.598  1.00161.70           H  
ATOM   2012  CE  LYS C 149     -33.734  94.106 -82.315  1.00145.39           C  
ATOM   2013  HE1 LYS C 149     -33.447  95.147 -82.168  1.00161.70           H  
ATOM   2014  HE2 LYS C 149     -34.815  94.040 -82.436  1.00161.70           H  
ATOM   2015  NZ  LYS C 149     -33.340  93.324 -81.097  1.00137.58           N1+
ATOM   2016  HZ1 LYS C 149     -33.835  93.727 -80.238  1.00161.70           H  
ATOM   2017  HZ2 LYS C 149     -32.281  93.386 -80.960  1.00161.70           H  
ATOM   2018  HZ3 LYS C 149     -33.623  92.300 -81.223  1.00161.70           H  
ATOM   2019  C   LYS C 149     -33.403  92.974 -88.612  1.00175.46           C  
ATOM   2020  O   LYS C 149     -32.904  93.640 -89.546  1.00180.86           O  
ATOM   2021  N   ILE C 150     -33.424  91.640 -88.601  1.00165.46           N  
ATOM   2022  HN  ILE C 150     -33.884  91.116 -87.790  1.00169.06           H  
ATOM   2023  CA  ILE C 150     -32.813  90.897 -89.708  1.00167.45           C  
ATOM   2024  HA  ILE C 150     -31.782  91.244 -89.779  1.00169.06           H  
ATOM   2025  CB  ILE C 150     -32.742  89.357 -89.446  1.00168.93           C  
ATOM   2026  HB  ILE C 150     -32.147  89.196 -88.547  1.00169.06           H  
ATOM   2027  CG2 ILE C 150     -34.106  88.783 -89.206  1.00163.76           C  
ATOM   2028 1HG2 ILE C 150     -34.023  87.711 -89.027  1.00169.06           H  
ATOM   2029 2HG2 ILE C 150     -34.733  88.958 -90.080  1.00169.06           H  
ATOM   2030 3HG2 ILE C 150     -34.555  89.263 -88.336  1.00169.06           H  
ATOM   2031  CG1 ILE C 150     -32.057  88.621 -90.606  1.00170.88           C  
ATOM   2032 1HG1 ILE C 150     -32.657  87.746 -90.857  1.00169.06           H  
ATOM   2033 2HG1 ILE C 150     -32.020  89.294 -91.462  1.00169.06           H  
ATOM   2034  CD1 ILE C 150     -30.644  88.157 -90.305  1.00168.49           C  
ATOM   2035 1HD1 ILE C 150     -30.235  87.647 -91.177  1.00169.06           H  
ATOM   2036 2HD1 ILE C 150     -30.659  87.471 -89.458  1.00169.06           H  
ATOM   2037 3HD1 ILE C 150     -30.022  89.019 -90.063  1.00169.06           H  
ATOM   2038  C   ILE C 150     -33.477  91.233 -91.054  1.00171.65           C  
ATOM   2039  O   ILE C 150     -32.845  91.133 -92.108  1.00175.88           O  
ATOM   2040  N   MET C 151     -34.733  91.675 -91.018  1.00170.45           N  
ATOM   2041  HN  MET C 151     -35.278  91.664 -90.097  1.00174.39           H  
ATOM   2042  CA  MET C 151     -35.367  92.176 -92.240  1.00174.43           C  
ATOM   2043  HA  MET C 151     -35.114  91.483 -93.042  1.00174.39           H  
ATOM   2044  CB  MET C 151     -36.891  92.186 -92.114  1.00171.32           C  
ATOM   2045  HB1 MET C 151     -37.150  92.584 -91.133  1.00174.39           H  
ATOM   2046  HB2 MET C 151     -37.293  92.838 -92.889  1.00174.39           H  
ATOM   2047  CG  MET C 151     -37.538  90.819 -92.259  1.00167.34           C  
ATOM   2048  HG1 MET C 151     -36.912  90.083 -91.754  1.00174.39           H  
ATOM   2049  HG2 MET C 151     -38.520  90.848 -91.786  1.00174.39           H  
ATOM   2050  SD  MET C 151     -37.743  90.315 -93.978  1.00172.14           S  
ATOM   2051  CE  MET C 151     -36.153  89.576 -94.365  1.00173.79           C  
ATOM   2052  HE1 MET C 151     -36.156  89.227 -95.398  1.00174.39           H  
ATOM   2053  HE2 MET C 151     -35.971  88.733 -93.698  1.00174.39           H  
ATOM   2054  HE3 MET C 151     -35.365  90.318 -94.235  1.00174.39           H  
ATOM   2055  C   MET C 151     -34.856  93.556 -92.656  1.00180.45           C  
ATOM   2056  O   MET C 151     -34.712  93.833 -93.847  1.00185.19           O  
ATOM   2057  N   GLU C 152     -34.590  94.417 -91.676  1.00180.44           N  
ATOM   2058  HN  GLU C 152     -34.766  94.128 -90.661  1.00204.45           H  
ATOM   2059  CA  GLU C 152     -34.063  95.748 -91.962  1.00185.83           C  
ATOM   2060  HA  GLU C 152     -34.760  96.262 -92.624  1.00204.45           H  
ATOM   2061  CB  GLU C 152     -33.901  96.580 -90.686  1.00223.75           C  
ATOM   2062  HB1 GLU C 152     -33.182  96.073 -90.042  1.00204.45           H  
ATOM   2063  HB2 GLU C 152     -33.511  97.558 -90.968  1.00204.45           H  
ATOM   2064  CG  GLU C 152     -35.175  96.795 -89.889  1.00218.30           C  
ATOM   2065  HG1 GLU C 152     -35.507  95.832 -89.501  1.00204.45           H  
ATOM   2066  HG2 GLU C 152     -34.954  97.466 -89.059  1.00204.45           H  
ATOM   2067  CD  GLU C 152     -36.301  97.397 -90.708  1.00215.43           C  
ATOM   2068  OE1 GLU C 152     -36.021  98.161 -91.656  1.00218.60           O  
ATOM   2069  OE2 GLU C 152     -37.475  97.103 -90.397  1.00210.96           O  
ATOM   2070  C   GLU C 152     -32.723  95.640 -92.664  1.00190.78           C  
ATOM   2071  O   GLU C 152     -32.431  96.418 -93.573  1.00195.98           O  
ATOM   2072  N   SER C 153     -31.912  94.670 -92.245  1.00211.34           N  
ATOM   2073  HN  SER C 153     -32.224  94.017 -91.457  1.00213.01           H  
ATOM   2074  CA  SER C 153     -30.592  94.495 -92.861  1.00215.62           C  
ATOM   2075  HA  SER C 153     -30.043  95.425 -92.714  1.00213.01           H  
ATOM   2076  CB  SER C 153     -29.800  93.386 -92.161  1.00210.03           C  
ATOM   2077  HB1 SER C 153     -28.766  93.416 -92.506  1.00213.01           H  
ATOM   2078  HB2 SER C 153     -29.829  93.554 -91.084  1.00213.01           H  
ATOM   2079  OG  SER C 153     -30.345  92.109 -92.444  1.00206.06           O  
ATOM   2080  HG  SER C 153     -31.340  92.071 -92.110  1.00213.01           H  
ATOM   2081  C   SER C 153     -30.644  94.234 -94.376  1.00215.77           C  
ATOM   2082  O   SER C 153     -29.665  94.471 -95.085  1.00219.23           O  
ATOM   2083  N   PHE C 154     -31.785  93.751 -94.864  1.00238.07           N  
ATOM   2084  HN  PHE C 154     -32.613  93.608 -94.202  1.00215.00           H  
ATOM   2085  CA  PHE C 154     -31.940  93.410 -96.281  1.00237.98           C  
ATOM   2086  HA  PHE C 154     -31.004  92.981 -96.639  1.00215.00           H  
ATOM   2087  CB  PHE C 154     -33.046  92.383 -96.466  1.00200.36           C  
ATOM   2088  HB1 PHE C 154     -33.714  92.437 -95.606  1.00215.00           H  
ATOM   2089  HB2 PHE C 154     -33.599  92.631 -97.372  1.00215.00           H  
ATOM   2090  CG  PHE C 154     -32.547  90.988 -96.587  1.00200.52           C  
ATOM   2091  CD1 PHE C 154     -31.397  90.600 -95.927  1.00202.83           C  
ATOM   2092  HD1 PHE C 154     -30.856  91.322 -95.315  1.00215.00           H  
ATOM   2093  CE1 PHE C 154     -30.927  89.311 -96.034  1.00201.79           C  
ATOM   2094  HE1 PHE C 154     -30.023  89.013 -95.503  1.00215.00           H  
ATOM   2095  CZ  PHE C 154     -31.604  88.396 -96.817  1.00199.13           C  
ATOM   2096  HZ  PHE C 154     -31.234  87.375 -96.905  1.00215.00           H  
ATOM   2097  CD2 PHE C 154     -33.214  90.067 -97.374  1.00198.17           C  
ATOM   2098  HD2 PHE C 154     -34.115  90.366 -97.909  1.00215.00           H  
ATOM   2099  CE2 PHE C 154     -32.750  88.775 -97.488  1.00197.72           C  
ATOM   2100  HE2 PHE C 154     -33.286  88.054 -98.106  1.00215.00           H  
ATOM   2101  C   PHE C 154     -32.291  94.583 -97.149  1.00242.08           C  
ATOM   2102  O   PHE C 154     -32.209  94.531 -98.374  1.00246.40           O  
ATOM   2103  N   LYS C 155     -32.732  95.638 -96.517  1.00204.97           N  
ATOM   2104  HN  LYS C 155     -32.696  95.696 -95.449  1.00198.46           H  
ATOM   2105  CA  LYS C 155     -33.264  96.712 -97.295  1.00203.28           C  
ATOM   2106  HA  LYS C 155     -33.901  96.325 -98.091  1.00198.46           H  
ATOM   2107  CB  LYS C 155     -34.061  97.617 -96.373  1.00195.03           C  
ATOM   2108  HB1 LYS C 155     -34.388  97.029 -95.516  1.00198.46           H  
ATOM   2109  HB2 LYS C 155     -33.407  98.421 -96.034  1.00198.46           H  
ATOM   2110  CG  LYS C 155     -35.273  98.233 -97.012  1.00193.19           C  
ATOM   2111  HG1 LYS C 155     -35.170  99.318 -97.010  1.00198.46           H  
ATOM   2112  HG2 LYS C 155     -35.360  97.878 -98.039  1.00198.46           H  
ATOM   2113  CD  LYS C 155     -36.516  97.846 -96.241  1.00193.61           C  
ATOM   2114  HD1 LYS C 155     -36.665  96.770 -96.327  1.00198.46           H  
ATOM   2115  HD2 LYS C 155     -36.379  98.112 -95.193  1.00198.46           H  
ATOM   2116  CE  LYS C 155     -37.743  98.557 -96.773  1.00192.24           C  
ATOM   2117  HE1 LYS C 155     -37.576  99.633 -96.734  1.00198.46           H  
ATOM   2118  HE2 LYS C 155     -37.912  98.252 -97.806  1.00198.46           H  
ATOM   2119  NZ  LYS C 155     -38.945  98.221 -95.964  1.00192.95           N1+
ATOM   2120  HZ1 LYS C 155     -39.796  98.735 -96.359  1.00198.46           H  
ATOM   2121  HZ2 LYS C 155     -38.788  98.521 -94.949  1.00198.46           H  
ATOM   2122  HZ3 LYS C 155     -39.117  97.166 -96.001  1.00198.46           H  
ATOM   2123  C   LYS C 155     -32.090  97.469 -97.880  1.00203.49           C  
ATOM   2124  O   LYS C 155     -31.303  98.075 -97.156  1.00207.41           O  
ATOM   2125  N   ASN C 156     -31.975  97.421 -99.203  1.00170.44           N  
ATOM   2126  HN  ASN C 156     -32.628  96.781 -99.760  1.00176.35           H  
ATOM   2127  CA  ASN C 156     -30.987  98.214 -99.914  1.00171.08           C  
ATOM   2128  HA  ASN C 156     -30.544  98.935 -99.228  1.00176.35           H  
ATOM   2129  CB  ASN C 156     -29.879  97.327-100.502  1.00179.03           C  
ATOM   2130  HB1 ASN C 156     -30.325  96.658-101.238  1.00176.35           H  
ATOM   2131  HB2 ASN C 156     -29.145  97.968-100.990  1.00176.35           H  
ATOM   2132  CG  ASN C 156     -29.166  96.486 -99.451  1.00183.67           C  
ATOM   2133  OD1 ASN C 156     -29.798  95.869 -98.597  1.00183.10           O  
ATOM   2134  ND2 ASN C 156     -27.840  96.457 -99.518  1.00188.71           N  
ATOM   2135 1HD2 ASN C 156     -27.331  97.006-100.282  1.00176.35           H  
ATOM   2136 2HD2 ASN C 156     -27.281  95.884 -98.808  1.00176.35           H  
ATOM   2137  C   ASN C 156     -31.688  98.956-101.035  1.00168.20           C  
ATOM   2138  O   ASN C 156     -32.112  98.349-102.021  1.00166.61           O  
ATOM   2139  N   MET C 157     -31.799 100.270-100.897  1.00185.36           N  
ATOM   2140  HN  MET C 157     -31.422 100.745-100.015  1.00187.64           H  
ATOM   2141  CA  MET C 157     -32.428 101.069-101.934  1.00183.29           C  
ATOM   2142  HA  MET C 157     -32.806 100.403-102.709  1.00187.64           H  
ATOM   2143  CB  MET C 157     -33.596 101.877-101.366  1.00190.45           C  
ATOM   2144  HB1 MET C 157     -33.221 102.857-101.070  1.00187.64           H  
ATOM   2145  HB2 MET C 157     -34.343 101.995-102.151  1.00187.64           H  
ATOM   2146  CG  MET C 157     -34.268 101.241-100.161  1.00191.54           C  
ATOM   2147  HG1 MET C 157     -34.184 100.158-100.251  1.00187.65           H  
ATOM   2148  HG2 MET C 157     -33.749 101.572 -99.262  1.00187.65           H  
ATOM   2149  SD  MET C 157     -36.015 101.667-100.001  1.00190.88           S  
ATOM   2150  CE  MET C 157     -36.193 102.945-101.246  1.00189.36           C  
ATOM   2151  HE1 MET C 157     -37.223 103.300-101.258  1.00187.65           H  
ATOM   2152  HE2 MET C 157     -35.938 102.538-102.224  1.00187.65           H  
ATOM   2153  HE3 MET C 157     -35.526 103.775-101.013  1.00187.65           H  
ATOM   2154  C   MET C 157     -31.399 102.000-102.549  1.00184.06           C  
ATOM   2155  O   MET C 157     -30.958 102.957-101.914  1.00186.22           O  
ATOM   2156  N   VAL C 158     -31.019 101.718-103.789  1.00206.17           N  
ATOM   2157  HN  VAL C 158     -31.405 100.845-104.273  1.00187.47           H  
ATOM   2158  CA  VAL C 158     -30.086 102.578-104.499  1.00207.48           C  
ATOM   2159  HA  VAL C 158     -29.471 103.087-103.757  1.00187.47           H  
ATOM   2160  CB  VAL C 158     -29.139 101.764-105.424  1.00162.39           C  
ATOM   2161  HB  VAL C 158     -29.487 100.731-105.438  1.00187.47           H  
ATOM   2162  CG1 VAL C 158     -29.161 102.290-106.856  1.00160.51           C  
ATOM   2163 1HG1 VAL C 158     -28.487 101.696-107.472  1.00187.47           H  
ATOM   2164 2HG1 VAL C 158     -28.839 103.331-106.866  1.00187.47           H  
ATOM   2165 3HG1 VAL C 158     -30.173 102.219-107.254  1.00187.47           H  
ATOM   2166  CG2 VAL C 158     -27.722 101.776-104.869  1.00168.31           C  
ATOM   2167 1HG2 VAL C 158     -27.069 101.202-105.526  1.00187.47           H  
ATOM   2168 2HG2 VAL C 158     -27.717 101.331-103.874  1.00187.47           H  
ATOM   2169 3HG2 VAL C 158     -27.364 102.804-104.808  1.00187.47           H  
ATOM   2170  C   VAL C 158     -30.856 103.641-105.275  1.00204.99           C  
ATOM   2171  O   VAL C 158     -31.854 103.338-105.935  1.00202.41           O  
ATOM   2172  N   PRO C 159     -30.425 104.904-105.154  1.00176.39           N  
ATOM   2173  CD  PRO C 159     -29.458 105.437-104.181  1.00149.10           C  
ATOM   2174  HD1 PRO C 159     -28.435 105.313-104.536  1.00163.42           H  
ATOM   2175  HD2 PRO C 159     -29.568 104.951-103.212  1.00163.42           H  
ATOM   2176  CA  PRO C 159     -31.032 105.960-105.964  1.00174.43           C  
ATOM   2177  HA  PRO C 159     -32.109 106.009-105.805  1.00163.42           H  
ATOM   2178  CB  PRO C 159     -30.339 107.232-105.462  1.00145.58           C  
ATOM   2179  HB1 PRO C 159     -29.515 107.505-106.121  1.00163.42           H  
ATOM   2180  HB2 PRO C 159     -31.048 108.058-105.406  1.00163.42           H  
ATOM   2181  CG  PRO C 159     -29.830 106.885-104.103  1.00149.35           C  
ATOM   2182  HG1 PRO C 159     -28.958 107.491-103.855  1.00163.42           H  
ATOM   2183  HG2 PRO C 159     -30.606 107.040-103.353  1.00163.42           H  
ATOM   2184  C   PRO C 159     -30.702 105.729-107.429  1.00173.14           C  
ATOM   2185  O   PRO C 159     -29.549 105.458-107.761  1.00175.95           O  
ATOM   2186  N   GLN C 160     -31.707 105.813-108.290  1.00154.64           N  
ATOM   2187  HN  GLN C 160     -32.701 105.956-107.922  1.00157.52           H  
ATOM   2188  CA  GLN C 160     -31.486 105.715-109.724  1.00153.71           C  
ATOM   2189  HA  GLN C 160     -30.418 105.615-109.915  1.00157.52           H  
ATOM   2190  CB  GLN C 160     -32.213 104.498-110.295  1.00161.14           C  
ATOM   2191  HB1 GLN C 160     -33.278 104.608-110.092  1.00157.52           H  
ATOM   2192  HB2 GLN C 160     -32.049 104.474-111.372  1.00157.52           H  
ATOM   2193  CG  GLN C 160     -31.748 103.173-109.710  1.00162.63           C  
ATOM   2194  HG1 GLN C 160     -30.738 102.970-110.065  1.00157.52           H  
ATOM   2195  HG2 GLN C 160     -31.742 103.255-108.623  1.00157.52           H  
ATOM   2196  CD  GLN C 160     -32.642 102.014-110.104  1.00161.08           C  
ATOM   2197  OE1 GLN C 160     -33.467 101.557-109.313  1.00160.68           O  
ATOM   2198  NE2 GLN C 160     -32.478 101.529-111.329  1.00160.83           N  
ATOM   2199 1HE2 GLN C 160     -31.744 101.956-111.980  1.00157.52           H  
ATOM   2200 2HE2 GLN C 160     -33.080 100.711-111.665  1.00157.52           H  
ATOM   2201  C   GLN C 160     -31.989 106.992-110.373  1.00152.46           C  
ATOM   2202  O   GLN C 160     -33.183 107.276-110.341  1.00150.49           O  
ATOM   2203  N   GLN C 161     -31.083 107.769-110.953  1.00169.69           N  
ATOM   2204  HN  GLN C 161     -30.065 107.445-111.016  1.00172.32           H  
ATOM   2205  CA  GLN C 161     -31.468 109.062-111.504  1.00169.14           C  
ATOM   2206  HA  GLN C 161     -32.250 109.463-110.859  1.00172.32           H  
ATOM   2207  CB  GLN C 161     -30.301 110.052-111.461  1.00170.42           C  
ATOM   2208  HB1 GLN C 161     -30.624 110.975-111.943  1.00172.32           H  
ATOM   2209  HB2 GLN C 161     -30.067 110.251-110.415  1.00172.32           H  
ATOM   2210  CG  GLN C 161     -29.033 109.587-112.144  1.00173.17           C  
ATOM   2211  HG1 GLN C 161     -28.607 108.763-111.573  1.00172.32           H  
ATOM   2212  HG2 GLN C 161     -29.279 109.244-113.149  1.00172.32           H  
ATOM   2213  CD  GLN C 161     -28.008 110.697-112.242  1.00176.89           C  
ATOM   2214  OE1 GLN C 161     -28.216 111.795-111.725  1.00177.54           O  
ATOM   2215  NE2 GLN C 161     -26.896 110.421-112.913  1.00179.75           N  
ATOM   2216 1HE2 GLN C 161     -26.761 109.454-113.351  1.00172.32           H  
ATOM   2217 2HE2 GLN C 161     -26.135 111.166-113.016  1.00172.32           H  
ATOM   2218  C   GLN C 161     -32.060 108.953-112.909  1.00166.78           C  
ATOM   2219  O   GLN C 161     -31.476 108.335-113.800  1.00167.54           O  
ATOM   2220  N   ALA C 162     -33.231 109.557-113.086  1.00187.32           N  
ATOM   2221  HN  ALA C 162     -33.653 110.108-112.272  1.00178.40           H  
ATOM   2222  CA  ALA C 162     -33.963 109.498-114.346  1.00185.15           C  
ATOM   2223  HA  ALA C 162     -33.910 108.478-114.727  1.00178.40           H  
ATOM   2224  CB  ALA C 162     -35.420 109.847-114.116  1.00143.70           C  
ATOM   2225  HB1 ALA C 162     -35.959 109.800-115.062  1.00178.40           H  
ATOM   2226  HB2 ALA C 162     -35.493 110.855-113.706  1.00178.40           H  
ATOM   2227  HB3 ALA C 162     -35.858 109.137-113.414  1.00178.40           H  
ATOM   2228  C   ALA C 162     -33.364 110.432-115.388  1.00186.80           C  
ATOM   2229  O   ALA C 162     -32.782 111.462-115.048  1.00189.01           O  
ATOM   2230  N   LEU C 163     -33.518 110.074-116.658  1.00140.29           N  
ATOM   2231  HN  LEU C 163     -34.005 109.150-116.890  1.00146.29           H  
ATOM   2232  CA  LEU C 163     -33.034 110.921-117.738  1.00141.85           C  
ATOM   2233  HA  LEU C 163     -32.328 111.642-117.326  1.00146.29           H  
ATOM   2234  CB  LEU C 163     -32.318 110.088-118.797  1.00149.47           C  
ATOM   2235  HB1 LEU C 163     -31.635 109.402-118.296  1.00146.29           H  
ATOM   2236  HB2 LEU C 163     -33.063 109.519-119.353  1.00146.29           H  
ATOM   2237  CG  LEU C 163     -31.518 110.937-119.783  1.00152.06           C  
ATOM   2238  HG  LEU C 163     -32.098 111.832-120.008  1.00146.29           H  
ATOM   2239  CD1 LEU C 163     -30.214 111.368-119.139  1.00155.43           C  
ATOM   2240 1HD1 LEU C 163     -29.643 111.974-119.843  1.00146.29           H  
ATOM   2241 2HD1 LEU C 163     -29.634 110.486-118.866  1.00146.29           H  
ATOM   2242 3HD1 LEU C 163     -30.426 111.954-118.245  1.00146.29           H  
ATOM   2243  CD2 LEU C 163     -31.270 110.195-121.086  1.00153.07           C  
ATOM   2244 1HD2 LEU C 163     -30.698 110.830-121.763  1.00146.29           H  
ATOM   2245 2HD2 LEU C 163     -32.224 109.940-121.547  1.00146.29           H  
ATOM   2246 3HD2 LEU C 163     -30.709 109.282-120.884  1.00146.29           H  
ATOM   2247  C   LEU C 163     -34.181 111.681-118.391  1.00139.99           C  
ATOM   2248  O   LEU C 163     -34.989 111.100-119.127  1.00138.16           O  
ATOM   2249  N   VAL C 164     -34.237 112.985-118.143  1.00135.16           N  
ATOM   2250  HN  VAL C 164     -33.483 113.446-117.540  1.00134.24           H  
ATOM   2251  CA  VAL C 164     -35.317 113.785-118.688  1.00134.26           C  
ATOM   2252  HA  VAL C 164     -36.118 113.125-119.022  1.00134.24           H  
ATOM   2253  CB  VAL C 164     -35.867 114.743-117.606  1.00132.47           C  
ATOM   2254  HB  VAL C 164     -35.296 115.671-117.642  1.00134.24           H  
ATOM   2255  CG1 VAL C 164     -37.330 115.065-117.853  1.00131.02           C  
ATOM   2256 1HG1 VAL C 164     -37.690 115.740-117.077  1.00134.24           H  
ATOM   2257 2HG1 VAL C 164     -37.914 114.145-117.832  1.00134.24           H  
ATOM   2258 3HG1 VAL C 164     -37.438 115.541-118.827  1.00134.24           H  
ATOM   2259  CG2 VAL C 164     -35.702 114.127-116.230  1.00132.16           C  
ATOM   2260 1HG2 VAL C 164     -36.093 114.810-115.476  1.00134.24           H  
ATOM   2261 2HG2 VAL C 164     -34.645 113.942-116.039  1.00134.24           H  
ATOM   2262 3HG2 VAL C 164     -36.250 113.186-116.185  1.00134.24           H  
ATOM   2263  C   VAL C 164     -34.817 114.603-119.873  1.00136.20           C  
ATOM   2264  O   VAL C 164     -33.612 114.682-120.134  1.00138.39           O  
ATOM   2265  N   ILE C 165     -35.757 115.243-120.559  1.00143.25           N  
ATOM   2266  HN  ILE C 165     -36.782 115.072-120.304  1.00133.96           H  
ATOM   2267  CA  ILE C 165     -35.455 116.163-121.638  1.00145.13           C  
ATOM   2268  HA  ILE C 165     -34.402 116.441-121.593  1.00133.96           H  
ATOM   2269  CB  ILE C 165     -35.762 115.548-123.011  1.00122.41           C  
ATOM   2270  HB  ILE C 165     -36.731 115.050-122.965  1.00133.96           H  
ATOM   2271  CG2 ILE C 165     -35.816 116.624-124.078  1.00124.41           C  
ATOM   2272 1HG2 ILE C 165     -36.035 116.168-125.044  1.00133.96           H  
ATOM   2273 2HG2 ILE C 165     -34.855 117.136-124.128  1.00133.96           H  
ATOM   2274 3HG2 ILE C 165     -36.597 117.343-123.831  1.00133.96           H  
ATOM   2275  CG1 ILE C 165     -34.695 114.517-123.372  1.00123.17           C  
ATOM   2276 1HG1 ILE C 165     -33.717 114.993-123.295  1.00133.96           H  
ATOM   2277 2HG1 ILE C 165     -34.756 113.694-122.660  1.00133.96           H  
ATOM   2278  CD1 ILE C 165     -34.842 113.956-124.758  1.00123.84           C  
ATOM   2279 1HD1 ILE C 165     -34.049 113.231-124.943  1.00133.96           H  
ATOM   2280 2HD1 ILE C 165     -34.772 114.764-125.487  1.00133.96           H  
ATOM   2281 3HD1 ILE C 165     -35.811 113.466-124.851  1.00133.96           H  
ATOM   2282  C   ILE C 165     -36.311 117.396-121.425  1.00145.44           C  
ATOM   2283  O   ILE C 165     -37.540 117.334-121.489  1.00144.03           O  
ATOM   2284  N   ARG C 166     -35.658 118.518-121.158  1.00154.16           N  
ATOM   2285  HN  ARG C 166     -34.588 118.518-121.149  1.00161.21           H  
ATOM   2286  CA  ARG C 166     -36.379 119.749-120.877  1.00155.26           C  
ATOM   2287  HA  ARG C 166     -37.404 119.633-121.228  1.00161.21           H  
ATOM   2288  CB  ARG C 166     -36.414 120.022-119.372  1.00166.49           C  
ATOM   2289  HB1 ARG C 166     -35.398 119.954-118.983  1.00161.21           H  
ATOM   2290  HB2 ARG C 166     -36.799 121.029-119.210  1.00161.21           H  
ATOM   2291  CG  ARG C 166     -37.294 119.036-118.609  1.00163.88           C  
ATOM   2292  HG1 ARG C 166     -38.338 119.253-118.836  1.00161.21           H  
ATOM   2293  HG2 ARG C 166     -37.052 118.026-118.940  1.00161.21           H  
ATOM   2294  CD  ARG C 166     -37.099 119.113-117.101  1.00164.67           C  
ATOM   2295  HD1 ARG C 166     -36.043 118.968-116.872  1.00161.21           H  
ATOM   2296  HD2 ARG C 166     -37.415 120.096-116.753  1.00161.21           H  
ATOM   2297  NE  ARG C 166     -37.880 118.089-116.408  1.00162.26           N  
ATOM   2298  HE  ARG C 166     -38.516 117.462-116.998  1.00161.21           H  
ATOM   2299  CZ  ARG C 166     -37.854 117.884-115.095  1.00162.65           C  
ATOM   2300  NH1 ARG C 166     -37.082 118.632-114.319  1.00165.55           N  
ATOM   2301 1HH1 ARG C 166     -36.478 119.403-114.749  1.00161.21           H  
ATOM   2302 2HH1 ARG C 166     -37.063 118.465-113.262  1.00161.21           H  
ATOM   2303  NH2 ARG C 166     -38.599 116.928-114.557  1.00160.49           N  
ATOM   2304 1HH2 ARG C 166     -39.222 116.321-115.180  1.00161.21           H  
ATOM   2305 2HH2 ARG C 166     -38.577 116.764-113.500  1.00161.21           H  
ATOM   2306  C   ARG C 166     -35.742 120.896-121.636  1.00158.12           C  
ATOM   2307  O   ARG C 166     -34.515 121.014-121.686  1.00159.83           O  
ATOM   2308  N   ASN C 167     -36.587 121.723-122.242  1.00179.12           N  
ATOM   2309  HN  ASN C 167     -37.637 121.608-122.070  1.00179.57           H  
ATOM   2310  CA  ASN C 167     -36.131 122.781-123.132  1.00181.84           C  
ATOM   2311  HA  ASN C 167     -37.005 123.205-123.626  1.00179.57           H  
ATOM   2312  CB  ASN C 167     -35.446 123.900-122.345  1.00174.89           C  
ATOM   2313  HB1 ASN C 167     -35.404 123.613-121.294  1.00179.57           H  
ATOM   2314  HB2 ASN C 167     -34.434 124.028-122.728  1.00179.57           H  
ATOM   2315  CG  ASN C 167     -36.178 125.219-122.459  1.00177.14           C  
ATOM   2316  OD1 ASN C 167     -36.822 125.496-123.470  1.00177.43           O  
ATOM   2317  ND2 ASN C 167     -36.084 126.041-121.422  1.00179.21           N  
ATOM   2318 1HD2 ASN C 167     -35.512 125.756-120.564  1.00179.57           H  
ATOM   2319 2HD2 ASN C 167     -36.580 126.989-121.444  1.00179.57           H  
ATOM   2320  C   ASN C 167     -35.201 122.234-124.210  1.00182.21           C  
ATOM   2321  O   ASN C 167     -34.225 122.878-124.591  1.00184.71           O  
ATOM   2322  N   GLY C 168     -35.505 121.028-124.681  1.00182.71           N  
ATOM   2323  HN  GLY C 168     -36.353 120.514-124.279  1.00183.68           H  
ATOM   2324  CA  GLY C 168     -34.725 120.387-125.722  1.00183.43           C  
ATOM   2325  HA1 GLY C 168     -35.338 119.607-126.172  1.00183.68           H  
ATOM   2326  HA2 GLY C 168     -34.483 121.138-126.474  1.00183.68           H  
ATOM   2327  C   GLY C 168     -33.427 119.754-125.253  1.00183.92           C  
ATOM   2328  O   GLY C 168     -32.792 119.017-126.006  1.00184.64           O  
ATOM   2329  N   GLU C 169     -33.026 120.029-124.014  1.00159.47           N  
ATOM   2330  HN  GLU C 169     -33.637 120.641-123.384  1.00169.19           H  
ATOM   2331  CA  GLU C 169     -31.760 119.504-123.505  1.00160.63           C  
ATOM   2332  HA  GLU C 169     -31.154 119.222-124.366  1.00169.19           H  
ATOM   2333  CB  GLU C 169     -30.992 120.584-122.736  1.00172.53           C  
ATOM   2334  HB1 GLU C 169     -31.701 121.130-122.114  1.00169.19           H  
ATOM   2335  HB2 GLU C 169     -30.254 120.093-122.102  1.00169.19           H  
ATOM   2336  CG  GLU C 169     -30.268 121.583-123.625  1.00175.69           C  
ATOM   2337  HG1 GLU C 169     -29.737 121.036-124.404  1.00169.19           H  
ATOM   2338  HG2 GLU C 169     -31.006 122.242-124.082  1.00169.19           H  
ATOM   2339  CD  GLU C 169     -29.269 122.430-122.858  1.00178.96           C  
ATOM   2340  OE1 GLU C 169     -29.229 122.324-121.614  1.00178.87           O  
ATOM   2341  OE2 GLU C 169     -28.519 123.198-123.499  1.00182.03           O  
ATOM   2342  C   GLU C 169     -31.929 118.259-122.635  1.00158.26           C  
ATOM   2343  O   GLU C 169     -32.811 118.209-121.772  1.00156.27           O  
ATOM   2344  N   LYS C 170     -31.083 117.254-122.865  1.00168.26           N  
ATOM   2345  HN  LYS C 170     -30.386 117.327-123.673  1.00163.87           H  
ATOM   2346  CA  LYS C 170     -31.093 116.054-122.031  1.00166.84           C  
ATOM   2347  HA  LYS C 170     -32.130 115.783-121.830  1.00163.87           H  
ATOM   2348  CB  LYS C 170     -30.401 114.857-122.710  1.00157.43           C  
ATOM   2349  HB1 LYS C 170     -29.404 114.762-122.280  1.00163.87           H  
ATOM   2350  HB2 LYS C 170     -30.982 113.964-122.482  1.00163.87           H  
ATOM   2351  CG  LYS C 170     -30.249 114.939-124.227  1.00158.94           C  
ATOM   2352  HG1 LYS C 170     -31.010 115.617-124.615  1.00163.87           H  
ATOM   2353  HG2 LYS C 170     -29.259 115.334-124.455  1.00163.87           H  
ATOM   2354  CD  LYS C 170     -30.404 113.581-124.927  1.00158.74           C  
ATOM   2355  HD1 LYS C 170     -31.418 113.222-124.753  1.00163.87           H  
ATOM   2356  HD2 LYS C 170     -30.248 113.729-125.996  1.00163.87           H  
ATOM   2357  CE  LYS C 170     -29.432 112.511-124.448  1.00160.39           C  
ATOM   2358  HE1 LYS C 170     -29.870 112.022-123.578  1.00163.87           H  
ATOM   2359  HE2 LYS C 170     -29.309 111.783-125.250  1.00163.87           H  
ATOM   2360  NZ  LYS C 170     -28.089 113.005-124.068  1.00164.11           N1+
ATOM   2361  HZ1 LYS C 170     -27.484 112.183-123.747  1.00163.87           H  
ATOM   2362  HZ2 LYS C 170     -28.181 113.712-123.270  1.00163.87           H  
ATOM   2363  HZ3 LYS C 170     -27.630 113.477-124.911  1.00163.87           H  
ATOM   2364  C   LYS C 170     -30.408 116.351-120.702  1.00168.43           C  
ATOM   2365  O   LYS C 170     -29.245 116.755-120.668  1.00171.68           O  
ATOM   2366  N   MET C 171     -31.134 116.149-119.608  1.00160.40           N  
ATOM   2367  HN  MET C 171     -32.151 115.831-119.704  1.00172.75           H  
ATOM   2368  CA  MET C 171     -30.571 116.352-118.279  1.00162.15           C  
ATOM   2369  HA  MET C 171     -29.489 116.435-118.379  1.00172.75           H  
ATOM   2370  CB  MET C 171     -31.092 117.653-117.653  1.00186.13           C  
ATOM   2371  HB1 MET C 171     -30.741 117.698-116.622  1.00172.75           H  
ATOM   2372  HB2 MET C 171     -30.677 118.490-118.215  1.00172.75           H  
ATOM   2373  CG  MET C 171     -32.607 117.793-117.644  1.00183.15           C  
ATOM   2374  HG1 MET C 171     -32.984 117.548-118.637  1.00172.75           H  
ATOM   2375  HG2 MET C 171     -33.016 117.093-116.916  1.00172.75           H  
ATOM   2376  SD  MET C 171     -33.157 119.456-117.214  1.00184.90           S  
ATOM   2377  CE  MET C 171     -32.442 119.665-115.584  1.00187.61           C  
ATOM   2378  HE1 MET C 171     -32.702 120.650-115.196  1.00172.75           H  
ATOM   2379  HE2 MET C 171     -31.358 119.575-115.648  1.00172.75           H  
ATOM   2380  HE3 MET C 171     -32.831 118.898-114.915  1.00172.75           H  
ATOM   2381  C   MET C 171     -30.873 115.154-117.389  1.00160.39           C  
ATOM   2382  O   MET C 171     -32.004 114.669-117.347  1.00157.30           O  
ATOM   2383  N   SER C 172     -29.854 114.665-116.693  1.00151.41           N  
ATOM   2384  HN  SER C 172     -28.888 115.116-116.783  1.00151.13           H  
ATOM   2385  CA  SER C 172     -30.033 113.524-115.809  1.00150.20           C  
ATOM   2386  HA  SER C 172     -30.927 112.981-116.116  1.00151.13           H  
ATOM   2387  CB  SER C 172     -28.833 112.580-115.897  1.00150.92           C  
ATOM   2388  HB1 SER C 172     -28.397 112.651-116.893  1.00151.13           H  
ATOM   2389  HB2 SER C 172     -28.093 112.875-115.154  1.00151.13           H  
ATOM   2390  OG  SER C 172     -29.221 111.238-115.656  1.00148.99           O  
ATOM   2391  HG  SER C 172     -29.639 111.161-114.696  1.00151.13           H  
ATOM   2392  C   SER C 172     -30.228 114.015-114.382  1.00150.94           C  
ATOM   2393  O   SER C 172     -29.304 114.544-113.765  1.00154.35           O  
ATOM   2394  N   ILE C 173     -31.437 113.834-113.864  1.00160.90           N  
ATOM   2395  HN  ILE C 173     -32.168 113.293-114.427  1.00163.52           H  
ATOM   2396  CA  ILE C 173     -31.795 114.352-112.551  1.00161.68           C  
ATOM   2397  HA  ILE C 173     -30.920 114.834-112.114  1.00163.52           H  
ATOM   2398  CB  ILE C 173     -32.934 115.389-112.650  1.00168.82           C  
ATOM   2399  HB  ILE C 173     -32.996 115.920-111.700  1.00163.52           H  
ATOM   2400  CG2 ILE C 173     -32.643 116.404-113.746  1.00170.01           C  
ATOM   2401 1HG2 ILE C 173     -33.458 117.126-113.799  1.00163.52           H  
ATOM   2402 2HG2 ILE C 173     -32.551 115.890-114.703  1.00163.52           H  
ATOM   2403 3HG2 ILE C 173     -31.712 116.924-113.522  1.00163.52           H  
ATOM   2404  CG1 ILE C 173     -34.274 114.692-112.898  1.00165.04           C  
ATOM   2405 1HG1 ILE C 173     -34.222 114.180-113.859  1.00163.52           H  
ATOM   2406 2HG1 ILE C 173     -34.433 113.961-112.105  1.00163.52           H  
ATOM   2407  CD1 ILE C 173     -35.458 115.632-112.923  1.00164.08           C  
ATOM   2408 1HD1 ILE C 173     -36.370 115.063-113.104  1.00163.52           H  
ATOM   2409 2HD1 ILE C 173     -35.324 116.365-113.719  1.00163.52           H  
ATOM   2410 3HD1 ILE C 173     -35.535 116.146-111.965  1.00163.52           H  
ATOM   2411  C   ILE C 173     -32.244 113.227-111.630  1.00160.00           C  
ATOM   2412  O   ILE C 173     -32.580 112.136-112.091  1.00157.62           O  
ATOM   2413  N   ASN C 174     -32.231 113.496-110.328  1.00154.57           N  
ATOM   2414  HN  ASN C 174     -31.806 114.420-109.994  1.00161.88           H  
ATOM   2415  CA  ASN C 174     -32.776 112.574-109.341  1.00153.76           C  
ATOM   2416  HA  ASN C 174     -32.184 111.659-109.354  1.00161.88           H  
ATOM   2417  CB  ASN C 174     -32.690 113.193-107.945  1.00171.13           C  
ATOM   2418  HB1 ASN C 174     -31.643 113.231-107.646  1.00161.88           H  
ATOM   2419  HB2 ASN C 174     -33.093 114.205-107.988  1.00161.88           H  
ATOM   2420  CG  ASN C 174     -33.463 112.408-106.902  1.00170.91           C  
ATOM   2421  OD1 ASN C 174     -33.681 111.203-107.040  1.00168.91           O  
ATOM   2422  ND2 ASN C 174     -33.882 113.095-105.844  1.00173.71           N  
ATOM   2423 1HD2 ASN C 174     -33.668 114.140-105.766  1.00161.88           H  
ATOM   2424 2HD2 ASN C 174     -34.433 112.603-105.070  1.00161.88           H  
ATOM   2425  C   ASN C 174     -34.221 112.225-109.683  1.00150.89           C  
ATOM   2426  O   ASN C 174     -35.039 113.112-109.922  1.00151.15           O  
ATOM   2427  N   ALA C 175     -34.525 110.930-109.702  1.00133.45           N  
ATOM   2428  HN  ALA C 175     -33.798 110.223-109.362  1.00130.33           H  
ATOM   2429  CA  ALA C 175     -35.822 110.441-110.173  1.00131.21           C  
ATOM   2430  HA  ALA C 175     -35.925 110.746-111.214  1.00130.33           H  
ATOM   2431  CB  ALA C 175     -35.863 108.922-110.140  1.00122.18           C  
ATOM   2432  HB1 ALA C 175     -36.834 108.576-110.493  1.00130.33           H  
ATOM   2433  HB2 ALA C 175     -35.704 108.576-109.119  1.00130.33           H  
ATOM   2434  HB3 ALA C 175     -35.080 108.523-110.784  1.00130.33           H  
ATOM   2435  C   ALA C 175     -37.012 111.015-109.411  1.00133.11           C  
ATOM   2436  O   ALA C 175     -38.116 111.104-109.949  1.00131.68           O  
ATOM   2437  N   GLU C 176     -36.787 111.403-108.160  1.00144.99           N  
ATOM   2438  HN  GLU C 176     -35.805 111.300-107.748  1.00165.63           H  
ATOM   2439  CA  GLU C 176     -37.850 111.966-107.338  1.00147.96           C  
ATOM   2440  HA  GLU C 176     -38.715 111.306-107.403  1.00165.63           H  
ATOM   2441  CB  GLU C 176     -37.414 112.037-105.875  1.00180.50           C  
ATOM   2442  HB1 GLU C 176     -36.502 112.632-105.818  1.00165.63           H  
ATOM   2443  HB2 GLU C 176     -38.204 112.527-105.306  1.00165.63           H  
ATOM   2444  CG  GLU C 176     -37.141 110.685-105.245  1.00179.93           C  
ATOM   2445  HG1 GLU C 176     -38.039 110.072-105.328  1.00165.63           H  
ATOM   2446  HG2 GLU C 176     -36.323 110.206-105.783  1.00165.63           H  
ATOM   2447  CD  GLU C 176     -36.762 110.798-103.785  1.00181.83           C  
ATOM   2448  OE1 GLU C 176     -36.415 111.915-103.344  1.00183.30           O  
ATOM   2449  OE2 GLU C 176     -36.815 109.772-103.075  1.00181.73           O  
ATOM   2450  C   GLU C 176     -38.270 113.350-107.822  1.00146.28           C  
ATOM   2451  O   GLU C 176     -39.303 113.872-107.410  1.00144.11           O  
ATOM   2452  N   GLU C 177     -37.463 113.937-108.700  1.00130.57           N  
ATOM   2453  HN  GLU C 177     -36.604 113.406-109.054  1.00146.26           H  
ATOM   2454  CA  GLU C 177     -37.717 115.285-109.193  1.00130.11           C  
ATOM   2455  HA  GLU C 177     -38.319 115.802-108.446  1.00146.26           H  
ATOM   2456  CB  GLU C 177     -36.400 116.055-109.342  1.00155.37           C  
ATOM   2457  HB1 GLU C 177     -35.746 115.491-110.007  1.00146.26           H  
ATOM   2458  HB2 GLU C 177     -36.619 117.027-109.785  1.00146.26           H  
ATOM   2459  CG  GLU C 177     -35.663 116.283-108.024  1.00159.78           C  
ATOM   2460  HG1 GLU C 177     -36.267 116.940-107.398  1.00146.26           H  
ATOM   2461  HG2 GLU C 177     -35.536 115.322-107.526  1.00146.26           H  
ATOM   2462  CD  GLU C 177     -34.294 116.916-108.211  1.00162.77           C  
ATOM   2463  OE1 GLU C 177     -33.779 116.901-109.348  1.00160.07           O  
ATOM   2464  OE2 GLU C 177     -33.733 117.427-107.218  1.00164.85           O  
ATOM   2465  C   GLU C 177     -38.501 115.295-110.507  1.00126.35           C  
ATOM   2466  O   GLU C 177     -38.758 116.355-111.075  1.00126.44           O  
ATOM   2467  N   VAL C 178     -38.883 114.113-110.983  1.00124.99           N  
ATOM   2468  HN  VAL C 178     -38.631 113.226-110.441  1.00119.78           H  
ATOM   2469  CA  VAL C 178     -39.638 113.997-112.228  1.00121.86           C  
ATOM   2470  HA  VAL C 178     -39.212 114.692-112.951  1.00119.78           H  
ATOM   2471  CB  VAL C 178     -39.542 112.578-112.812  1.00116.83           C  
ATOM   2472  HB  VAL C 178     -40.004 111.881-112.112  1.00119.78           H  
ATOM   2473  CG1 VAL C 178     -40.282 112.498-114.135  1.00114.40           C  
ATOM   2474 1HG1 VAL C 178     -40.204 111.487-114.535  1.00119.78           H  
ATOM   2475 2HG1 VAL C 178     -39.842 113.202-114.841  1.00119.78           H  
ATOM   2476 3HG1 VAL C 178     -41.332 112.747-113.980  1.00119.78           H  
ATOM   2477  CG2 VAL C 178     -38.090 112.188-112.996  1.00117.58           C  
ATOM   2478 1HG2 VAL C 178     -38.033 111.181-113.410  1.00119.78           H  
ATOM   2479 2HG2 VAL C 178     -37.582 112.213-112.032  1.00119.78           H  
ATOM   2480 3HG2 VAL C 178     -37.609 112.889-113.678  1.00119.78           H  
ATOM   2481  C   VAL C 178     -41.106 114.361-112.025  1.00121.13           C  
ATOM   2482  O   VAL C 178     -41.723 113.976-111.033  1.00121.70           O  
ATOM   2483  N   VAL C 179     -41.666 115.100-112.974  1.00116.69           N  
ATOM   2484  HN  VAL C 179     -41.097 115.357-113.843  1.00121.69           H  
ATOM   2485  CA  VAL C 179     -43.037 115.567-112.855  1.00117.27           C  
ATOM   2486  HA  VAL C 179     -43.412 115.300-111.867  1.00121.69           H  
ATOM   2487  CB  VAL C 179     -43.107 117.083-113.011  1.00128.91           C  
ATOM   2488  HB  VAL C 179     -44.146 117.399-112.923  1.00121.69           H  
ATOM   2489  CG1 VAL C 179     -42.304 117.742-111.923  1.00131.59           C  
ATOM   2490 1HG1 VAL C 179     -42.356 118.825-112.037  1.00121.69           H  
ATOM   2491 2HG1 VAL C 179     -41.265 117.420-111.991  1.00121.69           H  
ATOM   2492 3HG1 VAL C 179     -42.708 117.460-110.951  1.00121.69           H  
ATOM   2493  CG2 VAL C 179     -42.582 117.495-114.378  1.00128.84           C  
ATOM   2494 1HG2 VAL C 179     -42.637 118.579-114.477  1.00121.69           H  
ATOM   2495 2HG2 VAL C 179     -43.187 117.028-115.156  1.00121.69           H  
ATOM   2496 3HG2 VAL C 179     -41.546 117.173-114.482  1.00121.69           H  
ATOM   2497  C   VAL C 179     -43.932 114.929-113.904  1.00115.21           C  
ATOM   2498  O   VAL C 179     -43.490 114.082-114.678  1.00113.32           O  
ATOM   2499  N   VAL C 180     -45.195 115.339-113.922  1.00116.13           N  
ATOM   2500  HN  VAL C 180     -45.522 116.062-113.204  1.00125.57           H  
ATOM   2501  CA  VAL C 180     -46.143 114.824-114.899  1.00114.97           C  
ATOM   2502  HA  VAL C 180     -45.916 113.767-115.040  1.00125.57           H  
ATOM   2503  CB  VAL C 180     -47.611 114.912-114.385  1.00137.51           C  
ATOM   2504  HB  VAL C 180     -47.596 115.380-113.401  1.00125.57           H  
ATOM   2505  CG1 VAL C 180     -48.488 115.762-115.299  1.00139.45           C  
ATOM   2506 1HG1 VAL C 180     -49.502 115.795-114.902  1.00125.57           H  
ATOM   2507 2HG1 VAL C 180     -48.504 115.325-116.298  1.00125.57           H  
ATOM   2508 3HG1 VAL C 180     -48.086 116.774-115.352  1.00125.57           H  
ATOM   2509  CG2 VAL C 180     -48.197 113.520-114.235  1.00136.82           C  
ATOM   2510 1HG2 VAL C 180     -49.223 113.594-113.875  1.00125.57           H  
ATOM   2511 2HG2 VAL C 180     -47.602 112.950-113.521  1.00125.57           H  
ATOM   2512 3HG2 VAL C 180     -48.187 113.015-115.201  1.00125.57           H  
ATOM   2513  C   VAL C 180     -45.970 115.504-116.254  1.00115.88           C  
ATOM   2514  O   VAL C 180     -45.861 116.726-116.354  1.00118.25           O  
ATOM   2515  N   GLY C 181     -45.897 114.688-117.296  1.00160.96           N  
ATOM   2516  HN  GLY C 181     -45.829 113.633-117.132  1.00162.64           H  
ATOM   2517  CA  GLY C 181     -45.907 115.196-118.650  1.00162.07           C  
ATOM   2518  HA1 GLY C 181     -46.168 114.368-119.309  1.00162.64           H  
ATOM   2519  HA2 GLY C 181     -46.679 115.963-118.707  1.00162.64           H  
ATOM   2520  C   GLY C 181     -44.621 115.804-119.169  1.00162.81           C  
ATOM   2521  O   GLY C 181     -44.670 116.744-119.953  1.00164.73           O  
ATOM   2522  N   ASP C 182     -43.470 115.293-118.745  1.00129.35           N  
ATOM   2523  HN  ASP C 182     -43.451 114.614-117.918  1.00132.95           H  
ATOM   2524  CA  ASP C 182     -42.229 115.669-119.421  1.00130.24           C  
ATOM   2525  HA  ASP C 182     -42.507 116.367-120.211  1.00132.95           H  
ATOM   2526  CB  ASP C 182     -41.249 116.417-118.505  1.00137.85           C  
ATOM   2527  HB1 ASP C 182     -40.271 116.439-118.987  1.00132.95           H  
ATOM   2528  HB2 ASP C 182     -41.610 117.436-118.369  1.00132.95           H  
ATOM   2529  CG  ASP C 182     -41.102 115.774-117.149  1.00136.86           C  
ATOM   2530  OD1 ASP C 182     -42.006 115.010-116.758  1.00135.29           O  
ATOM   2531  OD2 ASP C 182     -40.090 116.045-116.466  1.00138.01           O  
ATOM   2532  C   ASP C 182     -41.560 114.486-120.107  1.00128.91           C  
ATOM   2533  O   ASP C 182     -41.673 113.343-119.664  1.00127.13           O  
ATOM   2534  N   LEU C 183     -40.878 114.785-121.205  1.00131.52           N  
ATOM   2535  HN  LEU C 183     -40.839 115.807-121.519  1.00134.39           H  
ATOM   2536  CA  LEU C 183     -40.182 113.787-122.000  1.00131.19           C  
ATOM   2537  HA  LEU C 183     -40.905 113.049-122.348  1.00134.39           H  
ATOM   2538  CB  LEU C 183     -39.547 114.463-123.212  1.00136.55           C  
ATOM   2539  HB1 LEU C 183     -40.291 115.138-123.635  1.00134.39           H  
ATOM   2540  HB2 LEU C 183     -38.694 115.040-122.853  1.00134.39           H  
ATOM   2541  CG  LEU C 183     -39.049 113.569-124.342  1.00137.17           C  
ATOM   2542  HG  LEU C 183     -38.318 112.870-123.935  1.00134.39           H  
ATOM   2543  CD1 LEU C 183     -40.201 112.774-124.934  1.00136.45           C  
ATOM   2544 1HD1 LEU C 183     -39.830 112.140-125.740  1.00134.39           H  
ATOM   2545 2HD1 LEU C 183     -40.952 113.459-125.328  1.00134.39           H  
ATOM   2546 3HD1 LEU C 183     -40.649 112.151-124.160  1.00134.39           H  
ATOM   2547  CD2 LEU C 183     -38.372 114.413-125.405  1.00139.76           C  
ATOM   2548 1HD2 LEU C 183     -38.018 113.769-126.210  1.00134.39           H  
ATOM   2549 2HD2 LEU C 183     -37.527 114.942-124.965  1.00134.39           H  
ATOM   2550 3HD2 LEU C 183     -39.084 115.135-125.804  1.00134.39           H  
ATOM   2551  C   LEU C 183     -39.108 113.075-121.181  1.00130.70           C  
ATOM   2552  O   LEU C 183     -38.324 113.713-120.484  1.00131.77           O  
ATOM   2553  N   VAL C 184     -39.082 111.749-121.274  1.00136.78           N  
ATOM   2554  HN  VAL C 184     -39.805 111.266-121.898  1.00126.11           H  
ATOM   2555  CA  VAL C 184     -38.114 110.924-120.564  1.00136.83           C  
ATOM   2556  HA  VAL C 184     -37.341 111.557-120.128  1.00126.11           H  
ATOM   2557  CB  VAL C 184     -38.795 110.096-119.456  1.00111.39           C  
ATOM   2558  HB  VAL C 184     -39.587 109.501-119.911  1.00126.11           H  
ATOM   2559  CG1 VAL C 184     -37.802 109.147-118.797  1.00111.51           C  
ATOM   2560 1HG1 VAL C 184     -38.307 108.575-118.019  1.00126.11           H  
ATOM   2561 2HG1 VAL C 184     -36.988 109.722-118.354  1.00126.11           H  
ATOM   2562 3HG1 VAL C 184     -37.399 108.465-119.546  1.00126.11           H  
ATOM   2563  CG2 VAL C 184     -39.420 111.008-118.425  1.00111.13           C  
ATOM   2564 1HG2 VAL C 184     -39.897 110.408-117.650  1.00126.11           H  
ATOM   2565 2HG2 VAL C 184     -40.167 111.641-118.904  1.00126.11           H  
ATOM   2566 3HG2 VAL C 184     -38.648 111.633-117.977  1.00126.11           H  
ATOM   2567  C   VAL C 184     -37.488 109.960-121.554  1.00137.80           C  
ATOM   2568  O   VAL C 184     -38.183 109.433-122.429  1.00137.36           O  
ATOM   2569  N   GLU C 185     -36.183 109.733-121.432  1.00118.50           N  
ATOM   2570  HN  GLU C 185     -35.604 110.300-120.733  1.00143.29           H  
ATOM   2571  CA  GLU C 185     -35.542 108.712-122.250  1.00119.83           C  
ATOM   2572  HA  GLU C 185     -36.276 108.344-122.967  1.00143.29           H  
ATOM   2573  CB  GLU C 185     -34.359 109.277-123.034  1.00157.82           C  
ATOM   2574  HB1 GLU C 185     -34.678 110.191-123.535  1.00143.29           H  
ATOM   2575  HB2 GLU C 185     -33.556 109.508-122.334  1.00143.29           H  
ATOM   2576  CG  GLU C 185     -33.827 108.310-124.081  1.00160.02           C  
ATOM   2577  HG1 GLU C 185     -33.545 107.382-123.584  1.00143.29           H  
ATOM   2578  HG2 GLU C 185     -34.619 108.110-124.803  1.00143.29           H  
ATOM   2579  CD  GLU C 185     -32.621 108.844-124.825  1.00163.66           C  
ATOM   2580  OE1 GLU C 185     -32.758 109.181-126.021  1.00164.93           O  
ATOM   2581  OE2 GLU C 185     -31.532 108.919-124.217  1.00165.61           O  
ATOM   2582  C   GLU C 185     -35.084 107.536-121.401  1.00119.45           C  
ATOM   2583  O   GLU C 185     -34.437 107.718-120.371  1.00119.81           O  
ATOM   2584  N   VAL C 186     -35.437 106.331-121.839  1.00137.69           N  
ATOM   2585  HN  VAL C 186     -36.073 106.256-122.696  1.00128.37           H  
ATOM   2586  CA  VAL C 186     -34.983 105.109-121.186  1.00138.13           C  
ATOM   2587  HA  VAL C 186     -34.327 105.398-120.364  1.00128.37           H  
ATOM   2588  CB  VAL C 186     -36.149 104.296-120.589  1.00113.91           C  
ATOM   2589  HB  VAL C 186     -35.737 103.545-119.916  1.00128.37           H  
ATOM   2590  CG1 VAL C 186     -37.061 105.212-119.788  1.00111.65           C  
ATOM   2591 1HG1 VAL C 186     -37.883 104.631-119.369  1.00128.37           H  
ATOM   2592 2HG1 VAL C 186     -37.461 105.988-120.440  1.00128.37           H  
ATOM   2593 3HG1 VAL C 186     -36.494 105.674-118.980  1.00128.37           H  
ATOM   2594  CG2 VAL C 186     -36.930 103.586-121.682  1.00113.97           C  
ATOM   2595 1HG2 VAL C 186     -37.747 103.019-121.236  1.00128.37           H  
ATOM   2596 2HG2 VAL C 186     -36.268 102.907-122.219  1.00128.37           H  
ATOM   2597 3HG2 VAL C 186     -37.336 104.322-122.376  1.00128.37           H  
ATOM   2598  C   VAL C 186     -34.163 104.259-122.155  1.00141.16           C  
ATOM   2599  O   VAL C 186     -34.403 104.254-123.367  1.00142.07           O  
ATOM   2600  N   LYS C 187     -33.191 103.547-121.600  1.00149.33           N  
ATOM   2601  HN  LYS C 187     -33.168 103.452-120.535  1.00159.20           H  
ATOM   2602  CA  LYS C 187     -32.157 102.892-122.381  1.00153.26           C  
ATOM   2603  HA  LYS C 187     -32.433 102.886-123.435  1.00159.20           H  
ATOM   2604  CB  LYS C 187     -30.846 103.661-122.187  1.00158.21           C  
ATOM   2605  HB1 LYS C 187     -31.074 104.725-122.253  1.00159.20           H  
ATOM   2606  HB2 LYS C 187     -30.472 103.430-121.190  1.00159.20           H  
ATOM   2607  CG  LYS C 187     -29.732 103.366-123.177  1.00163.17           C  
ATOM   2608  HG1 LYS C 187     -29.446 102.318-123.093  1.00159.20           H  
ATOM   2609  HG2 LYS C 187     -30.088 103.566-124.188  1.00159.20           H  
ATOM   2610  CD  LYS C 187     -28.519 104.242-122.889  1.00166.21           C  
ATOM   2611  HD1 LYS C 187     -27.766 104.065-123.657  1.00159.20           H  
ATOM   2612  HD2 LYS C 187     -28.825 105.288-122.913  1.00159.20           H  
ATOM   2613  CE  LYS C 187     -27.915 103.936-121.525  1.00167.01           C  
ATOM   2614  HE1 LYS C 187     -27.191 104.713-121.280  1.00159.20           H  
ATOM   2615  HE2 LYS C 187     -28.712 103.933-120.781  1.00159.20           H  
ATOM   2616  NZ  LYS C 187     -27.227 102.614-121.495  1.00170.43           N1+
ATOM   2617  HZ1 LYS C 187     -26.821 102.445-120.520  1.00159.20           H  
ATOM   2618  HZ2 LYS C 187     -26.437 102.606-122.216  1.00159.20           H  
ATOM   2619  HZ3 LYS C 187     -27.929 101.841-121.727  1.00159.20           H  
ATOM   2620  C   LYS C 187     -32.018 101.466-121.871  1.00153.94           C  
ATOM   2621  O   LYS C 187     -32.709 101.076-120.930  1.00151.27           O  
ATOM   2622  N   GLY C 188     -31.134 100.687-122.487  1.00153.41           N  
ATOM   2623  HN  GLY C 188     -30.609 101.059-123.342  1.00155.04           H  
ATOM   2624  CA  GLY C 188     -30.871  99.343-122.017  1.00154.67           C  
ATOM   2625  HA1 GLY C 188     -31.789  98.758-122.069  1.00155.04           H  
ATOM   2626  HA2 GLY C 188     -30.111  98.884-122.649  1.00155.04           H  
ATOM   2627  C   GLY C 188     -30.378  99.373-120.585  1.00154.71           C  
ATOM   2628  O   GLY C 188     -29.369 100.004-120.272  1.00157.36           O  
ATOM   2629  N   GLY C 189     -31.104  98.689-119.710  1.00159.22           N  
ATOM   2630  HN  GLY C 189     -31.981  98.178-120.050  1.00158.10           H  
ATOM   2631  CA  GLY C 189     -30.745  98.613-118.307  1.00160.00           C  
ATOM   2632  HA1 GLY C 189     -31.007  97.619-117.945  1.00158.10           H  
ATOM   2633  HA2 GLY C 189     -29.668  98.757-118.226  1.00158.10           H  
ATOM   2634  C   GLY C 189     -31.424  99.633-117.412  1.00156.80           C  
ATOM   2635  O   GLY C 189     -31.561  99.401-116.210  1.00156.39           O  
ATOM   2636  N   ASP C 190     -31.870 100.748-117.986  1.00160.56           N  
ATOM   2637  HN  ASP C 190     -31.759 100.876-119.043  1.00156.46           H  
ATOM   2638  CA  ASP C 190     -32.508 101.801-117.199  1.00157.82           C  
ATOM   2639  HA  ASP C 190     -31.837 102.067-116.382  1.00156.46           H  
ATOM   2640  CB  ASP C 190     -32.748 103.053-118.044  1.00152.91           C  
ATOM   2641  HB1 ASP C 190     -33.250 102.760-118.966  1.00156.46           H  
ATOM   2642  HB2 ASP C 190     -33.387 103.735-117.483  1.00156.46           H  
ATOM   2643  CG  ASP C 190     -31.466 103.773-118.399  1.00156.40           C  
ATOM   2644  OD1 ASP C 190     -30.409 103.435-117.826  1.00159.28           O  
ATOM   2645  OD2 ASP C 190     -31.518 104.689-119.246  1.00156.52           O  
ATOM   2646  C   ASP C 190     -33.826 101.334-116.597  1.00154.74           C  
ATOM   2647  O   ASP C 190     -34.589 100.609-117.234  1.00153.46           O  
ATOM   2648  N   ARG C 191     -34.115 101.779-115.354  1.00126.85           N  
ATOM   2649  HN  ARG C 191     -33.407 102.386-114.830  1.00144.74           H  
ATOM   2650  CA  ARG C 191     -35.377 101.440-114.725  1.00124.60           C  
ATOM   2651  HA  ARG C 191     -35.723 100.477-115.099  1.00144.74           H  
ATOM   2652  CB  ARG C 191     -35.192 101.363-113.215  1.00157.36           C  
ATOM   2653  HB1 ARG C 191     -34.442 100.601-113.002  1.00144.74           H  
ATOM   2654  HB2 ARG C 191     -34.835 102.332-112.866  1.00144.74           H  
ATOM   2655  CG  ARG C 191     -36.441 101.019-112.450  1.00155.32           C  
ATOM   2656  HG1 ARG C 191     -37.057 101.912-112.344  1.00144.74           H  
ATOM   2657  HG2 ARG C 191     -36.998 100.255-112.992  1.00144.74           H  
ATOM   2658  CD  ARG C 191     -36.076 100.497-111.083  1.00157.05           C  
ATOM   2659  HD1 ARG C 191     -35.811  99.443-111.167  1.00144.74           H  
ATOM   2660  HD2 ARG C 191     -35.221 101.059-110.707  1.00144.74           H  
ATOM   2661  NE  ARG C 191     -37.178 100.632-110.143  1.00155.68           N  
ATOM   2662  HE  ARG C 191     -38.065 100.061-110.321  1.00144.74           H  
ATOM   2663  CZ  ARG C 191     -37.146 101.422-109.078  1.00156.31           C  
ATOM   2664  NH1 ARG C 191     -36.061 102.139-108.814  1.00157.90           N  
ATOM   2665 1HH1 ARG C 191     -35.211 102.080-109.461  1.00144.74           H  
ATOM   2666 2HH1 ARG C 191     -36.037 102.776-107.955  1.00144.74           H  
ATOM   2667  NH2 ARG C 191     -38.194 101.487-108.274  1.00155.65           N  
ATOM   2668 1HH2 ARG C 191     -39.066 100.903-108.483  1.00144.74           H  
ATOM   2669 2HH2 ARG C 191     -38.170 102.124-107.414  1.00144.74           H  
ATOM   2670  C   ARG C 191     -36.378 102.521-115.102  1.00122.54           C  
ATOM   2671  O   ARG C 191     -36.010 103.686-115.209  1.00122.93           O  
ATOM   2672  N   ILE C 192     -37.629 102.147-115.332  1.00145.18           N  
ATOM   2673  HN  ILE C 192     -37.906 101.119-115.221  1.00139.74           H  
ATOM   2674  CA  ILE C 192     -38.629 103.128-115.735  1.00142.88           C  
ATOM   2675  HA  ILE C 192     -38.218 103.758-116.524  1.00139.74           H  
ATOM   2676  CB  ILE C 192     -39.900 102.455-116.239  1.00136.14           C  
ATOM   2677  HB  ILE C 192     -40.322 101.878-115.416  1.00139.74           H  
ATOM   2678  CG2 ILE C 192     -40.914 103.503-116.639  1.00134.36           C  
ATOM   2679 1HG2 ILE C 192     -41.820 103.015-116.998  1.00139.74           H  
ATOM   2680 2HG2 ILE C 192     -40.500 104.127-117.431  1.00139.74           H  
ATOM   2681 3HG2 ILE C 192     -41.155 104.124-115.776  1.00139.74           H  
ATOM   2682  CG1 ILE C 192     -39.599 101.485-117.388  1.00136.47           C  
ATOM   2683 1HG1 ILE C 192     -39.022 100.652-116.986  1.00139.74           H  
ATOM   2684 2HG1 ILE C 192     -40.548 101.116-117.778  1.00139.74           H  
ATOM   2685  CD1 ILE C 192     -38.826 102.082-118.529  1.00137.21           C  
ATOM   2686 1HD1 ILE C 192     -38.661 101.323-119.293  1.00139.74           H  
ATOM   2687 2HD1 ILE C 192     -37.865 102.447-118.166  1.00139.74           H  
ATOM   2688 3HD1 ILE C 192     -39.391 102.910-118.957  1.00139.74           H  
ATOM   2689  C   ILE C 192     -39.025 103.999-114.551  1.00142.85           C  
ATOM   2690  O   ILE C 192     -39.683 103.516-113.637  1.00142.83           O  
ATOM   2691  N   PRO C 193     -38.645 105.290-114.578  1.00134.11           N  
ATOM   2692  CD  PRO C 193     -38.022 105.960-115.729  1.00122.83           C  
ATOM   2693  HD1 PRO C 193     -38.772 106.279-116.453  1.00130.00           H  
ATOM   2694  HD2 PRO C 193     -37.297 105.310-116.219  1.00130.00           H  
ATOM   2695  CA  PRO C 193     -38.769 106.203-113.431  1.00135.07           C  
ATOM   2696  HA  PRO C 193     -38.142 105.862-112.608  1.00130.00           H  
ATOM   2697  CB  PRO C 193     -38.241 107.526-113.985  1.00124.20           C  
ATOM   2698  HB1 PRO C 193     -39.060 108.145-114.350  1.00130.00           H  
ATOM   2699  HB2 PRO C 193     -37.687 108.070-113.220  1.00130.00           H  
ATOM   2700  CG  PRO C 193     -37.352 107.133-115.092  1.00124.22           C  
ATOM   2701  HG1 PRO C 193     -37.247 107.949-115.807  1.00130.00           H  
ATOM   2702  HG2 PRO C 193     -36.369 106.853-114.713  1.00130.00           H  
ATOM   2703  C   PRO C 193     -40.197 106.402-112.956  1.00134.13           C  
ATOM   2704  O   PRO C 193     -40.462 106.341-111.756  1.00135.41           O  
ATOM   2705  N   ALA C 194     -41.098 106.668-113.894  1.00110.58           N  
ATOM   2706  HN  ALA C 194     -40.773 106.802-114.905  1.00114.20           H  
ATOM   2707  CA  ALA C 194     -42.516 106.782-113.584  1.00110.22           C  
ATOM   2708  HA  ALA C 194     -42.743 106.148-112.727  1.00114.20           H  
ATOM   2709  CB  ALA C 194     -42.878 108.215-113.245  1.00132.73           C  
ATOM   2710  HB1 ALA C 194     -43.942 108.277-113.017  1.00114.20           H  
ATOM   2711  HB2 ALA C 194     -42.651 108.858-114.095  1.00114.20           H  
ATOM   2712  HB3 ALA C 194     -42.302 108.541-112.379  1.00114.20           H  
ATOM   2713  C   ALA C 194     -43.311 106.292-114.784  1.00108.95           C  
ATOM   2714  O   ALA C 194     -42.724 105.961-115.809  1.00108.51           O  
ATOM   2715  N   ASP C 195     -44.633 106.241-114.657  1.00112.32           N  
ATOM   2716  HN  ASP C 195     -45.086 106.593-113.754  1.00126.09           H  
ATOM   2717  CA  ASP C 195     -45.482 105.714-115.726  1.00111.95           C  
ATOM   2718  HA  ASP C 195     -45.126 104.715-115.977  1.00126.09           H  
ATOM   2719  CB  ASP C 195     -46.938 105.596-115.259  1.00138.80           C  
ATOM   2720  HB1 ASP C 195     -47.211 106.513-114.738  1.00126.09           H  
ATOM   2721  HB2 ASP C 195     -47.575 105.472-116.135  1.00126.09           H  
ATOM   2722  CG  ASP C 195     -47.169 104.414-114.318  1.00139.83           C  
ATOM   2723  OD1 ASP C 195     -46.386 103.439-114.347  1.00139.77           O  
ATOM   2724  OD2 ASP C 195     -48.156 104.453-113.553  1.00141.18           O  
ATOM   2725  C   ASP C 195     -45.398 106.576-116.984  1.00112.11           C  
ATOM   2726  O   ASP C 195     -45.682 107.765-116.945  1.00112.78           O  
ATOM   2727  N   LEU C 196     -45.009 105.970-118.101  1.00117.00           N  
ATOM   2728  HN  LEU C 196     -44.850 104.912-118.094  1.00112.18           H  
ATOM   2729  CA  LEU C 196     -44.794 106.715-119.336  1.00117.51           C  
ATOM   2730  HA  LEU C 196     -44.875 107.783-119.134  1.00112.18           H  
ATOM   2731  CB  LEU C 196     -43.413 106.410-119.896  1.00106.28           C  
ATOM   2732  HB1 LEU C 196     -43.414 105.388-120.276  1.00112.18           H  
ATOM   2733  HB2 LEU C 196     -43.214 107.102-120.714  1.00112.18           H  
ATOM   2734  CG  LEU C 196     -42.298 106.540-118.879  1.00106.04           C  
ATOM   2735  HG  LEU C 196     -42.513 105.889-118.032  1.00112.18           H  
ATOM   2736  CD1 LEU C 196     -40.982 106.128-119.493  1.00107.00           C  
ATOM   2737 1HD1 LEU C 196     -40.188 106.226-118.752  1.00112.18           H  
ATOM   2738 2HD1 LEU C 196     -40.762 106.769-120.347  1.00112.18           H  
ATOM   2739 3HD1 LEU C 196     -41.044 105.091-119.824  1.00112.18           H  
ATOM   2740  CD2 LEU C 196     -42.252 107.969-118.400  1.00106.43           C  
ATOM   2741 1HD2 LEU C 196     -41.454 108.081-117.666  1.00112.18           H  
ATOM   2742 2HD2 LEU C 196     -43.206 108.230-117.941  1.00112.18           H  
ATOM   2743 3HD2 LEU C 196     -42.063 108.630-119.246  1.00112.18           H  
ATOM   2744  C   LEU C 196     -45.797 106.328-120.391  1.00118.52           C  
ATOM   2745  O   LEU C 196     -46.313 105.214-120.383  1.00118.66           O  
ATOM   2746  N   ARG C 197     -46.049 107.247-121.314  1.00116.18           N  
ATOM   2747  HN  ARG C 197     -45.704 108.248-121.158  1.00121.91           H  
ATOM   2748  CA  ARG C 197     -46.780 106.935-122.530  1.00117.87           C  
ATOM   2749  HA  ARG C 197     -47.191 105.927-122.467  1.00121.91           H  
ATOM   2750  CB  ARG C 197     -47.911 107.946-122.742  1.00118.38           C  
ATOM   2751  HB1 ARG C 197     -48.370 108.144-121.774  1.00121.91           H  
ATOM   2752  HB2 ARG C 197     -47.472 108.865-123.131  1.00121.91           H  
ATOM   2753  CG  ARG C 197     -49.007 107.507-123.700  1.00120.93           C  
ATOM   2754  HG1 ARG C 197     -49.259 106.465-123.501  1.00121.91           H  
ATOM   2755  HG2 ARG C 197     -49.888 108.130-123.545  1.00121.91           H  
ATOM   2756  CD  ARG C 197     -48.555 107.640-125.131  1.00122.13           C  
ATOM   2757  HD1 ARG C 197     -48.280 108.678-125.316  1.00121.91           H  
ATOM   2758  HD2 ARG C 197     -47.686 107.001-125.284  1.00121.91           H  
ATOM   2759  NE  ARG C 197     -49.590 107.255-126.076  1.00125.09           N  
ATOM   2760  HE  ARG C 197     -50.577 107.080-125.703  1.00121.91           H  
ATOM   2761  CZ  ARG C 197     -49.375 107.109-127.376  1.00126.81           C  
ATOM   2762  NH1 ARG C 197     -48.161 107.314-127.868  1.00126.25           N  
ATOM   2763 1HH1 ARG C 197     -47.360 107.596-127.217  1.00121.91           H  
ATOM   2764 2HH1 ARG C 197     -47.982 107.198-128.916  1.00121.91           H  
ATOM   2765  NH2 ARG C 197     -50.367 106.755-128.181  1.00129.88           N  
ATOM   2766 1HH2 ARG C 197     -51.345 106.586-127.782  1.00121.91           H  
ATOM   2767 2HH2 ARG C 197     -50.189 106.638-129.230  1.00121.91           H  
ATOM   2768  C   ARG C 197     -45.766 107.010-123.661  1.00118.17           C  
ATOM   2769  O   ARG C 197     -45.410 108.100-124.096  1.00119.35           O  
ATOM   2770  N   ILE C 198     -45.292 105.857-124.122  1.00134.38           N  
ATOM   2771  HN  ILE C 198     -45.688 104.941-123.737  1.00129.14           H  
ATOM   2772  CA  ILE C 198     -44.244 105.805-125.141  1.00136.21           C  
ATOM   2773  HA  ILE C 198     -43.344 106.262-124.731  1.00129.14           H  
ATOM   2774  CB  ILE C 198     -43.911 104.346-125.538  1.00121.46           C  
ATOM   2775  HB  ILE C 198     -44.803 103.884-125.961  1.00129.14           H  
ATOM   2776  CG2 ILE C 198     -42.808 104.317-126.572  1.00124.00           C  
ATOM   2777 1HG2 ILE C 198     -42.587 103.284-126.839  1.00129.14           H  
ATOM   2778 2HG2 ILE C 198     -41.913 104.785-126.162  1.00129.14           H  
ATOM   2779 3HG2 ILE C 198     -43.128 104.861-127.461  1.00129.14           H  
ATOM   2780  CG1 ILE C 198     -43.467 103.539-124.320  1.00119.28           C  
ATOM   2781 1HG1 ILE C 198     -44.246 103.604-123.560  1.00129.14           H  
ATOM   2782 2HG1 ILE C 198     -43.339 102.500-124.622  1.00129.14           H  
ATOM   2783  CD1 ILE C 198     -42.175 104.024-123.721  1.00118.79           C  
ATOM   2784 1HD1 ILE C 198     -41.919 103.407-122.860  1.00129.14           H  
ATOM   2785 2HD1 ILE C 198     -42.288 105.061-123.403  1.00129.14           H  
ATOM   2786 3HD1 ILE C 198     -41.381 103.957-124.465  1.00129.14           H  
ATOM   2787  C   ILE C 198     -44.644 106.575-126.396  1.00138.77           C  
ATOM   2788  O   ILE C 198     -45.653 106.255-127.020  1.00140.19           O  
ATOM   2789  N   ILE C 199     -43.869 107.598-126.748  1.00124.57           N  
ATOM   2790  HN  ILE C 199     -43.085 107.913-126.091  1.00124.53           H  
ATOM   2791  CA  ILE C 199     -44.067 108.302-128.017  1.00127.44           C  
ATOM   2792  HA  ILE C 199     -45.094 108.122-128.335  1.00124.53           H  
ATOM   2793  CB  ILE C 199     -43.874 109.835-127.909  1.00120.58           C  
ATOM   2794  HB  ILE C 199     -43.909 110.244-128.919  1.00124.53           H  
ATOM   2795  CG2 ILE C 199     -45.006 110.473-127.115  1.00119.50           C  
ATOM   2796 1HG2 ILE C 199     -44.846 111.549-127.054  1.00124.53           H  
ATOM   2797 2HG2 ILE C 199     -45.028 110.052-126.110  1.00124.53           H  
ATOM   2798 3HG2 ILE C 199     -45.956 110.275-127.612  1.00124.53           H  
ATOM   2799  CG1 ILE C 199     -42.502 110.171-127.321  1.00119.66           C  
ATOM   2800 1HG1 ILE C 199     -42.634 110.439-126.273  1.00124.53           H  
ATOM   2801 2HG1 ILE C 199     -41.871 109.285-127.394  1.00124.53           H  
ATOM   2802  CD1 ILE C 199     -41.798 111.319-128.023  1.00121.77           C  
ATOM   2803 1HD1 ILE C 199     -40.833 111.498-127.550  1.00124.53           H  
ATOM   2804 2HD1 ILE C 199     -42.409 112.219-127.952  1.00124.53           H  
ATOM   2805 3HD1 ILE C 199     -41.646 111.066-129.072  1.00124.53           H  
ATOM   2806  C   ILE C 199     -43.146 107.784-129.120  1.00129.93           C  
ATOM   2807  O   ILE C 199     -43.502 107.829-130.292  1.00132.82           O  
ATOM   2808  N   SER C 200     -41.960 107.309-128.756  1.00147.48           N  
ATOM   2809  HN  SER C 200     -41.671 107.334-127.726  1.00145.65           H  
ATOM   2810  CA  SER C 200     -41.049 106.753-129.751  1.00150.36           C  
ATOM   2811  HA  SER C 200     -41.638 106.330-130.565  1.00145.65           H  
ATOM   2812  CB  SER C 200     -40.138 107.836-130.320  1.00140.51           C  
ATOM   2813  HB1 SER C 200     -39.586 107.430-131.168  1.00145.65           H  
ATOM   2814  HB2 SER C 200     -40.746 108.678-130.651  1.00145.65           H  
ATOM   2815  OG  SER C 200     -39.222 108.282-129.339  1.00138.80           O  
ATOM   2816  HG  SER C 200     -39.749 108.676-128.521  1.00145.65           H  
ATOM   2817  C   SER C 200     -40.203 105.652-129.142  1.00149.67           C  
ATOM   2818  O   SER C 200     -39.902 105.682-127.950  1.00147.10           O  
ATOM   2819  N   ALA C 201     -39.830 104.668-129.978  1.00159.45           N  
ATOM   2820  HN  ALA C 201     -40.137 104.698-131.003  1.00157.22           H  
ATOM   2821  CA  ALA C 201     -39.012 103.562-129.501  1.00159.57           C  
ATOM   2822  HA  ALA C 201     -38.325 103.954-128.751  1.00157.22           H  
ATOM   2823  CB  ALA C 201     -39.885 102.514-128.830  1.00136.13           C  
ATOM   2824  HB1 ALA C 201     -39.261 101.692-128.478  1.00157.22           H  
ATOM   2825  HB2 ALA C 201     -40.614 102.135-129.546  1.00157.22           H  
ATOM   2826  HB3 ALA C 201     -40.406 102.962-127.984  1.00157.22           H  
ATOM   2827  C   ALA C 201     -38.182 102.922-130.606  1.00163.98           C  
ATOM   2828  O   ALA C 201     -38.549 102.957-131.780  1.00166.96           O  
ATOM   2829  N   ASN C 202     -37.052 102.349-130.211  1.00193.55           N  
ATOM   2830  HN  ASN C 202     -36.732 102.491-129.200  1.00188.82           H  
ATOM   2831  CA  ASN C 202     -36.231 101.537-131.093  1.00198.12           C  
ATOM   2832  HA  ASN C 202     -36.827 101.264-131.964  1.00188.82           H  
ATOM   2833  CB  ASN C 202     -35.006 102.318-131.570  1.00175.80           C  
ATOM   2834  HB1 ASN C 202     -35.343 103.176-132.151  1.00188.82           H  
ATOM   2835  HB2 ASN C 202     -34.451 102.665-130.698  1.00188.82           H  
ATOM   2836  CG  ASN C 202     -34.082 101.480-132.432  1.00181.14           C  
ATOM   2837  OD1 ASN C 202     -34.509 100.509-133.056  1.00183.56           O  
ATOM   2838  ND2 ASN C 202     -32.806 101.847-132.466  1.00183.49           N  
ATOM   2839 1HD2 ASN C 202     -32.478 102.695-131.903  1.00188.82           H  
ATOM   2840 2HD2 ASN C 202     -32.106 101.294-133.057  1.00188.82           H  
ATOM   2841  C   ASN C 202     -35.799 100.258-130.384  1.00198.20           C  
ATOM   2842  O   ASN C 202     -35.060 100.305-129.388  1.00196.73           O  
ATOM   2843  N   GLY C 203     -36.271  99.127-130.907  1.00179.36           N  
ATOM   2844  HN  GLY C 203     -36.930  99.193-131.748  1.00177.88           H  
ATOM   2845  CA  GLY C 203     -35.938  97.808-130.395  1.00180.21           C  
ATOM   2846  HA1 GLY C 203     -36.577  97.076-130.889  1.00177.88           H  
ATOM   2847  HA2 GLY C 203     -34.895  97.600-130.633  1.00177.88           H  
ATOM   2848  C   GLY C 203     -36.123  97.669-128.897  1.00175.66           C  
ATOM   2849  O   GLY C 203     -35.386  96.937-128.236  1.00176.29           O  
ATOM   2850  N   CYS C 204     -37.120  98.360-128.359  1.00150.77           N  
ATOM   2851  HN  CYS C 204     -37.870  98.788-128.991  1.00143.71           H  
ATOM   2852  CA  CYS C 204     -37.202  98.541-126.919  1.00146.71           C  
ATOM   2853  HA  CYS C 204     -36.190  98.500-126.517  1.00143.71           H  
ATOM   2854  CB  CYS C 204     -37.780  99.919-126.601  1.00140.44           C  
ATOM   2855  HB1 CYS C 204     -37.070 100.675-126.936  1.00143.71           H  
ATOM   2856  HB2 CYS C 204     -38.717 100.033-127.147  1.00143.71           H  
ATOM   2857  SG  CYS C 204     -38.107 100.183-124.854  1.00135.89           S  
ATOM   2858  HG  CYS C 204     -38.990  99.272-124.422  1.00143.71           H  
ATOM   2859  C   CYS C 204     -38.025  97.466-126.228  1.00144.89           C  
ATOM   2860  O   CYS C 204     -39.243  97.409-126.381  1.00143.54           O  
ATOM   2861  N   LYS C 205     -37.348  96.628-125.450  1.00154.11           N  
ATOM   2862  HN  LYS C 205     -36.280  96.692-125.417  1.00160.83           H  
ATOM   2863  CA  LYS C 205     -38.026  95.625-124.641  1.00152.32           C  
ATOM   2864  HA  LYS C 205     -39.089  95.661-124.879  1.00160.83           H  
ATOM   2865  CB  LYS C 205     -37.515  94.218-124.959  1.00161.05           C  
ATOM   2866  HB1 LYS C 205     -36.426  94.233-124.916  1.00160.83           H  
ATOM   2867  HB2 LYS C 205     -37.900  93.536-124.201  1.00160.83           H  
ATOM   2868  CG  LYS C 205     -37.930  93.693-126.326  1.00164.59           C  
ATOM   2869  HG1 LYS C 205     -38.947  94.022-126.540  1.00160.83           H  
ATOM   2870  HG2 LYS C 205     -37.252  94.091-127.081  1.00160.83           H  
ATOM   2871  CD  LYS C 205     -37.881  92.171-126.366  1.00167.36           C  
ATOM   2872  HD1 LYS C 205     -37.472  91.807-125.424  1.00160.83           H  
ATOM   2873  HD2 LYS C 205     -38.894  91.789-126.495  1.00160.83           H  
ATOM   2874  CE  LYS C 205     -37.015  91.663-127.507  1.00173.23           C  
ATOM   2875  HE1 LYS C 205     -35.992  92.007-127.354  1.00160.83           H  
ATOM   2876  HE2 LYS C 205     -37.036  90.573-127.507  1.00160.83           H  
ATOM   2877  NZ  LYS C 205     -37.495  92.154-128.827  1.00175.43           N1+
ATOM   2878  HZ1 LYS C 205     -36.861  91.775-129.601  1.00160.83           H  
ATOM   2879  HZ2 LYS C 205     -37.473  93.224-128.840  1.00160.83           H  
ATOM   2880  HZ3 LYS C 205     -38.497  91.817-128.991  1.00160.83           H  
ATOM   2881  C   LYS C 205     -37.863  95.931-123.154  1.00149.02           C  
ATOM   2882  O   LYS C 205     -36.761  95.844-122.603  1.00150.35           O  
ATOM   2883  N   VAL C 206     -38.972  96.328-122.536  1.00130.33           N  
ATOM   2884  HN  VAL C 206     -39.851  96.480-123.127  1.00126.05           H  
ATOM   2885  CA  VAL C 206     -39.061  96.569-121.100  1.00127.84           C  
ATOM   2886  HA  VAL C 206     -38.102  96.955-120.756  1.00126.05           H  
ATOM   2887  CB  VAL C 206     -40.152  97.623-120.790  1.00123.57           C  
ATOM   2888  HB  VAL C 206     -40.067  98.426-121.522  1.00126.05           H  
ATOM   2889  CG1 VAL C 206     -41.540  97.012-120.915  1.00122.82           C  
ATOM   2890 1HG1 VAL C 206     -42.292  97.769-120.693  1.00126.05           H  
ATOM   2891 2HG1 VAL C 206     -41.638  96.186-120.211  1.00126.05           H  
ATOM   2892 3HG1 VAL C 206     -41.685  96.643-121.930  1.00126.05           H  
ATOM   2893  CG2 VAL C 206     -39.952  98.218-119.407  1.00122.49           C  
ATOM   2894 1HG2 VAL C 206     -40.730  98.956-119.212  1.00126.05           H  
ATOM   2895 2HG2 VAL C 206     -38.975  98.699-119.356  1.00126.05           H  
ATOM   2896 3HG2 VAL C 206     -40.007  97.427-118.659  1.00126.05           H  
ATOM   2897  C   VAL C 206     -39.352  95.261-120.355  1.00127.38           C  
ATOM   2898  O   VAL C 206     -39.977  94.357-120.912  1.00127.92           O  
ATOM   2899  N   ASP C 207     -38.889  95.142-119.111  1.00138.97           N  
ATOM   2900  HN  ASP C 207     -38.288  95.920-118.688  1.00131.43           H  
ATOM   2901  CA  ASP C 207     -39.201  93.949-118.322  1.00139.00           C  
ATOM   2902  HA  ASP C 207     -39.489  93.148-119.003  1.00131.43           H  
ATOM   2903  CB  ASP C 207     -37.989  93.486-117.512  1.00123.87           C  
ATOM   2904  HB1 ASP C 207     -37.164  93.290-118.198  1.00131.43           H  
ATOM   2905  HB2 ASP C 207     -37.707  94.280-116.821  1.00131.43           H  
ATOM   2906  CG  ASP C 207     -38.270  92.226-116.717  1.00124.36           C  
ATOM   2907  OD1 ASP C 207     -39.109  91.419-117.170  1.00123.75           O  
ATOM   2908  OD2 ASP C 207     -37.658  92.045-115.642  1.00125.60           O  
ATOM   2909  C   ASP C 207     -40.353  94.207-117.366  1.00137.80           C  
ATOM   2910  O   ASP C 207     -40.195  94.855-116.336  1.00138.09           O  
ATOM   2911  N   ASN C 208     -41.502  93.640-117.700  1.00110.78           N  
ATOM   2912  HN  ASN C 208     -41.534  93.021-118.572  1.00113.06           H  
ATOM   2913  CA  ASN C 208     -42.722  93.823-116.932  1.00109.39           C  
ATOM   2914  HA  ASN C 208     -42.627  94.761-116.385  1.00113.06           H  
ATOM   2915  CB  ASN C 208     -43.916  93.959-117.872  1.00116.94           C  
ATOM   2916  HB1 ASN C 208     -43.832  93.205-118.655  1.00113.06           H  
ATOM   2917  HB2 ASN C 208     -44.830  93.791-117.302  1.00113.06           H  
ATOM   2918  CG  ASN C 208     -43.993  95.325-118.520  1.00116.30           C  
ATOM   2919  OD1 ASN C 208     -43.442  96.299-118.004  1.00115.87           O  
ATOM   2920  ND2 ASN C 208     -44.686  95.409-119.650  1.00116.50           N  
ATOM   2921 1HD2 ASN C 208     -45.155  94.537-120.056  1.00113.06           H  
ATOM   2922 2HD2 ASN C 208     -44.776  96.349-120.154  1.00113.06           H  
ATOM   2923  C   ASN C 208     -42.942  92.714-115.906  1.00109.64           C  
ATOM   2924  O   ASN C 208     -44.006  92.625-115.291  1.00109.04           O  
ATOM   2925  N   SER C 209     -41.925  91.872-115.744  1.00134.87           N  
ATOM   2926  HN  SER C 209     -40.977  92.135-116.165  1.00136.87           H  
ATOM   2927  CA  SER C 209     -42.035  90.606-115.020  1.00135.78           C  
ATOM   2928  HA  SER C 209     -42.605  89.927-115.654  1.00136.87           H  
ATOM   2929  CB  SER C 209     -40.649  89.981-114.833  1.00137.88           C  
ATOM   2930  HB1 SER C 209     -40.679  88.944-115.166  1.00136.87           H  
ATOM   2931  HB2 SER C 209     -39.926  90.535-115.432  1.00136.87           H  
ATOM   2932  OG  SER C 209     -40.249  90.018-113.475  1.00139.46           O  
ATOM   2933  HG  SER C 209     -40.213  91.015-113.147  1.00136.87           H  
ATOM   2934  C   SER C 209     -42.754  90.665-113.673  1.00136.52           C  
ATOM   2935  O   SER C 209     -43.669  89.885-113.426  1.00136.68           O  
ATOM   2936  N   SER C 210     -42.355  91.583-112.803  1.00134.87           N  
ATOM   2937  HN  SER C 210     -41.588  92.278-113.074  1.00133.62           H  
ATOM   2938  CA  SER C 210     -42.960  91.647-111.476  1.00135.98           C  
ATOM   2939  HA  SER C 210     -43.160  90.620-111.171  1.00133.62           H  
ATOM   2940  CB  SER C 210     -41.978  92.227-110.458  1.00129.03           C  
ATOM   2941  HB1 SER C 210     -41.388  91.417-110.029  1.00133.62           H  
ATOM   2942  HB2 SER C 210     -41.317  92.932-110.961  1.00133.62           H  
ATOM   2943  OG  SER C 210     -42.670  92.900-109.417  1.00129.71           O  
ATOM   2944  HG  SER C 210     -43.238  93.684-109.823  1.00133.62           H  
ATOM   2945  C   SER C 210     -44.293  92.398-111.406  1.00135.46           C  
ATOM   2946  O   SER C 210     -45.132  92.095-110.560  1.00136.69           O  
ATOM   2947  N   LEU C 211     -44.474  93.408-112.252  1.00114.26           N  
ATOM   2948  HN  LEU C 211     -43.723  93.634-112.980  1.00117.14           H  
ATOM   2949  CA  LEU C 211     -45.694  94.211-112.191  1.00114.13           C  
ATOM   2950  HA  LEU C 211     -45.905  94.376-111.134  1.00117.14           H  
ATOM   2951  CB  LEU C 211     -45.460  95.591-112.810  1.00119.28           C  
ATOM   2952  HB1 LEU C 211     -44.389  95.793-112.774  1.00117.14           H  
ATOM   2953  HB2 LEU C 211     -45.787  95.548-113.849  1.00117.14           H  
ATOM   2954  CG  LEU C 211     -46.178  96.769-112.145  1.00119.93           C  
ATOM   2955  HG  LEU C 211     -46.063  96.673-111.065  1.00117.14           H  
ATOM   2956  CD1 LEU C 211     -45.537  98.072-112.575  1.00118.83           C  
ATOM   2957 1HD1 LEU C 211     -46.052  98.906-112.098  1.00117.14           H  
ATOM   2958 2HD1 LEU C 211     -45.608  98.173-113.658  1.00117.14           H  
ATOM   2959 3HD1 LEU C 211     -44.488  98.077-112.278  1.00117.14           H  
ATOM   2960  CD2 LEU C 211     -47.666  96.778-112.467  1.00120.47           C  
ATOM   2961 1HD2 LEU C 211     -48.139  97.629-111.977  1.00117.14           H  
ATOM   2962 2HD2 LEU C 211     -48.121  95.854-112.110  1.00117.14           H  
ATOM   2963 3HD2 LEU C 211     -47.804  96.858-113.545  1.00117.14           H  
ATOM   2964  C   LEU C 211     -46.943  93.552-112.789  1.00114.47           C  
ATOM   2965  O   LEU C 211     -47.971  93.440-112.120  1.00115.73           O  
ATOM   2966  N   THR C 212     -46.877  93.166-114.057  1.00127.31           N  
ATOM   2967  HN  THR C 212     -45.988  93.348-114.624  1.00126.87           H  
ATOM   2968  CA  THR C 212     -48.011  92.495-114.681  1.00127.90           C  
ATOM   2969  HA  THR C 212     -48.917  92.792-114.153  1.00126.87           H  
ATOM   2970  CB  THR C 212     -48.153  92.904-116.146  1.00125.00           C  
ATOM   2971  HB  THR C 212     -48.390  93.966-116.209  1.00126.87           H  
ATOM   2972  OG1 THR C 212     -49.198  92.139-116.761  1.00126.17           O  
ATOM   2973  HG1 THR C 212     -48.963  91.117-116.706  1.00126.87           H  
ATOM   2974  CG2 THR C 212     -46.872  92.630-116.865  1.00123.79           C  
ATOM   2975 1HG2 THR C 212     -46.972  92.921-117.910  1.00126.87           H  
ATOM   2976 2HG2 THR C 212     -46.642  91.566-116.805  1.00126.87           H  
ATOM   2977 3HG2 THR C 212     -46.067  93.202-116.404  1.00126.87           H  
ATOM   2978  C   THR C 212     -47.903  90.978-114.630  1.00128.37           C  
ATOM   2979  O   THR C 212     -48.891  90.274-114.833  1.00129.55           O  
ATOM   2980  N   GLY C 213     -46.709  90.474-114.338  1.00117.23           N  
ATOM   2981  HN  GLY C 213     -45.907  91.133-114.077  1.00118.40           H  
ATOM   2982  CA  GLY C 213     -46.478  89.041-114.369  1.00117.94           C  
ATOM   2983  HA1 GLY C 213     -45.726  88.808-113.615  1.00118.40           H  
ATOM   2984  HA2 GLY C 213     -47.415  88.547-114.113  1.00118.40           H  
ATOM   2985  C   GLY C 213     -45.998  88.470-115.697  1.00118.67           C  
ATOM   2986  O   GLY C 213     -45.696  87.278-115.779  1.00119.75           O  
ATOM   2987  N   GLU C 214     -45.928  89.300-116.736  1.00133.53           N  
ATOM   2988  HN  GLU C 214     -46.199  90.327-116.609  1.00138.93           H  
ATOM   2989  CA  GLU C 214     -45.486  88.827-118.049  1.00133.51           C  
ATOM   2990  HA  GLU C 214     -46.134  88.004-118.351  1.00138.93           H  
ATOM   2991  CB  GLU C 214     -45.613  89.946-119.094  1.00143.02           C  
ATOM   2992  HB1 GLU C 214     -45.159  90.849-118.687  1.00138.93           H  
ATOM   2993  HB2 GLU C 214     -45.075  89.641-119.991  1.00138.93           H  
ATOM   2994  CG  GLU C 214     -47.060  90.266-119.484  1.00143.44           C  
ATOM   2995  HG1 GLU C 214     -47.438  89.452-120.103  1.00138.93           H  
ATOM   2996  HG2 GLU C 214     -47.655  90.337-118.573  1.00138.93           H  
ATOM   2997  CD  GLU C 214     -47.207  91.569-120.259  1.00143.06           C  
ATOM   2998  OE1 GLU C 214     -46.522  92.557-119.920  1.00142.14           O  
ATOM   2999  OE2 GLU C 214     -48.014  91.605-121.212  1.00144.10           O  
ATOM   3000  C   GLU C 214     -44.051  88.300-117.969  1.00133.87           C  
ATOM   3001  O   GLU C 214     -43.142  89.016-117.553  1.00133.74           O  
ATOM   3002  N   SER C 215     -43.859  87.044-118.366  1.00121.09           N  
ATOM   3003  HN  SER C 215     -44.670  86.512-118.818  1.00127.76           H  
ATOM   3004  CA  SER C 215     -42.569  86.368-118.202  1.00123.54           C  
ATOM   3005  HA  SER C 215     -42.262  86.490-117.163  1.00127.76           H  
ATOM   3006  CB  SER C 215     -42.712  84.872-118.470  1.00133.46           C  
ATOM   3007  HB1 SER C 215     -43.347  84.428-117.704  1.00127.76           H  
ATOM   3008  HB2 SER C 215     -43.166  84.724-119.450  1.00127.76           H  
ATOM   3009  OG  SER C 215     -41.442  84.247-118.444  1.00136.63           O  
ATOM   3010  HG  SER C 215     -40.828  84.671-119.182  1.00127.76           H  
ATOM   3011  C   SER C 215     -41.448  86.903-119.081  1.00125.91           C  
ATOM   3012  O   SER C 215     -40.402  87.320-118.585  1.00125.91           O  
ATOM   3013  N   GLU C 216     -41.668  86.873-120.389  1.00129.99           N  
ATOM   3014  HN  GLU C 216     -42.601  86.497-120.753  1.00155.16           H  
ATOM   3015  CA  GLU C 216     -40.671  87.339-121.342  1.00132.78           C  
ATOM   3016  HA  GLU C 216     -39.681  87.085-120.964  1.00155.16           H  
ATOM   3017  CB  GLU C 216     -40.872  86.652-122.694  1.00171.95           C  
ATOM   3018  HB1 GLU C 216     -40.374  87.248-123.459  1.00155.16           H  
ATOM   3019  HB2 GLU C 216     -40.414  85.664-122.648  1.00155.16           H  
ATOM   3020  CG  GLU C 216     -42.327  86.485-123.091  1.00171.24           C  
ATOM   3021  HG1 GLU C 216     -42.910  86.263-122.197  1.00155.16           H  
ATOM   3022  HG2 GLU C 216     -42.678  87.417-123.533  1.00155.16           H  
ATOM   3023  CD  GLU C 216     -42.528  85.366-124.093  1.00176.23           C  
ATOM   3024  OE1 GLU C 216     -41.536  84.944-124.723  1.00180.47           O  
ATOM   3025  OE2 GLU C 216     -43.678  84.902-124.242  1.00176.35           O  
ATOM   3026  C   GLU C 216     -40.769  88.850-121.478  1.00130.14           C  
ATOM   3027  O   GLU C 216     -41.851  89.416-121.309  1.00127.26           O  
ATOM   3028  N   PRO C 217     -39.638  89.515-121.764  1.00156.96           N  
ATOM   3029  CD  PRO C 217     -38.306  88.982-122.099  1.00127.49           C  
ATOM   3030  HD1 PRO C 217     -38.385  88.105-122.742  1.00143.55           H  
ATOM   3031  HD2 PRO C 217     -37.749  88.724-121.198  1.00143.55           H  
ATOM   3032  CA  PRO C 217     -39.682  90.975-121.854  1.00154.68           C  
ATOM   3033  HA  PRO C 217     -39.977  91.413-120.901  1.00143.55           H  
ATOM   3034  CB  PRO C 217     -38.237  91.350-122.202  1.00123.69           C  
ATOM   3035  HB1 PRO C 217     -38.216  92.182-122.906  1.00143.55           H  
ATOM   3036  HB2 PRO C 217     -37.684  91.621-121.303  1.00143.55           H  
ATOM   3037  CG  PRO C 217     -37.661  90.124-122.822  1.00128.31           C  
ATOM   3038  HG1 PRO C 217     -37.897  90.086-123.885  1.00143.55           H  
ATOM   3039  HG2 PRO C 217     -36.580  90.100-122.688  1.00143.55           H  
ATOM   3040  C   PRO C 217     -40.622  91.412-122.964  1.00155.03           C  
ATOM   3041  O   PRO C 217     -40.507  90.948-124.098  1.00158.68           O  
ATOM   3042  N   GLN C 218     -41.552  92.297-122.633  1.00140.20           N  
ATOM   3043  HN  GLN C 218     -41.622  92.635-121.620  1.00133.60           H  
ATOM   3044  CA  GLN C 218     -42.476  92.814-123.624  1.00140.73           C  
ATOM   3045  HA  GLN C 218     -42.651  92.046-124.377  1.00133.60           H  
ATOM   3046  CB  GLN C 218     -43.808  93.188-122.981  1.00125.59           C  
ATOM   3047  HB1 GLN C 218     -43.620  93.932-122.207  1.00133.60           H  
ATOM   3048  HB2 GLN C 218     -44.453  93.616-123.748  1.00133.60           H  
ATOM   3049  CG  GLN C 218     -44.523  92.018-122.354  1.00125.10           C  
ATOM   3050  HG1 GLN C 218     -43.925  91.646-121.522  1.00133.60           H  
ATOM   3051  HG2 GLN C 218     -45.491  92.356-121.984  1.00133.60           H  
ATOM   3052  CD  GLN C 218     -44.743  90.894-123.333  1.00128.85           C  
ATOM   3053  OE1 GLN C 218     -45.007  91.124-124.514  1.00131.42           O  
ATOM   3054  NE2 GLN C 218     -44.624  89.663-122.852  1.00129.62           N  
ATOM   3055 1HE2 GLN C 218     -44.384  89.513-121.820  1.00133.60           H  
ATOM   3056 2HE2 GLN C 218     -44.768  88.821-123.496  1.00133.60           H  
ATOM   3057  C   GLN C 218     -41.865  94.026-124.294  1.00141.37           C  
ATOM   3058  O   GLN C 218     -41.267  94.876-123.634  1.00139.48           O  
ATOM   3059  N   THR C 219     -42.003  94.096-125.610  1.00138.01           N  
ATOM   3060  HN  THR C 219     -42.487  93.298-126.133  1.00139.72           H  
ATOM   3061  CA  THR C 219     -41.506  95.243-126.353  1.00138.98           C  
ATOM   3062  HA  THR C 219     -40.558  95.544-125.907  1.00139.72           H  
ATOM   3063  CB  THR C 219     -41.241  94.891-127.830  1.00142.15           C  
ATOM   3064  HB  THR C 219     -40.173  94.978-128.029  1.00139.72           H  
ATOM   3065  OG1 THR C 219     -41.948  95.804-128.678  1.00142.74           O  
ATOM   3066  HG1 THR C 219     -42.978  95.737-128.484  1.00139.72           H  
ATOM   3067  CG2 THR C 219     -41.687  93.462-128.129  1.00144.74           C  
ATOM   3068 1HG2 THR C 219     -41.492  93.232-129.176  1.00139.72           H  
ATOM   3069 2HG2 THR C 219     -42.754  93.364-127.929  1.00139.72           H  
ATOM   3070 3HG2 THR C 219     -41.134  92.768-127.496  1.00139.72           H  
ATOM   3071  C   THR C 219     -42.474  96.422-126.233  1.00136.38           C  
ATOM   3072  O   THR C 219     -43.662  96.238-125.967  1.00135.05           O  
ATOM   3073  N   ARG C 220     -41.955  97.632-126.405  1.00141.64           N  
ATOM   3074  HN  ARG C 220     -40.913  97.730-126.626  1.00126.10           H  
ATOM   3075  CA  ARG C 220     -42.779  98.830-126.298  1.00139.69           C  
ATOM   3076  HA  ARG C 220     -43.820  98.520-126.210  1.00126.10           H  
ATOM   3077  CB  ARG C 220     -42.410  99.623-125.044  1.00120.29           C  
ATOM   3078  HB1 ARG C 220     -41.374  99.948-125.137  1.00126.10           H  
ATOM   3079  HB2 ARG C 220     -43.061 100.495-124.987  1.00126.10           H  
ATOM   3080  CG  ARG C 220     -42.550  98.836-123.748  1.00117.94           C  
ATOM   3081  HG1 ARG C 220     -42.182  97.823-123.912  1.00126.10           H  
ATOM   3082  HG2 ARG C 220     -41.950  99.321-122.978  1.00126.10           H  
ATOM   3083  CD  ARG C 220     -43.997  98.760-123.267  1.00116.13           C  
ATOM   3084  HD1 ARG C 220     -44.038  99.103-122.233  1.00126.10           H  
ATOM   3085  HD2 ARG C 220     -44.606  99.413-123.892  1.00126.10           H  
ATOM   3086  NE  ARG C 220     -44.548  97.408-123.331  1.00116.86           N  
ATOM   3087  HE  ARG C 220     -44.112  96.722-124.027  1.00126.10           H  
ATOM   3088  CZ  ARG C 220     -45.557  96.974-122.580  1.00116.05           C  
ATOM   3089  NH1 ARG C 220     -46.129  97.780-121.696  1.00114.96           N  
ATOM   3090 1HH1 ARG C 220     -45.780  98.785-121.584  1.00126.10           H  
ATOM   3091 2HH1 ARG C 220     -46.940  97.425-121.095  1.00126.10           H  
ATOM   3092  NH2 ARG C 220     -45.994  95.729-122.706  1.00116.91           N  
ATOM   3093 1HH2 ARG C 220     -45.535  95.070-123.413  1.00126.10           H  
ATOM   3094 2HH2 ARG C 220     -46.806  95.383-122.101  1.00126.10           H  
ATOM   3095  C   ARG C 220     -42.647  99.703-127.543  1.00142.25           C  
ATOM   3096  O   ARG C 220     -41.558  99.857-128.096  1.00144.35           O  
ATOM   3097  N   SER C 221     -43.772 100.257-127.984  1.00148.37           N  
ATOM   3098  HN  SER C 221     -44.673 100.109-127.426  1.00151.70           H  
ATOM   3099  CA  SER C 221     -43.823 101.059-129.201  1.00151.16           C  
ATOM   3100  HA  SER C 221     -42.819 101.421-129.422  1.00151.69           H  
ATOM   3101  CB  SER C 221     -44.299 100.195-130.370  1.00157.02           C  
ATOM   3102  HB1 SER C 221     -44.282 100.790-131.283  1.00151.69           H  
ATOM   3103  HB2 SER C 221     -43.630  99.342-130.479  1.00151.69           H  
ATOM   3104  OG  SER C 221     -45.617  99.725-130.147  1.00156.56           O  
ATOM   3105  HG  SER C 221     -45.640  99.148-129.270  1.00151.69           H  
ATOM   3106  C   SER C 221     -44.750 102.263-129.029  1.00149.82           C  
ATOM   3107  O   SER C 221     -45.530 102.314-128.081  1.00147.24           O  
ATOM   3108  N   PRO C 222     -44.650 103.250-129.933  1.00133.72           N  
ATOM   3109  CD  PRO C 222     -43.520 103.492-130.848  1.00155.61           C  
ATOM   3110  HD1 PRO C 222     -43.533 102.786-131.678  1.00143.29           H  
ATOM   3111  HD2 PRO C 222     -42.569 103.417-130.321  1.00143.29           H  
ATOM   3112  CA  PRO C 222     -45.627 104.346-129.958  1.00133.49           C  
ATOM   3113  HA  PRO C 222     -45.543 104.953-129.056  1.00143.29           H  
ATOM   3114  CB  PRO C 222     -45.205 105.153-131.188  1.00155.96           C  
ATOM   3115  HB1 PRO C 222     -45.746 104.816-132.073  1.00143.29           H  
ATOM   3116  HB2 PRO C 222     -45.389 106.216-131.032  1.00143.29           H  
ATOM   3117  CG  PRO C 222     -43.755 104.890-131.331  1.00156.41           C  
ATOM   3118  HG1 PRO C 222     -43.458 104.981-132.376  1.00143.29           H  
ATOM   3119  HG2 PRO C 222     -43.184 105.596-130.728  1.00143.29           H  
ATOM   3120  C   PRO C 222     -47.068 103.861-130.145  1.00134.59           C  
ATOM   3121  O   PRO C 222     -47.985 104.422-129.547  1.00133.26           O  
ATOM   3122  N   ASP C 223     -47.255 102.826-130.959  1.00145.14           N  
ATOM   3123  HN  ASP C 223     -46.402 102.284-131.311  1.00172.47           H  
ATOM   3124  CA  ASP C 223     -48.589 102.403-131.390  1.00147.43           C  
ATOM   3125  HA  ASP C 223     -49.112 103.295-131.735  1.00172.47           H  
ATOM   3126  CB  ASP C 223     -48.481 101.453-132.585  1.00196.57           C  
ATOM   3127  HB1 ASP C 223     -47.734 100.692-132.360  1.00172.47           H  
ATOM   3128  HB2 ASP C 223     -49.449 100.977-132.742  1.00172.47           H  
ATOM   3129  CG  ASP C 223     -48.079 102.165-133.858  1.00200.11           C  
ATOM   3130  OD1 ASP C 223     -47.481 103.257-133.765  1.00198.85           O  
ATOM   3131  OD2 ASP C 223     -48.362 101.633-134.953  1.00204.42           O  
ATOM   3132  C   ASP C 223     -49.455 101.765-130.304  1.00144.91           C  
ATOM   3133  O   ASP C 223     -48.967 101.006-129.468  1.00142.36           O  
ATOM   3134  N   PHE C 224     -50.748 102.079-130.339  1.00129.40           N  
ATOM   3135  HN  PHE C 224     -51.080 102.804-131.052  1.00133.56           H  
ATOM   3136  CA  PHE C 224     -51.735 101.475-129.444  1.00127.93           C  
ATOM   3137  HA  PHE C 224     -51.314 101.454-128.439  1.00133.56           H  
ATOM   3138  CB  PHE C 224     -53.009 102.336-129.412  1.00132.65           C  
ATOM   3139  HB1 PHE C 224     -52.841 103.168-128.728  1.00133.56           H  
ATOM   3140  HB2 PHE C 224     -53.185 102.721-130.416  1.00133.56           H  
ATOM   3141  CG  PHE C 224     -54.253 101.600-128.964  1.00134.50           C  
ATOM   3142  CD1 PHE C 224     -54.293 100.923-127.754  1.00132.44           C  
ATOM   3143  HD1 PHE C 224     -53.411 100.911-127.114  1.00133.56           H  
ATOM   3144  CE1 PHE C 224     -55.442 100.262-127.350  1.00134.05           C  
ATOM   3145  HE1 PHE C 224     -55.454  99.719-126.405  1.00133.56           H  
ATOM   3146  CZ  PHE C 224     -56.571 100.290-128.142  1.00137.18           C  
ATOM   3147  HZ  PHE C 224     -57.476  99.773-127.822  1.00133.56           H  
ATOM   3148  CD2 PHE C 224     -55.401 101.629-129.742  1.00137.53           C  
ATOM   3149  HD2 PHE C 224     -55.397 102.176-130.685  1.00133.56           H  
ATOM   3150  CE2 PHE C 224     -56.552 100.974-129.339  1.00138.86           C  
ATOM   3151  HE2 PHE C 224     -57.442 100.999-129.967  1.00133.56           H  
ATOM   3152  C   PHE C 224     -52.039 100.037-129.864  1.00130.16           C  
ATOM   3153  O   PHE C 224     -52.338  99.767-131.025  1.00134.49           O  
ATOM   3154  N   THR C 225     -51.957  99.115-128.910  1.00127.55           N  
ATOM   3155  HN  THR C 225     -51.753  99.419-127.905  1.00135.79           H  
ATOM   3156  CA  THR C 225     -52.139  97.698-129.204  1.00129.58           C  
ATOM   3157  HA  THR C 225     -52.311  97.607-130.276  1.00135.79           H  
ATOM   3158  CB  THR C 225     -50.878  96.877-128.867  1.00145.15           C  
ATOM   3159  HB  THR C 225     -50.968  95.887-129.315  1.00135.79           H  
ATOM   3160  OG1 THR C 225     -50.753  96.738-127.447  1.00140.83           O  
ATOM   3161  HG1 THR C 225     -50.675  97.688-127.007  1.00135.79           H  
ATOM   3162  CG2 THR C 225     -49.635  97.560-129.419  1.00145.45           C  
ATOM   3163 1HG2 THR C 225     -48.754  96.967-129.172  1.00135.79           H  
ATOM   3164 2HG2 THR C 225     -49.539  98.553-128.979  1.00135.79           H  
ATOM   3165 3HG2 THR C 225     -49.720  97.650-130.502  1.00135.79           H  
ATOM   3166  C   THR C 225     -53.358  97.109-128.493  1.00129.14           C  
ATOM   3167  O   THR C 225     -54.289  96.638-129.141  1.00132.84           O  
ATOM   3168  N   ASN C 226     -53.347  97.124-127.164  1.00127.14           N  
ATOM   3169  HN  ASN C 226     -52.533  97.589-126.648  1.00144.50           H  
ATOM   3170  CA  ASN C 226     -54.431  96.515-126.398  1.00128.48           C  
ATOM   3171  HA  ASN C 226     -55.116  96.050-127.107  1.00144.50           H  
ATOM   3172  CB  ASN C 226     -53.885  95.410-125.488  1.00158.46           C  
ATOM   3173  HB1 ASN C 226     -53.002  94.976-125.957  1.00144.50           H  
ATOM   3174  HB2 ASN C 226     -53.609  95.851-124.530  1.00144.50           H  
ATOM   3175  CG  ASN C 226     -54.896  94.304-125.240  1.00160.77           C  
ATOM   3176  OD1 ASN C 226     -56.087  94.561-125.068  1.00164.59           O  
ATOM   3177  ND2 ASN C 226     -54.423  93.062-125.231  1.00159.50           N  
ATOM   3178 1HD2 ASN C 226     -53.380  92.885-125.393  1.00144.50           H  
ATOM   3179 2HD2 ASN C 226     -55.085  92.239-125.062  1.00144.50           H  
ATOM   3180  C   ASN C 226     -55.229  97.528-125.580  1.00129.69           C  
ATOM   3181  O   ASN C 226     -54.656  98.417-124.952  1.00127.40           O  
ATOM   3182  N   GLU C 227     -56.552  97.384-125.600  1.00147.08           N  
ATOM   3183  HN  GLU C 227     -56.971  96.594-126.187  1.00154.21           H  
ATOM   3184  CA  GLU C 227     -57.458  98.258-124.855  1.00149.27           C  
ATOM   3185  HA  GLU C 227     -57.396  99.258-125.285  1.00154.21           H  
ATOM   3186  CB  GLU C 227     -58.902  97.768-124.994  1.00157.15           C  
ATOM   3187  HB1 GLU C 227     -58.879  96.728-125.321  1.00154.21           H  
ATOM   3188  HB2 GLU C 227     -59.378  97.831-124.016  1.00154.21           H  
ATOM   3189  CG  GLU C 227     -59.741  98.556-125.981  1.00159.08           C  
ATOM   3190  HG1 GLU C 227     -59.146  98.742-126.875  1.00154.21           H  
ATOM   3191  HG2 GLU C 227     -60.618  97.965-126.244  1.00154.21           H  
ATOM   3192  CD  GLU C 227     -60.201  99.884-125.419  1.00159.72           C  
ATOM   3193  OE1 GLU C 227     -60.020 100.110-124.203  1.00159.08           O  
ATOM   3194  OE2 GLU C 227     -60.746 100.702-126.191  1.00161.12           O  
ATOM   3195  C   GLU C 227     -57.095  98.353-123.377  1.00147.69           C  
ATOM   3196  O   GLU C 227     -57.179  99.425-122.779  1.00147.67           O  
ATOM   3197  N   ASN C 228     -56.690  97.227-122.798  1.00149.46           N  
ATOM   3198  HN  ASN C 228     -56.668  96.325-123.372  1.00149.33           H  
ATOM   3199  CA  ASN C 228     -56.275  97.189-121.403  1.00148.17           C  
ATOM   3200  HA  ASN C 228     -56.934  97.835-120.823  1.00149.33           H  
ATOM   3201  CB  ASN C 228     -56.375  95.765-120.855  1.00154.77           C  
ATOM   3202  HB1 ASN C 228     -57.415  95.442-120.911  1.00149.33           H  
ATOM   3203  HB2 ASN C 228     -55.757  95.111-121.470  1.00149.33           H  
ATOM   3204  CG  ASN C 228     -55.911  95.658-119.417  1.00153.43           C  
ATOM   3205  OD1 ASN C 228     -55.917  96.639-118.674  1.00153.56           O  
ATOM   3206  ND2 ASN C 228     -55.505  94.458-119.016  1.00151.93           N  
ATOM   3207 1HD2 ASN C 228     -55.518  93.633-119.698  1.00149.33           H  
ATOM   3208 2HD2 ASN C 228     -55.165  94.316-118.011  1.00149.33           H  
ATOM   3209  C   ASN C 228     -54.849  97.703-121.275  1.00143.48           C  
ATOM   3210  O   ASN C 228     -53.905  97.057-121.731  1.00139.85           O  
ATOM   3211  N   PRO C 229     -54.692  98.871-120.635  1.00138.00           N  
ATOM   3212  CD  PRO C 229     -55.770  99.564-119.910  1.00137.66           C  
ATOM   3213  HD1 PRO C 229     -55.952  99.100-118.940  1.00133.46           H  
ATOM   3214  HD2 PRO C 229     -56.693  99.568-120.490  1.00133.46           H  
ATOM   3215  CA  PRO C 229     -53.432  99.620-120.585  1.00133.96           C  
ATOM   3216  HA  PRO C 229     -53.187 100.007-121.574  1.00133.46           H  
ATOM   3217  CB  PRO C 229     -53.755 100.774-119.634  1.00131.33           C  
ATOM   3218  HB1 PRO C 229     -53.477 100.520-118.611  1.00133.46           H  
ATOM   3219  HB2 PRO C 229     -53.234 101.682-119.938  1.00133.46           H  
ATOM   3220  CG  PRO C 229     -55.228 100.948-119.751  1.00135.82           C  
ATOM   3221  HG1 PRO C 229     -55.631 101.416-118.853  1.00133.46           H  
ATOM   3222  HG2 PRO C 229     -55.474 101.558-120.621  1.00133.46           H  
ATOM   3223  C   PRO C 229     -52.271  98.800-120.041  1.00130.12           C  
ATOM   3224  O   PRO C 229     -51.114  99.128-120.290  1.00127.32           O  
ATOM   3225  N   LEU C 230     -52.577  97.742-119.305  1.00123.51           N  
ATOM   3226  HN  LEU C 230     -53.603  97.506-119.114  1.00121.72           H  
ATOM   3227  CA  LEU C 230     -51.530  96.901-118.757  1.00120.79           C  
ATOM   3228  HA  LEU C 230     -50.759  97.553-118.346  1.00121.72           H  
ATOM   3229  CB  LEU C 230     -52.082  96.049-117.611  1.00121.31           C  
ATOM   3230  HB1 LEU C 230     -52.831  95.370-118.017  1.00121.72           H  
ATOM   3231  HB2 LEU C 230     -51.261  95.472-117.184  1.00121.72           H  
ATOM   3232  CG  LEU C 230     -52.730  96.872-116.491  1.00123.69           C  
ATOM   3233  HG  LEU C 230     -53.513  97.486-116.936  1.00121.72           H  
ATOM   3234  CD1 LEU C 230     -53.375  95.977-115.440  1.00126.18           C  
ATOM   3235 1HD1 LEU C 230     -53.824  96.595-114.662  1.00121.72           H  
ATOM   3236 2HD1 LEU C 230     -52.617  95.331-114.998  1.00121.72           H  
ATOM   3237 3HD1 LEU C 230     -54.146  95.365-115.907  1.00121.72           H  
ATOM   3238  CD2 LEU C 230     -51.707  97.804-115.855  1.00120.80           C  
ATOM   3239 1HD2 LEU C 230     -52.183  98.381-115.062  1.00121.72           H  
ATOM   3240 2HD2 LEU C 230     -51.314  98.483-116.611  1.00121.72           H  
ATOM   3241 3HD2 LEU C 230     -50.891  97.216-115.436  1.00121.72           H  
ATOM   3242  C   LEU C 230     -50.882  96.038-119.845  1.00119.80           C  
ATOM   3243  O   LEU C 230     -49.679  95.774-119.804  1.00117.67           O  
ATOM   3244  N   GLU C 231     -51.673  95.605-120.823  1.00162.00           N  
ATOM   3245  HN  GLU C 231     -52.711  95.865-120.823  1.00161.21           H  
ATOM   3246  CA  GLU C 231     -51.132  94.777-121.897  1.00161.18           C  
ATOM   3247  HA  GLU C 231     -50.258  94.264-121.496  1.00161.21           H  
ATOM   3248  CB  GLU C 231     -52.129  93.694-122.332  1.00156.64           C  
ATOM   3249  HB1 GLU C 231     -52.347  93.845-123.389  1.00161.21           H  
ATOM   3250  HB2 GLU C 231     -51.651  92.724-122.194  1.00161.21           H  
ATOM   3251  CG  GLU C 231     -53.448  93.676-121.581  1.00159.66           C  
ATOM   3252  HG1 GLU C 231     -53.253  93.445-120.534  1.00161.21           H  
ATOM   3253  HG2 GLU C 231     -53.910  94.660-121.657  1.00161.21           H  
ATOM   3254  CD  GLU C 231     -54.407  92.640-122.141  1.00162.32           C  
ATOM   3255  OE1 GLU C 231     -55.630  92.773-121.926  1.00166.11           O  
ATOM   3256  OE2 GLU C 231     -53.935  91.690-122.801  1.00161.11           O  
ATOM   3257  C   GLU C 231     -50.667  95.566-123.119  1.00160.86           C  
ATOM   3258  O   GLU C 231     -50.019  95.006-124.002  1.00160.98           O  
ATOM   3259  N   THR C 232     -50.987  96.855-123.177  1.00148.42           N  
ATOM   3260  HN  THR C 232     -51.501  97.316-122.359  1.00136.97           H  
ATOM   3261  CA  THR C 232     -50.637  97.642-124.358  1.00148.69           C  
ATOM   3262  HA  THR C 232     -50.896  97.051-125.237  1.00136.97           H  
ATOM   3263  CB  THR C 232     -51.411  98.967-124.443  1.00123.84           C  
ATOM   3264  HB  THR C 232     -52.480  98.767-124.372  1.00136.97           H  
ATOM   3265  OG1 THR C 232     -51.127  99.597-125.697  1.00124.74           O  
ATOM   3266  HG1 THR C 232     -50.097  99.785-125.769  1.00136.97           H  
ATOM   3267  CG2 THR C 232     -50.997  99.899-123.319  1.00122.12           C  
ATOM   3268 1HG2 THR C 232     -51.555 100.832-123.396  1.00136.97           H  
ATOM   3269 2HG2 THR C 232     -49.930 100.108-123.394  1.00136.97           H  
ATOM   3270 3HG2 THR C 232     -51.208  99.428-122.359  1.00136.97           H  
ATOM   3271  C   THR C 232     -49.145  97.937-124.425  1.00146.57           C  
ATOM   3272  O   THR C 232     -48.450  97.921-123.408  1.00144.43           O  
ATOM   3273  N   ARG C 233     -48.656  98.197-125.633  1.00123.70           N  
ATOM   3274  HN  ARG C 233     -49.320  98.228-126.472  1.00138.98           H  
ATOM   3275  CA  ARG C 233     -47.234  98.441-125.838  1.00123.39           C  
ATOM   3276  HA  ARG C 233     -46.692  97.922-125.048  1.00138.98           H  
ATOM   3277  CB  ARG C 233     -46.778  97.854-127.177  1.00140.01           C  
ATOM   3278  HB1 ARG C 233     -47.378  98.301-127.969  1.00138.98           H  
ATOM   3279  HB2 ARG C 233     -45.729  98.113-127.325  1.00138.98           H  
ATOM   3280  CG  ARG C 233     -46.915  96.341-127.270  1.00141.62           C  
ATOM   3281  HG1 ARG C 233     -46.262  95.881-126.528  1.00138.98           H  
ATOM   3282  HG2 ARG C 233     -47.950  96.067-127.063  1.00138.98           H  
ATOM   3283  CD  ARG C 233     -46.534  95.823-128.652  1.00146.29           C  
ATOM   3284  HD1 ARG C 233     -47.440  95.693-129.244  1.00138.98           H  
ATOM   3285  HD2 ARG C 233     -45.884  96.552-129.137  1.00138.98           H  
ATOM   3286  NE  ARG C 233     -45.834  94.544-128.569  1.00147.69           N  
ATOM   3287  HE  ARG C 233     -45.630  94.149-127.596  1.00138.98           H  
ATOM   3288  CZ  ARG C 233     -45.434  93.838-129.621  1.00152.23           C  
ATOM   3289  NH1 ARG C 233     -45.673  94.281-130.847  1.00155.76           N  
ATOM   3290 1HH1 ARG C 233     -46.188  95.208-130.990  1.00138.98           H  
ATOM   3291 2HH1 ARG C 233     -45.351  93.712-131.694  1.00138.98           H  
ATOM   3292  NH2 ARG C 233     -44.799  92.686-129.446  1.00153.67           N  
ATOM   3293 1HH2 ARG C 233     -44.609  92.325-128.457  1.00138.98           H  
ATOM   3294 2HH2 ARG C 233     -44.477  92.118-130.294  1.00138.98           H  
ATOM   3295  C   ARG C 233     -46.863  99.919-125.760  1.00122.34           C  
ATOM   3296  O   ARG C 233     -45.682 100.256-125.714  1.00122.03           O  
ATOM   3297  N   ASN C 234     -47.863 100.797-125.731  1.00142.30           N  
ATOM   3298  HN  ASN C 234     -48.874 100.447-125.723  1.00134.79           H  
ATOM   3299  CA  ASN C 234     -47.595 102.239-125.710  1.00141.88           C  
ATOM   3300  HA  ASN C 234     -46.602 102.346-126.146  1.00134.79           H  
ATOM   3301  CB  ASN C 234     -48.527 103.026-126.650  1.00126.99           C  
ATOM   3302  HB1 ASN C 234     -48.217 104.071-126.650  1.00134.79           H  
ATOM   3303  HB2 ASN C 234     -48.429 102.618-127.656  1.00134.79           H  
ATOM   3304  CG  ASN C 234     -49.986 102.956-126.241  1.00128.63           C  
ATOM   3305  OD1 ASN C 234     -50.366 102.177-125.368  1.00127.87           O  
ATOM   3306  ND2 ASN C 234     -50.817 103.769-126.886  1.00131.37           N  
ATOM   3307 1HD2 ASN C 234     -50.443 104.423-127.646  1.00134.79           H  
ATOM   3308 2HD2 ASN C 234     -51.860 103.769-126.645  1.00134.79           H  
ATOM   3309  C   ASN C 234     -47.484 102.869-124.313  1.00139.74           C  
ATOM   3310  O   ASN C 234     -47.409 104.092-124.180  1.00139.52           O  
ATOM   3311  N   ILE C 235     -47.489 102.026-123.283  1.00125.29           N  
ATOM   3312  HN  ILE C 235     -47.671 100.988-123.467  1.00117.18           H  
ATOM   3313  CA  ILE C 235     -47.254 102.469-121.909  1.00123.84           C  
ATOM   3314  HA  ILE C 235     -47.010 103.531-121.925  1.00117.18           H  
ATOM   3315  CB  ILE C 235     -48.508 102.271-121.043  1.00110.04           C  
ATOM   3316  HB  ILE C 235     -48.925 101.285-121.249  1.00117.18           H  
ATOM   3317  CG2 ILE C 235     -48.170 102.360-119.569  1.00108.43           C  
ATOM   3318 1HG2 ILE C 235     -49.075 102.216-118.979  1.00117.18           H  
ATOM   3319 2HG2 ILE C 235     -47.747 103.341-119.351  1.00117.18           H  
ATOM   3320 3HG2 ILE C 235     -47.445 101.587-119.315  1.00117.18           H  
ATOM   3321  CG1 ILE C 235     -49.555 103.324-121.374  1.00112.00           C  
ATOM   3322 1HG1 ILE C 235     -49.072 104.301-121.394  1.00117.18           H  
ATOM   3323 2HG1 ILE C 235     -49.972 103.104-122.357  1.00117.18           H  
ATOM   3324  CD1 ILE C 235     -50.677 103.362-120.372  1.00112.99           C  
ATOM   3325 1HD1 ILE C 235     -51.394 104.131-120.658  1.00117.18           H  
ATOM   3326 2HD1 ILE C 235     -50.275 103.590-119.385  1.00117.18           H  
ATOM   3327 3HD1 ILE C 235     -51.175 102.393-120.347  1.00117.18           H  
ATOM   3328  C   ILE C 235     -46.094 101.714-121.254  1.00122.34           C  
ATOM   3329  O   ILE C 235     -45.996 100.495-121.374  1.00122.52           O  
ATOM   3330  N   ALA C 236     -45.228 102.438-120.550  1.00133.43           N  
ATOM   3331  HN  ALA C 236     -45.312 103.505-120.558  1.00134.21           H  
ATOM   3332  CA  ALA C 236     -44.165 101.813-119.767  1.00133.14           C  
ATOM   3333  HA  ALA C 236     -44.167 100.741-119.963  1.00134.21           H  
ATOM   3334  CB  ALA C 236     -42.814 102.378-120.154  1.00138.11           C  
ATOM   3335  HB1 ALA C 236     -42.036 101.900-119.560  1.00134.21           H  
ATOM   3336  HB2 ALA C 236     -42.803 103.452-119.970  1.00134.21           H  
ATOM   3337  HB3 ALA C 236     -42.630 102.189-121.212  1.00134.21           H  
ATOM   3338  C   ALA C 236     -44.441 102.044-118.284  1.00133.17           C  
ATOM   3339  O   ALA C 236     -45.096 103.019-117.921  1.00133.21           O  
ATOM   3340  N   PHE C 237     -43.948 101.155-117.426  1.00139.53           N  
ATOM   3341  HN  PHE C 237     -43.239 100.428-117.763  1.00125.61           H  
ATOM   3342  CA  PHE C 237     -44.369 101.164-116.025  1.00140.15           C  
ATOM   3343  HA  PHE C 237     -45.085 101.979-115.920  1.00125.61           H  
ATOM   3344  CB  PHE C 237     -45.123  99.875-115.699  1.00115.66           C  
ATOM   3345  HB1 PHE C 237     -44.499  99.029-115.986  1.00125.61           H  
ATOM   3346  HB2 PHE C 237     -45.305  99.845-114.625  1.00125.61           H  
ATOM   3347  CG  PHE C 237     -46.435  99.755-116.404  1.00116.09           C  
ATOM   3348  CD1 PHE C 237     -47.577 100.317-115.861  1.00117.09           C  
ATOM   3349  HD1 PHE C 237     -47.518 100.848-114.911  1.00125.61           H  
ATOM   3350  CE1 PHE C 237     -48.790 100.212-116.510  1.00118.46           C  
ATOM   3351  HE1 PHE C 237     -49.683 100.658-116.073  1.00125.61           H  
ATOM   3352  CZ  PHE C 237     -48.870  99.540-117.715  1.00118.64           C  
ATOM   3353  HZ  PHE C 237     -49.828  99.452-118.228  1.00125.61           H  
ATOM   3354  CD2 PHE C 237     -46.527  99.089-117.614  1.00116.17           C  
ATOM   3355  HD2 PHE C 237     -45.634  98.646-118.054  1.00125.61           H  
ATOM   3356  CE2 PHE C 237     -47.737  98.980-118.269  1.00117.33           C  
ATOM   3357  HE2 PHE C 237     -47.797  98.453-119.221  1.00125.61           H  
ATOM   3358  C   PHE C 237     -43.280 101.400-114.976  1.00141.08           C  
ATOM   3359  O   PHE C 237     -42.166 100.894-115.089  1.00141.51           O  
ATOM   3360  N   PHE C 238     -43.644 102.163-113.947  1.00118.99           N  
ATOM   3361  HN  PHE C 238     -44.603 102.636-113.988  1.00130.71           H  
ATOM   3362  CA  PHE C 238     -42.817 102.395-112.765  1.00120.61           C  
ATOM   3363  HA  PHE C 238     -41.948 102.993-113.038  1.00130.71           H  
ATOM   3364  CB  PHE C 238     -43.668 103.159-111.733  1.00132.09           C  
ATOM   3365  HB1 PHE C 238     -44.129 104.008-112.239  1.00130.71           H  
ATOM   3366  HB2 PHE C 238     -44.445 102.485-111.373  1.00130.71           H  
ATOM   3367  CG  PHE C 238     -42.910 103.687-110.528  1.00134.54           C  
ATOM   3368  CD1 PHE C 238     -41.615 103.292-110.237  1.00135.24           C  
ATOM   3369  HD1 PHE C 238     -41.110 102.586-110.897  1.00130.71           H  
ATOM   3370  CE1 PHE C 238     -40.952 103.774-109.129  1.00137.62           C  
ATOM   3371  HE1 PHE C 238     -39.935 103.446-108.916  1.00130.71           H  
ATOM   3372  CZ  PHE C 238     -41.577 104.671-108.291  1.00139.81           C  
ATOM   3373  HZ  PHE C 238     -41.054 105.058-107.416  1.00130.71           H  
ATOM   3374  CD2 PHE C 238     -43.525 104.585-109.672  1.00136.40           C  
ATOM   3375  HD2 PHE C 238     -44.546 104.908-109.877  1.00130.71           H  
ATOM   3376  CE2 PHE C 238     -42.865 105.078-108.562  1.00139.33           C  
ATOM   3377  HE2 PHE C 238     -43.363 105.788-107.902  1.00130.71           H  
ATOM   3378  C   PHE C 238     -42.358 101.046-112.202  1.00121.56           C  
ATOM   3379  O   PHE C 238     -43.153 100.111-112.103  1.00121.59           O  
ATOM   3380  N   SER C 239     -41.067 100.965-111.871  1.00137.22           N  
ATOM   3381  HN  SER C 239     -40.439 101.791-112.132  1.00138.95           H  
ATOM   3382  CA  SER C 239     -40.439  99.831-111.176  1.00138.65           C  
ATOM   3383  HA  SER C 239     -39.519 100.213-110.734  1.00138.95           H  
ATOM   3384  CB  SER C 239     -41.291  99.301-110.012  1.00140.62           C  
ATOM   3385  HB1 SER C 239     -40.672  98.663-109.381  1.00138.95           H  
ATOM   3386  HB2 SER C 239     -41.657 100.145-109.428  1.00138.95           H  
ATOM   3387  OG  SER C 239     -42.399  98.550-110.481  1.00139.67           O  
ATOM   3388  HG  SER C 239     -43.004  99.159-111.086  1.00138.95           H  
ATOM   3389  C   SER C 239     -40.029  98.702-112.112  1.00138.09           C  
ATOM   3390  O   SER C 239     -39.444  97.707-111.681  1.00139.43           O  
ATOM   3391  N   THR C 240     -40.346  98.859-113.391  1.00126.37           N  
ATOM   3392  HN  THR C 240     -40.928  99.707-113.687  1.00124.87           H  
ATOM   3393  CA  THR C 240     -39.918  97.903-114.398  1.00126.26           C  
ATOM   3394  HA  THR C 240     -39.744  96.941-113.916  1.00124.87           H  
ATOM   3395  CB  THR C 240     -40.990  97.723-115.487  1.00123.09           C  
ATOM   3396  HB  THR C 240     -40.586  97.102-116.287  1.00124.87           H  
ATOM   3397  OG1 THR C 240     -41.354  99.000-116.023  1.00121.94           O  
ATOM   3398  HG1 THR C 240     -41.737  99.606-115.256  1.00124.87           H  
ATOM   3399  CG2 THR C 240     -42.225  97.051-114.909  1.00122.96           C  
ATOM   3400 1HG2 THR C 240     -42.974  96.931-115.692  1.00124.87           H  
ATOM   3401 2HG2 THR C 240     -42.633  97.667-114.108  1.00124.87           H  
ATOM   3402 3HG2 THR C 240     -41.955  96.072-114.512  1.00124.87           H  
ATOM   3403  C   THR C 240     -38.618  98.370-115.039  1.00127.04           C  
ATOM   3404  O   THR C 240     -38.481  99.539-115.392  1.00126.41           O  
ATOM   3405  N   ASN C 241     -37.656  97.463-115.171  1.00144.00           N  
ATOM   3406  HN  ASN C 241     -37.797  96.483-114.765  1.00158.57           H  
ATOM   3407  CA  ASN C 241     -36.413  97.782-115.859  1.00145.51           C  
ATOM   3408  HA  ASN C 241     -36.166  98.827-115.670  1.00158.57           H  
ATOM   3409  CB  ASN C 241     -35.268  96.905-115.349  1.00171.36           C  
ATOM   3410  HB1 ASN C 241     -35.532  95.860-115.509  1.00158.57           H  
ATOM   3411  HB2 ASN C 241     -34.367  97.144-115.915  1.00158.57           H  
ATOM   3412  CG  ASN C 241     -34.984  97.113-113.877  1.00172.62           C  
ATOM   3413  OD1 ASN C 241     -35.592  96.472-113.019  1.00172.42           O  
ATOM   3414  ND2 ASN C 241     -34.050  98.008-113.575  1.00174.00           N  
ATOM   3415 1HD2 ASN C 241     -33.544  98.537-114.355  1.00158.57           H  
ATOM   3416 2HD2 ASN C 241     -33.804  98.200-112.552  1.00158.57           H  
ATOM   3417  C   ASN C 241     -36.573  97.582-117.355  1.00144.67           C  
ATOM   3418  O   ASN C 241     -37.198  96.618-117.793  1.00143.97           O  
ATOM   3419  N   CYS C 242     -36.014  98.488-118.147  1.00127.18           N  
ATOM   3420  HN  CYS C 242     -35.585  99.374-117.728  1.00128.83           H  
ATOM   3421  CA  CYS C 242     -35.985  98.275-119.582  1.00128.09           C  
ATOM   3422  HA  CYS C 242     -36.929  97.832-119.900  1.00128.83           H  
ATOM   3423  CB  CYS C 242     -35.775  99.597-120.315  1.00124.50           C  
ATOM   3424  HB1 CYS C 242     -36.707 100.161-120.281  1.00128.83           H  
ATOM   3425  HB2 CYS C 242     -34.993 100.155-119.800  1.00128.83           H  
ATOM   3426  SG  CYS C 242     -35.292  99.403-122.037  1.00128.09           S  
ATOM   3427  HG  CYS C 242     -34.139  98.724-122.104  1.00128.83           H  
ATOM   3428  C   CYS C 242     -34.846  97.313-119.892  1.00131.48           C  
ATOM   3429  O   CYS C 242     -33.681  97.625-119.640  1.00133.65           O  
ATOM   3430  N   VAL C 243     -35.183  96.150-120.444  1.00138.48           N  
ATOM   3431  HN  VAL C 243     -36.208  95.964-120.689  1.00140.42           H  
ATOM   3432  CA  VAL C 243     -34.184  95.122-120.722  1.00142.26           C  
ATOM   3433  HA  VAL C 243     -33.602  94.946-119.817  1.00140.42           H  
ATOM   3434  CB  VAL C 243     -34.816  93.795-121.167  1.00135.46           C  
ATOM   3435  HB  VAL C 243     -35.257  93.936-122.154  1.00140.42           H  
ATOM   3436  CG1 VAL C 243     -33.751  92.708-121.264  1.00139.88           C  
ATOM   3437 1HG1 VAL C 243     -34.213  91.773-121.580  1.00140.42           H  
ATOM   3438 2HG1 VAL C 243     -33.283  92.570-120.290  1.00140.42           H  
ATOM   3439 3HG1 VAL C 243     -32.995  93.003-121.991  1.00140.42           H  
ATOM   3440  CG2 VAL C 243     -35.902  93.384-120.213  1.00131.97           C  
ATOM   3441 1HG2 VAL C 243     -36.339  92.442-120.543  1.00140.42           H  
ATOM   3442 2HG2 VAL C 243     -36.674  94.153-120.188  1.00140.42           H  
ATOM   3443 3HG2 VAL C 243     -35.482  93.259-119.215  1.00140.42           H  
ATOM   3444  C   VAL C 243     -33.246  95.571-121.823  1.00145.78           C  
ATOM   3445  O   VAL C 243     -32.028  95.421-121.709  1.00149.13           O  
ATOM   3446  N   GLU C 244     -33.811  96.119-122.897  1.00180.81           N  
ATOM   3447  HN  GLU C 244     -34.874  96.228-122.950  1.00182.76           H  
ATOM   3448  CA  GLU C 244     -32.970  96.570-124.001  1.00184.31           C  
ATOM   3449  HA  GLU C 244     -32.064  97.007-123.580  1.00182.76           H  
ATOM   3450  CB  GLU C 244     -32.564  95.369-124.856  1.00180.79           C  
ATOM   3451  HB1 GLU C 244     -31.642  95.616-125.382  1.00182.76           H  
ATOM   3452  HB2 GLU C 244     -32.390  94.519-124.197  1.00182.76           H  
ATOM   3453  CG  GLU C 244     -33.612  94.977-125.880  1.00181.01           C  
ATOM   3454  HG1 GLU C 244     -34.592  95.278-125.510  1.00182.76           H  
ATOM   3455  HG2 GLU C 244     -33.400  95.497-126.814  1.00182.76           H  
ATOM   3456  CD  GLU C 244     -33.629  93.494-126.145  1.00184.12           C  
ATOM   3457  OE1 GLU C 244     -33.558  93.099-127.328  1.00188.18           O  
ATOM   3458  OE2 GLU C 244     -33.720  92.724-125.166  1.00182.81           O  
ATOM   3459  C   GLU C 244     -33.623  97.613-124.902  1.00183.11           C  
ATOM   3460  O   GLU C 244     -34.815  97.900-124.790  1.00179.74           O  
ATOM   3461  N   GLY C 245     -32.829  98.134-125.832  1.00162.13           N  
ATOM   3462  HN  GLY C 245     -31.813  97.804-125.886  1.00160.38           H  
ATOM   3463  CA  GLY C 245     -33.290  99.134-126.776  1.00161.79           C  
ATOM   3464  HA1 GLY C 245     -32.588  99.184-127.608  1.00160.38           H  
ATOM   3465  HA2 GLY C 245     -34.273  98.844-127.146  1.00160.38           H  
ATOM   3466  C   GLY C 245     -33.391 100.502-126.137  1.00159.14           C  
ATOM   3467  O   GLY C 245     -32.855 100.730-125.051  1.00158.45           O  
ATOM   3468  N   THR C 246     -34.075 101.422-126.806  1.00144.44           N  
ATOM   3469  HN  THR C 246     -34.447 101.209-127.786  1.00144.61           H  
ATOM   3470  CA  THR C 246     -34.317 102.725-126.197  1.00141.63           C  
ATOM   3471  HA  THR C 246     -34.234 102.608-125.116  1.00144.61           H  
ATOM   3472  CB  THR C 246     -33.283 103.770-126.637  1.00148.63           C  
ATOM   3473  HB  THR C 246     -32.293 103.456-126.306  1.00144.61           H  
ATOM   3474  OG1 THR C 246     -33.601 105.033-126.037  1.00146.20           O  
ATOM   3475  HG1 THR C 246     -34.559 105.336-126.344  1.00144.61           H  
ATOM   3476  CG2 THR C 246     -33.280 103.914-128.150  1.00151.40           C  
ATOM   3477 1HG2 THR C 246     -32.541 104.659-128.443  1.00144.61           H  
ATOM   3478 2HG2 THR C 246     -34.267 104.230-128.487  1.00144.61           H  
ATOM   3479 3HG2 THR C 246     -33.030 102.956-128.606  1.00144.61           H  
ATOM   3480  C   THR C 246     -35.714 103.231-126.503  1.00139.30           C  
ATOM   3481  O   THR C 246     -36.322 102.825-127.486  1.00140.68           O  
ATOM   3482  N   ALA C 247     -36.232 104.104-125.648  1.00150.84           N  
ATOM   3483  HN  ALA C 247     -35.676 104.392-124.780  1.00142.18           H  
ATOM   3484  CA  ALA C 247     -37.553 104.674-125.882  1.00148.78           C  
ATOM   3485  HA  ALA C 247     -37.672 104.807-126.957  1.00142.18           H  
ATOM   3486  CB  ALA C 247     -38.643 103.717-125.408  1.00117.53           C  
ATOM   3487  HB1 ALA C 247     -39.622 104.161-125.591  1.00142.18           H  
ATOM   3488  HB2 ALA C 247     -38.524 103.530-124.341  1.00142.18           H  
ATOM   3489  HB3 ALA C 247     -38.563 102.776-125.953  1.00142.18           H  
ATOM   3490  C   ALA C 247     -37.717 106.036-125.226  1.00147.12           C  
ATOM   3491  O   ALA C 247     -37.067 106.342-124.228  1.00146.62           O  
ATOM   3492  N   ARG C 248     -38.595 106.849-125.798  1.00118.70           N  
ATOM   3493  HN  ARG C 248     -39.068 106.542-126.707  1.00137.76           H  
ATOM   3494  CA  ARG C 248     -38.937 108.144-125.231  1.00117.51           C  
ATOM   3495  HA  ARG C 248     -38.306 108.341-124.364  1.00137.76           H  
ATOM   3496  CB  ARG C 248     -38.735 109.242-126.269  1.00145.18           C  
ATOM   3497  HB1 ARG C 248     -39.396 109.040-127.112  1.00137.76           H  
ATOM   3498  HB2 ARG C 248     -39.005 110.195-125.815  1.00137.76           H  
ATOM   3499  CG  ARG C 248     -37.319 109.350-126.791  1.00147.75           C  
ATOM   3500  HG1 ARG C 248     -36.891 108.351-126.869  1.00137.76           H  
ATOM   3501  HG2 ARG C 248     -37.337 109.816-127.776  1.00137.76           H  
ATOM   3502  CD  ARG C 248     -36.461 110.185-125.864  1.00147.58           C  
ATOM   3503  HD1 ARG C 248     -37.090 110.927-125.372  1.00137.76           H  
ATOM   3504  HD2 ARG C 248     -36.012 109.534-125.114  1.00137.76           H  
ATOM   3505  NE  ARG C 248     -35.400 110.871-126.592  1.00150.48           N  
ATOM   3506  HE  ARG C 248     -34.403 110.495-126.497  1.00137.76           H  
ATOM   3507  CZ  ARG C 248     -35.595 111.934-127.366  1.00151.70           C  
ATOM   3508  NH1 ARG C 248     -34.572 112.498-127.990  1.00154.52           N  
ATOM   3509 1HH1 ARG C 248     -33.587 112.098-127.872  1.00137.76           H  
ATOM   3510 2HH1 ARG C 248     -34.731 113.354-128.613  1.00137.76           H  
ATOM   3511  NH2 ARG C 248     -36.814 112.436-127.517  1.00150.46           N  
ATOM   3512 1HH2 ARG C 248     -37.644 111.985-127.015  1.00137.76           H  
ATOM   3513 2HH2 ARG C 248     -36.967 113.292-128.141  1.00137.76           H  
ATOM   3514  C   ARG C 248     -40.393 108.115-124.804  1.00115.57           C  
ATOM   3515  O   ARG C 248     -41.202 107.398-125.394  1.00115.86           O  
ATOM   3516  N   GLY C 249     -40.738 108.886-123.781  1.00119.92           N  
ATOM   3517  HN  GLY C 249     -40.001 109.471-123.272  1.00118.79           H  
ATOM   3518  CA  GLY C 249     -42.125 108.927-123.360  1.00118.64           C  
ATOM   3519  HA1 GLY C 249     -42.749 108.923-124.254  1.00118.79           H  
ATOM   3520  HA2 GLY C 249     -42.326 108.031-122.772  1.00118.79           H  
ATOM   3521  C   GLY C 249     -42.508 110.129-122.527  1.00118.26           C  
ATOM   3522  O   GLY C 249     -41.675 110.733-121.864  1.00118.35           O  
ATOM   3523  N   ILE C 250     -43.790 110.469-122.556  1.00131.81           N  
ATOM   3524  HN  ILE C 250     -44.453 109.949-123.216  1.00126.69           H  
ATOM   3525  CA  ILE C 250     -44.317 111.530-121.713  1.00131.92           C  
ATOM   3526  HA  ILE C 250     -43.502 112.207-121.456  1.00126.69           H  
ATOM   3527  CB  ILE C 250     -45.401 112.328-122.451  1.00120.93           C  
ATOM   3528  HB  ILE C 250     -46.020 111.631-123.016  1.00126.69           H  
ATOM   3529  CG2 ILE C 250     -46.289 113.085-121.479  1.00121.29           C  
ATOM   3530 1HG2 ILE C 250     -47.046 113.640-122.034  1.00126.69           H  
ATOM   3531 2HG2 ILE C 250     -45.683 113.780-120.898  1.00126.69           H  
ATOM   3532 3HG2 ILE C 250     -46.777 112.379-120.806  1.00126.69           H  
ATOM   3533  CG1 ILE C 250     -44.741 113.295-123.430  1.00122.94           C  
ATOM   3534 1HG1 ILE C 250     -43.816 113.659-122.983  1.00126.69           H  
ATOM   3535 2HG1 ILE C 250     -44.513 112.753-124.348  1.00126.69           H  
ATOM   3536  CD1 ILE C 250     -45.599 114.480-123.779  1.00125.13           C  
ATOM   3537 1HD1 ILE C 250     -45.065 115.123-124.479  1.00126.69           H  
ATOM   3538 2HD1 ILE C 250     -45.829 115.042-122.874  1.00126.69           H  
ATOM   3539 3HD1 ILE C 250     -46.526 114.136-124.238  1.00126.69           H  
ATOM   3540  C   ILE C 250     -44.865 110.919-120.429  1.00130.21           C  
ATOM   3541  O   ILE C 250     -45.543 109.891-120.466  1.00129.32           O  
ATOM   3542  N   VAL C 251     -44.579 111.546-119.292  1.00113.54           N  
ATOM   3543  HN  VAL C 251     -44.078 112.491-119.313  1.00112.06           H  
ATOM   3544  CA  VAL C 251     -44.948 110.946-118.022  1.00112.36           C  
ATOM   3545  HA  VAL C 251     -44.723 109.880-118.046  1.00112.06           H  
ATOM   3546  CB  VAL C 251     -44.186 111.603-116.857  1.00109.87           C  
ATOM   3547  HB  VAL C 251     -44.445 112.662-116.832  1.00112.06           H  
ATOM   3548  CG1 VAL C 251     -44.596 110.980-115.536  1.00110.02           C  
ATOM   3549 1HG1 VAL C 251     -44.048 111.456-114.723  1.00112.06           H  
ATOM   3550 2HG1 VAL C 251     -44.369 109.914-115.551  1.00112.06           H  
ATOM   3551 3HG1 VAL C 251     -45.666 111.121-115.384  1.00112.06           H  
ATOM   3552  CG2 VAL C 251     -42.690 111.483-117.062  1.00110.03           C  
ATOM   3553 1HG2 VAL C 251     -42.170 111.953-116.228  1.00112.06           H  
ATOM   3554 2HG2 VAL C 251     -42.409 111.979-117.991  1.00112.06           H  
ATOM   3555 3HG2 VAL C 251     -42.413 110.430-117.115  1.00112.06           H  
ATOM   3556  C   VAL C 251     -46.432 111.142-117.773  1.00113.58           C  
ATOM   3557  O   VAL C 251     -46.904 112.258-117.570  1.00115.00           O  
ATOM   3558  N   VAL C 252     -47.159 110.034-117.753  1.00132.71           N  
ATOM   3559  HN  VAL C 252     -46.688 109.097-117.964  1.00127.52           H  
ATOM   3560  CA  VAL C 252     -48.579 110.060-117.452  1.00134.95           C  
ATOM   3561  HA  VAL C 252     -49.005 110.966-117.883  1.00127.52           H  
ATOM   3562  CB  VAL C 252     -49.296 108.852-118.062  1.00116.08           C  
ATOM   3563  HB  VAL C 252     -48.837 107.943-117.673  1.00127.52           H  
ATOM   3564  CG1 VAL C 252     -50.763 108.859-117.672  1.00118.78           C  
ATOM   3565 1HG1 VAL C 252     -51.261 107.995-118.112  1.00127.52           H  
ATOM   3566 2HG1 VAL C 252     -51.232 109.773-118.037  1.00127.52           H  
ATOM   3567 3HG1 VAL C 252     -50.851 108.814-116.586  1.00127.52           H  
ATOM   3568  CG2 VAL C 252     -49.138 108.867-119.568  1.00116.42           C  
ATOM   3569 1HG2 VAL C 252     -49.650 108.005-119.996  1.00127.52           H  
ATOM   3570 2HG2 VAL C 252     -48.079 108.823-119.823  1.00127.52           H  
ATOM   3571 3HG2 VAL C 252     -49.571 109.783-119.970  1.00127.52           H  
ATOM   3572  C   VAL C 252     -48.818 110.085-115.951  1.00135.74           C  
ATOM   3573  O   VAL C 252     -49.654 110.846-115.461  1.00137.97           O  
ATOM   3574  N   TYR C 253     -48.067 109.261-115.221  1.00114.26           N  
ATOM   3575  HN  TYR C 253     -47.301 108.683-115.693  1.00118.60           H  
ATOM   3576  CA  TYR C 253     -48.282 109.141-113.779  1.00115.03           C  
ATOM   3577  HA  TYR C 253     -48.962 109.942-113.487  1.00118.60           H  
ATOM   3578  CB  TYR C 253     -48.973 107.819-113.448  1.00115.33           C  
ATOM   3579  HB1 TYR C 253     -48.436 107.015-113.951  1.00118.60           H  
ATOM   3580  HB2 TYR C 253     -48.927 107.668-112.369  1.00118.60           H  
ATOM   3581  CG  TYR C 253     -50.419 107.763-113.874  1.00117.65           C  
ATOM   3582  CD1 TYR C 253     -51.249 108.867-113.729  1.00120.17           C  
ATOM   3583  HD1 TYR C 253     -50.848 109.786-113.301  1.00118.60           H  
ATOM   3584  CE1 TYR C 253     -52.572 108.820-114.117  1.00123.22           C  
ATOM   3585  HE1 TYR C 253     -53.211 109.695-113.996  1.00118.60           H  
ATOM   3586  CZ  TYR C 253     -53.080 107.658-114.659  1.00123.66           C  
ATOM   3587  OH  TYR C 253     -54.398 107.594-115.050  1.00127.23           O  
ATOM   3588  HH  TYR C 253     -55.018 107.777-114.223  1.00118.60           H  
ATOM   3589  CD2 TYR C 253     -50.954 106.609-114.422  1.00117.98           C  
ATOM   3590  HD2 TYR C 253     -50.320 105.731-114.547  1.00118.60           H  
ATOM   3591  CE2 TYR C 253     -52.275 106.551-114.812  1.00120.95           C  
ATOM   3592  HE2 TYR C 253     -52.680 105.634-115.239  1.00118.60           H  
ATOM   3593  C   TYR C 253     -47.017 109.295-112.940  1.00114.50           C  
ATOM   3594  O   TYR C 253     -45.975 108.706-113.238  1.00113.20           O  
ATOM   3595  N   THR C 254     -47.137 110.082-111.876  1.00122.82           N  
ATOM   3596  HN  THR C 254     -48.087 110.530-111.672  1.00129.46           H  
ATOM   3597  CA  THR C 254     -46.025 110.357-110.978  1.00123.34           C  
ATOM   3598  HA  THR C 254     -45.160 109.794-111.329  1.00129.46           H  
ATOM   3599  CB  THR C 254     -45.658 111.862-110.996  1.00134.97           C  
ATOM   3600  HB  THR C 254     -45.307 112.125-111.994  1.00129.46           H  
ATOM   3601  OG1 THR C 254     -44.608 112.117-110.056  1.00136.29           O  
ATOM   3602  HG1 THR C 254     -44.928 111.850-109.092  1.00129.46           H  
ATOM   3603  CG2 THR C 254     -46.870 112.731-110.656  1.00136.70           C  
ATOM   3604 1HG2 THR C 254     -46.581 113.782-110.677  1.00129.46           H  
ATOM   3605 2HG2 THR C 254     -47.234 112.474-109.661  1.00129.46           H  
ATOM   3606 3HG2 THR C 254     -47.659 112.557-111.388  1.00129.46           H  
ATOM   3607  C   THR C 254     -46.335 109.909-109.546  1.00125.29           C  
ATOM   3608  O   THR C 254     -47.421 110.167-109.025  1.00126.81           O  
ATOM   3609  N   GLY C 255     -45.383 109.215-108.926  1.00118.77           N  
ATOM   3610  HN  GLY C 255     -44.528 108.901-109.487  1.00120.47           H  
ATOM   3611  CA  GLY C 255     -45.460 108.866-107.514  1.00121.05           C  
ATOM   3612  HA1 GLY C 255     -44.484 108.477-107.223  1.00120.47           H  
ATOM   3613  HA2 GLY C 255     -45.664 109.785-106.964  1.00120.47           H  
ATOM   3614  C   GLY C 255     -46.501 107.842-107.086  1.00121.56           C  
ATOM   3615  O   GLY C 255     -46.573 106.746-107.639  1.00120.50           O  
ATOM   3616  N   ASP C 256     -47.293 108.196-106.075  1.00131.94           N  
ATOM   3617  HN  ASP C 256     -47.168 109.164-105.637  1.00138.73           H  
ATOM   3618  CA  ASP C 256     -48.327 107.309-105.541  1.00133.42           C  
ATOM   3619  HA  ASP C 256     -47.870 106.355-105.277  1.00138.73           H  
ATOM   3620  CB  ASP C 256     -48.963 107.915-104.290  1.00143.18           C  
ATOM   3621  HB1 ASP C 256     -49.343 108.906-104.538  1.00138.73           H  
ATOM   3622  HB2 ASP C 256     -49.789 107.277-103.975  1.00138.73           H  
ATOM   3623  CG  ASP C 256     -47.990 108.044-103.145  1.00144.24           C  
ATOM   3624  OD1 ASP C 256     -47.310 109.088-103.060  1.00144.09           O  
ATOM   3625  OD2 ASP C 256     -47.909 107.102-102.328  1.00145.55           O  
ATOM   3626  C   ASP C 256     -49.421 107.061-106.563  1.00133.00           C  
ATOM   3627  O   ASP C 256     -50.127 106.055-106.504  1.00134.40           O  
ATOM   3628  N   ARG C 257     -49.560 107.997-107.494  1.00121.92           N  
ATOM   3629  HN  ARG C 257     -48.878 108.821-107.502  1.00126.45           H  
ATOM   3630  CA  ARG C 257     -50.607 107.943-108.504  1.00121.94           C  
ATOM   3631  HA  ARG C 257     -51.543 107.674-108.015  1.00126.45           H  
ATOM   3632  CB  ARG C 257     -50.776 109.323-109.144  1.00127.84           C  
ATOM   3633  HB1 ARG C 257     -49.840 109.589-109.636  1.00126.45           H  
ATOM   3634  HB2 ARG C 257     -51.572 109.261-109.886  1.00126.45           H  
ATOM   3635  CG  ARG C 257     -51.128 110.427-108.155  1.00130.64           C  
ATOM   3636  HG1 ARG C 257     -52.202 110.608-108.195  1.00126.45           H  
ATOM   3637  HG2 ARG C 257     -50.851 110.104-107.152  1.00126.45           H  
ATOM   3638  CD  ARG C 257     -50.398 111.723-108.475  1.00129.73           C  
ATOM   3639  HD1 ARG C 257     -50.346 111.838-109.558  1.00126.45           H  
ATOM   3640  HD2 ARG C 257     -50.957 112.555-108.047  1.00126.45           H  
ATOM   3641  NE  ARG C 257     -49.041 111.740-107.935  1.00128.14           N  
ATOM   3642  HE  ARG C 257     -48.240 111.444-108.580  1.00126.45           H  
ATOM   3643  CZ  ARG C 257     -48.740 112.101-106.691  1.00129.84           C  
ATOM   3644  NH1 ARG C 257     -49.701 112.470-105.856  1.00132.91           N  
ATOM   3645 1HH1 ARG C 257     -50.720 112.478-106.183  1.00126.45           H  
ATOM   3646 2HH1 ARG C 257     -49.458 112.760-104.855  1.00126.45           H  
ATOM   3647  NH2 ARG C 257     -47.479 112.092-106.279  1.00129.04           N  
ATOM   3648 1HH2 ARG C 257     -46.700 111.793-106.949  1.00126.45           H  
ATOM   3649 2HH2 ARG C 257     -47.241 112.383-105.277  1.00126.45           H  
ATOM   3650  C   ARG C 257     -50.306 106.898-109.574  1.00119.35           C  
ATOM   3651  O   ARG C 257     -51.159 106.587-110.407  1.00119.59           O  
ATOM   3652  N   THR C 258     -49.094 106.351-109.541  1.00138.79           N  
ATOM   3653  HN  THR C 258     -48.409 106.643-108.773  1.00138.88           H  
ATOM   3654  CA  THR C 258     -48.679 105.362-110.528  1.00136.99           C  
ATOM   3655  HA  THR C 258     -48.965 105.720-111.517  1.00138.88           H  
ATOM   3656  CB  THR C 258     -47.155 105.140-110.510  1.00138.43           C  
ATOM   3657  HB  THR C 258     -46.890 104.447-111.308  1.00138.88           H  
ATOM   3658  OG1 THR C 258     -46.765 104.571-109.253  1.00140.81           O  
ATOM   3659  HG1 THR C 258     -47.031 105.224-108.475  1.00138.88           H  
ATOM   3660  CG2 THR C 258     -46.419 106.455-110.734  1.00137.56           C  
ATOM   3661 1HG2 THR C 258     -45.344 106.277-110.718  1.00138.88           H  
ATOM   3662 2HG2 THR C 258     -46.682 107.159-109.944  1.00138.88           H  
ATOM   3663 3HG2 THR C 258     -46.704 106.871-111.700  1.00138.88           H  
ATOM   3664  C   THR C 258     -49.363 104.027-110.282  1.00138.46           C  
ATOM   3665  O   THR C 258     -50.109 103.868-109.317  1.00141.11           O  
ATOM   3666  N   VAL C 259     -49.093 103.064-111.154  1.00123.58           N  
ATOM   3667  HN  VAL C 259     -48.379 103.243-111.930  1.00125.53           H  
ATOM   3668  CA  VAL C 259     -49.751 101.770-111.073  1.00124.87           C  
ATOM   3669  HA  VAL C 259     -50.823 101.941-110.970  1.00125.53           H  
ATOM   3670  CB  VAL C 259     -49.519 100.954-112.353  1.00124.60           C  
ATOM   3671  HB  VAL C 259     -48.445 100.858-112.511  1.00125.53           H  
ATOM   3672  CG1 VAL C 259     -50.110  99.560-112.205  1.00126.05           C  
ATOM   3673 1HG1 VAL C 259     -49.938  98.993-113.120  1.00125.53           H  
ATOM   3674 2HG1 VAL C 259     -51.182  99.637-112.022  1.00125.53           H  
ATOM   3675 3HG1 VAL C 259     -49.634  99.050-111.367  1.00125.53           H  
ATOM   3676  CG2 VAL C 259     -50.119 101.675-113.550  1.00124.44           C  
ATOM   3677 1HG2 VAL C 259     -49.948 101.087-114.452  1.00125.53           H  
ATOM   3678 2HG2 VAL C 259     -49.649 102.652-113.659  1.00125.53           H  
ATOM   3679 3HG2 VAL C 259     -51.191 101.803-113.398  1.00125.53           H  
ATOM   3680  C   VAL C 259     -49.280 100.964-109.864  1.00126.29           C  
ATOM   3681  O   VAL C 259     -50.092 100.533-109.033  1.00128.90           O  
ATOM   3682  N   MET C 260     -47.966 100.784-109.758  1.00126.88           N  
ATOM   3683  HN  MET C 260     -47.318 101.228-110.484  1.00132.11           H  
ATOM   3684  CA  MET C 260     -47.389  99.996-108.676  1.00128.75           C  
ATOM   3685  HA  MET C 260     -47.880  99.023-108.666  1.00132.11           H  
ATOM   3686  CB  MET C 260     -45.889  99.771-108.900  1.00131.53           C  
ATOM   3687  HB1 MET C 260     -45.629  98.794-108.493  1.00132.11           H  
ATOM   3688  HB2 MET C 260     -45.702  99.780-109.974  1.00132.11           H  
ATOM   3689  CG  MET C 260     -44.982 100.808-108.254  1.00132.81           C  
ATOM   3690  HG1 MET C 260     -44.103 100.943-108.885  1.00132.11           H  
ATOM   3691  HG2 MET C 260     -45.526 101.750-108.182  1.00132.11           H  
ATOM   3692  SD  MET C 260     -44.438 100.329-106.603  1.00136.12           S  
ATOM   3693  CE  MET C 260     -43.339  98.970-106.980  1.00134.44           C  
ATOM   3694  HE1 MET C 260     -42.924  98.570-106.055  1.00132.11           H  
ATOM   3695  HE2 MET C 260     -42.529  99.324-107.618  1.00132.11           H  
ATOM   3696  HE3 MET C 260     -43.893  98.187-107.498  1.00132.11           H  
ATOM   3697  C   MET C 260     -47.644 100.670-107.333  1.00131.86           C  
ATOM   3698  O   MET C 260     -47.624 100.021-106.291  1.00134.48           O  
ATOM   3699  N   GLY C 261     -47.886 101.977-107.368  1.00122.69           N  
ATOM   3700  HN  GLY C 261     -47.851 102.487-108.308  1.00126.09           H  
ATOM   3701  CA  GLY C 261     -48.196 102.730-106.169  1.00125.14           C  
ATOM   3702  HA1 GLY C 261     -47.516 102.424-105.374  1.00126.09           H  
ATOM   3703  HA2 GLY C 261     -48.062 103.792-106.374  1.00126.09           H  
ATOM   3704  C   GLY C 261     -49.622 102.492-105.716  1.00126.93           C  
ATOM   3705  O   GLY C 261     -49.894 102.401-104.519  1.00129.60           O  
ATOM   3706  N   ARG C 262     -50.537 102.402-106.676  1.00119.81           N  
ATOM   3707  HN  ARG C 262     -50.253 102.578-107.692  1.00133.65           H  
ATOM   3708  CA  ARG C 262     -51.921 102.067-106.367  1.00122.57           C  
ATOM   3709  HA  ARG C 262     -52.277 102.757-105.602  1.00133.65           H  
ATOM   3710  CB  ARG C 262     -52.815 102.217-107.602  1.00140.25           C  
ATOM   3711  HB1 ARG C 262     -52.205 102.059-108.491  1.00133.65           H  
ATOM   3712  HB2 ARG C 262     -53.596 101.458-107.557  1.00133.65           H  
ATOM   3713  CG  ARG C 262     -53.478 103.587-107.707  1.00141.71           C  
ATOM   3714  HG1 ARG C 262     -54.161 103.710-106.866  1.00133.65           H  
ATOM   3715  HG2 ARG C 262     -52.705 104.354-107.663  1.00133.65           H  
ATOM   3716  CD  ARG C 262     -54.261 103.757-109.001  1.00142.15           C  
ATOM   3717  HD1 ARG C 262     -54.765 102.819-109.232  1.00133.65           H  
ATOM   3718  HD2 ARG C 262     -55.002 104.544-108.862  1.00133.65           H  
ATOM   3719  NE  ARG C 262     -53.398 104.116-110.122  1.00138.13           N  
ATOM   3720  HE  ARG C 262     -52.345 104.180-109.943  1.00133.65           H  
ATOM   3721  CZ  ARG C 262     -53.836 104.369-111.351  1.00138.18           C  
ATOM   3722  NH1 ARG C 262     -55.132 104.302-111.628  1.00142.15           N  
ATOM   3723 1HH1 ARG C 262     -55.831 104.043-110.860  1.00133.65           H  
ATOM   3724 2HH1 ARG C 262     -55.478 104.507-112.619  1.00133.65           H  
ATOM   3725  NH2 ARG C 262     -52.975 104.689-112.308  1.00134.75           N  
ATOM   3726 1HH2 ARG C 262     -51.929 104.743-112.090  1.00133.65           H  
ATOM   3727 2HH2 ARG C 262     -53.327 104.893-113.298  1.00133.65           H  
ATOM   3728  C   ARG C 262     -51.985 100.655-105.803  1.00123.64           C  
ATOM   3729  O   ARG C 262     -52.665 100.401-104.803  1.00126.81           O  
ATOM   3730  N   ILE C 263     -51.250  99.741-106.427  1.00151.26           N  
ATOM   3731  HN  ILE C 263     -50.734  99.999-107.328  1.00145.46           H  
ATOM   3732  CA  ILE C 263     -51.142  98.389-105.893  1.00152.55           C  
ATOM   3733  HA  ILE C 263     -52.135  97.939-105.882  1.00145.46           H  
ATOM   3734  CB  ILE C 263     -50.216  97.513-106.748  1.00137.84           C  
ATOM   3735  HB  ILE C 263     -49.239  97.993-106.805  1.00145.46           H  
ATOM   3736  CG2 ILE C 263     -50.047  96.150-106.107  1.00139.05           C  
ATOM   3737 1HG2 ILE C 263     -49.388  95.538-106.723  1.00145.46           H  
ATOM   3738 2HG2 ILE C 263     -51.019  95.665-106.022  1.00145.46           H  
ATOM   3739 3HG2 ILE C 263     -49.612  96.266-105.114  1.00145.46           H  
ATOM   3740  CG1 ILE C 263     -50.771  97.370-108.165  1.00135.75           C  
ATOM   3741 1HG1 ILE C 263     -51.731  96.856-108.109  1.00145.46           H  
ATOM   3742 2HG1 ILE C 263     -50.916  98.367-108.581  1.00145.46           H  
ATOM   3743  CD1 ILE C 263     -49.865  96.591-109.094  1.00132.85           C  
ATOM   3744 1HD1 ILE C 263     -50.322  96.530-110.081  1.00145.46           H  
ATOM   3745 2HD1 ILE C 263     -49.717  95.586-108.699  1.00145.46           H  
ATOM   3746 3HD1 ILE C 263     -48.902  97.096-109.171  1.00145.46           H  
ATOM   3747  C   ILE C 263     -50.602  98.414-104.466  1.00155.48           C  
ATOM   3748  O   ILE C 263     -51.176  97.805-103.562  1.00158.87           O  
ATOM   3749  N   ALA C 264     -49.503  99.139-104.276  1.00121.98           N  
ATOM   3750  HN  ALA C 264     -49.114  99.708-105.094  1.00126.36           H  
ATOM   3751  CA  ALA C 264     -48.808  99.188-102.994  1.00123.72           C  
ATOM   3752  HA  ALA C 264     -48.525  98.171-102.724  1.00126.36           H  
ATOM   3753  CB  ALA C 264     -47.536 100.015-103.115  1.00132.89           C  
ATOM   3754  HB1 ALA C 264     -47.027 100.043-102.151  1.00126.36           H  
ATOM   3755  HB2 ALA C 264     -47.790 101.030-103.421  1.00126.36           H  
ATOM   3756  HB3 ALA C 264     -46.879  99.565-103.859  1.00126.36           H  
ATOM   3757  C   ALA C 264     -49.688  99.743-101.884  1.00125.95           C  
ATOM   3758  O   ALA C 264     -49.630  99.278-100.744  1.00127.28           O  
ATOM   3759  N   THR C 265     -50.498 100.740-102.224  1.00132.37           N  
ATOM   3760  HN  THR C 265     -50.525 101.066-103.243  1.00132.66           H  
ATOM   3761  CA  THR C 265     -51.351 101.400-101.244  1.00134.81           C  
ATOM   3762  HA  THR C 265     -50.776 101.528-100.327  1.00132.66           H  
ATOM   3763  CB  THR C 265     -51.797 102.790-101.725  1.00126.42           C  
ATOM   3764  HB  THR C 265     -52.513 102.675-102.539  1.00132.66           H  
ATOM   3765  OG1 THR C 265     -50.656 103.516-102.199  1.00124.48           O  
ATOM   3766  HG1 THR C 265     -49.959 103.621-101.421  1.00132.66           H  
ATOM   3767  CG2 THR C 265     -52.450 103.564-100.588  1.00129.92           C  
ATOM   3768 1HG2 THR C 265     -52.759 104.546-100.947  1.00132.66           H  
ATOM   3769 2HG2 THR C 265     -51.737 103.684 -99.773  1.00132.66           H  
ATOM   3770 3HG2 THR C 265     -53.322 103.017-100.229  1.00132.66           H  
ATOM   3771  C   THR C 265     -52.565 100.538-100.925  1.00138.74           C  
ATOM   3772  O   THR C 265     -53.056 100.531 -99.791  1.00141.90           O  
ATOM   3773  N   LEU C 266     -53.046  99.803-101.924  1.00126.90           N  
ATOM   3774  HN  LEU C 266     -52.672  99.940-102.917  1.00129.23           H  
ATOM   3775  CA  LEU C 266     -54.080  98.813-101.667  1.00128.99           C  
ATOM   3776  HA  LEU C 266     -54.948  99.310-101.233  1.00129.23           H  
ATOM   3777  CB  LEU C 266     -54.502  98.111-102.957  1.00127.24           C  
ATOM   3778  HB1 LEU C 266     -55.022  98.837-103.582  1.00129.23           H  
ATOM   3779  HB2 LEU C 266     -53.600  97.771-103.467  1.00129.23           H  
ATOM   3780  CG  LEU C 266     -55.422  96.905-102.768  1.00128.97           C  
ATOM   3781  HG  LEU C 266     -54.893  96.161-102.172  1.00129.22           H  
ATOM   3782  CD1 LEU C 266     -56.691  97.296-102.027  1.00133.41           C  
ATOM   3783 1HD1 LEU C 266     -57.327  96.419-101.907  1.00129.22           H  
ATOM   3784 2HD1 LEU C 266     -57.225  98.056-102.597  1.00129.22           H  
ATOM   3785 3HD1 LEU C 266     -56.432  97.694-101.046  1.00129.22           H  
ATOM   3786  CD2 LEU C 266     -55.754  96.290-104.111  1.00126.79           C  
ATOM   3787 1HD2 LEU C 266     -56.410  95.432-103.966  1.00129.22           H  
ATOM   3788 2HD2 LEU C 266     -54.835  95.966-104.600  1.00129.22           H  
ATOM   3789 3HD2 LEU C 266     -56.256  97.029-104.735  1.00129.22           H  
ATOM   3790  C   LEU C 266     -53.537  97.801-100.670  1.00129.40           C  
ATOM   3791  O   LEU C 266     -54.191  97.474 -99.680  1.00132.10           O  
ATOM   3792  N   ALA C 267     -52.320  97.334-100.934  1.00141.25           N  
ATOM   3793  HN  ALA C 267     -51.802  97.708-101.792  1.00138.36           H  
ATOM   3794  CA  ALA C 267     -51.662  96.333-100.102  1.00141.20           C  
ATOM   3795  HA  ALA C 267     -52.296  95.446-100.073  1.00138.36           H  
ATOM   3796  CB  ALA C 267     -50.335  95.943-100.711  1.00123.04           C  
ATOM   3797  HB1 ALA C 267     -49.852  95.195-100.082  1.00138.36           H  
ATOM   3798  HB2 ALA C 267     -49.696  96.823-100.785  1.00138.36           H  
ATOM   3799  HB3 ALA C 267     -50.499  95.529-101.706  1.00138.36           H  
ATOM   3800  C   ALA C 267     -51.455  96.814 -98.674  1.00142.33           C  
ATOM   3801  O   ALA C 267     -51.644  96.058 -97.722  1.00143.98           O  
ATOM   3802  N   SER C 268     -51.050  98.069 -98.527  1.00128.40           N  
ATOM   3803  HN  SER C 268     -50.838  98.661 -99.393  1.00141.68           H  
ATOM   3804  CA  SER C 268     -50.890  98.650 -97.202  1.00130.66           C  
ATOM   3805  HA  SER C 268     -50.244  98.002 -96.610  1.00141.68           H  
ATOM   3806  CB  SER C 268     -50.252 100.039 -97.288  1.00161.97           C  
ATOM   3807  HB1 SER C 268     -50.840 100.657 -97.967  1.00141.68           H  
ATOM   3808  HB2 SER C 268     -50.250 100.490 -96.295  1.00141.68           H  
ATOM   3809  OG  SER C 268     -48.919  99.971 -97.765  1.00159.10           O  
ATOM   3810  HG  SER C 268     -48.343  99.382 -97.114  1.00141.69           H  
ATOM   3811  C   SER C 268     -52.248  98.742 -96.523  1.00133.86           C  
ATOM   3812  O   SER C 268     -52.354  98.614 -95.306  1.00136.12           O  
ATOM   3813  N   GLY C 269     -53.290  98.942 -97.324  1.00143.57           N  
ATOM   3814  HN  GLY C 269     -53.148  98.917 -98.384  1.00150.76           H  
ATOM   3815  CA  GLY C 269     -54.615  99.193 -96.790  1.00148.47           C  
ATOM   3816  HA1 GLY C 269     -54.493  99.784 -95.882  1.00150.76           H  
ATOM   3817  HA2 GLY C 269     -55.160  99.776 -97.533  1.00150.76           H  
ATOM   3818  C   GLY C 269     -55.476  97.993 -96.436  1.00153.04           C  
ATOM   3819  O   GLY C 269     -56.619  98.165 -96.018  1.00157.98           O  
ATOM   3820  N   LEU C 270     -54.953  96.780 -96.583  1.00143.48           N  
ATOM   3821  HN  LEU C 270     -53.933  96.665 -96.886  1.00147.29           H  
ATOM   3822  CA  LEU C 270     -55.784  95.603 -96.327  1.00147.10           C  
ATOM   3823  HA  LEU C 270     -56.820  95.895 -96.497  1.00147.29           H  
ATOM   3824  CB  LEU C 270     -55.460  94.482 -97.316  1.00148.83           C  
ATOM   3825  HB1 LEU C 270     -54.397  94.258 -97.232  1.00147.29           H  
ATOM   3826  HB2 LEU C 270     -56.041  93.605 -97.030  1.00147.29           H  
ATOM   3827  CG  LEU C 270     -55.761  94.787 -98.784  1.00147.47           C  
ATOM   3828  HG  LEU C 270     -55.111  95.603 -99.100  1.00147.29           H  
ATOM   3829  CD1 LEU C 270     -55.465  93.581 -99.660  1.00143.55           C  
ATOM   3830 1HD1 LEU C 270     -55.687  93.823-100.699  1.00147.29           H  
ATOM   3831 2HD1 LEU C 270     -56.083  92.741 -99.343  1.00147.29           H  
ATOM   3832 3HD1 LEU C 270     -54.413  93.313 -99.567  1.00147.29           H  
ATOM   3833  CD2 LEU C 270     -57.203  95.239 -98.955  1.00152.80           C  
ATOM   3834 1HD2 LEU C 270     -57.396  95.451-100.007  1.00147.29           H  
ATOM   3835 2HD2 LEU C 270     -57.374  96.140 -98.366  1.00147.29           H  
ATOM   3836 3HD2 LEU C 270     -57.874  94.450 -98.615  1.00147.29           H  
ATOM   3837  C   LEU C 270     -55.687  95.090 -94.890  1.00148.51           C  
ATOM   3838  O   LEU C 270     -54.885  95.578 -94.093  1.00146.61           O  
ATOM   3839  N   GLU C 271     -56.494  94.081 -94.580  1.00162.00           N  
ATOM   3840  HN  GLU C 271     -57.075  93.628 -95.356  1.00189.40           H  
ATOM   3841  CA  GLU C 271     -56.616  93.569 -93.220  1.00163.82           C  
ATOM   3842  HA  GLU C 271     -56.112  94.254 -92.538  1.00189.40           H  
ATOM   3843  CB  GLU C 271     -58.090  93.476 -92.831  1.00207.18           C  
ATOM   3844  HB1 GLU C 271     -58.549  92.677 -93.414  1.00189.40           H  
ATOM   3845  HB2 GLU C 271     -58.150  93.233 -91.770  1.00189.40           H  
ATOM   3846  CG  GLU C 271     -58.872  94.753 -93.073  1.00210.70           C  
ATOM   3847  HG1 GLU C 271     -58.271  95.419 -93.691  1.00189.40           H  
ATOM   3848  HG2 GLU C 271     -59.794  94.504 -93.597  1.00189.40           H  
ATOM   3849  CD  GLU C 271     -59.223  95.469 -91.787  1.00213.18           C  
ATOM   3850  OE1 GLU C 271     -58.586  96.499 -91.482  1.00209.74           O  
ATOM   3851  OE2 GLU C 271     -60.141  95.003 -91.081  1.00218.41           O  
ATOM   3852  C   GLU C 271     -55.980  92.194 -93.098  1.00160.53           C  
ATOM   3853  O   GLU C 271     -56.047  91.389 -94.025  1.00159.03           O  
ATOM   3854  N   GLY C 272     -55.374  91.919 -91.950  1.00186.68           N  
ATOM   3855  HN  GLY C 272     -55.369  92.652 -91.171  1.00185.73           H  
ATOM   3856  CA  GLY C 272     -54.719  90.644 -91.731  1.00184.08           C  
ATOM   3857  HA1 GLY C 272     -54.047  90.453 -92.567  1.00185.73           H  
ATOM   3858  HA2 GLY C 272     -54.143  90.706 -90.808  1.00185.73           H  
ATOM   3859  C   GLY C 272     -55.686  89.481 -91.617  1.00187.18           C  
ATOM   3860  O   GLY C 272     -55.495  88.437 -92.244  1.00184.99           O  
ATOM   3861  N   GLY C 273     -56.730  89.665 -90.815  1.00159.74           N  
ATOM   3862  HN  GLY C 273     -56.887  90.629 -90.379  1.00160.76           H  
ATOM   3863  CA  GLY C 273     -57.664  88.595 -90.514  1.00163.29           C  
ATOM   3864  HA1 GLY C 273     -58.627  89.021 -90.231  1.00160.76           H  
ATOM   3865  HA2 GLY C 273     -57.790  87.964 -91.394  1.00160.76           H  
ATOM   3866  C   GLY C 273     -57.123  87.763 -89.368  1.00162.07           C  
ATOM   3867  O   GLY C 273     -55.910  87.679 -89.180  1.00157.92           O  
ATOM   3868  N   GLN C 274     -58.010  87.141 -88.600  1.00165.73           N  
ATOM   3869  HN  GLN C 274     -59.054  87.225 -88.818  1.00162.39           H  
ATOM   3870  CA  GLN C 274     -57.569  86.345 -87.462  1.00165.14           C  
ATOM   3871  HA  GLN C 274     -56.815  86.914 -86.918  1.00162.39           H  
ATOM   3872  CB  GLN C 274     -58.731  86.058 -86.513  1.00157.02           C  
ATOM   3873  HB1 GLN C 274     -59.231  87.000 -86.286  1.00162.39           H  
ATOM   3874  HB2 GLN C 274     -59.428  85.387 -87.015  1.00162.39           H  
ATOM   3875  CG  GLN C 274     -58.303  85.414 -85.204  1.00158.51           C  
ATOM   3876  HG1 GLN C 274     -57.635  84.582 -85.426  1.00162.39           H  
ATOM   3877  HG2 GLN C 274     -57.773  86.156 -84.607  1.00162.39           H  
ATOM   3878  CD  GLN C 274     -59.477  84.893 -84.400  1.00162.43           C  
ATOM   3879  OE1 GLN C 274     -60.541  84.610 -84.948  1.00163.54           O  
ATOM   3880  NE2 GLN C 274     -59.288  84.764 -83.093  1.00164.92           N  
ATOM   3881 1HE2 GLN C 274     -58.344  85.023 -82.661  1.00162.39           H  
ATOM   3882 2HE2 GLN C 274     -60.080  84.401 -82.471  1.00162.39           H  
ATOM   3883  C   GLN C 274     -56.940  85.039 -87.928  1.00161.77           C  
ATOM   3884  O   GLN C 274     -57.565  84.257 -88.645  1.00162.44           O  
ATOM   3885  N   THR C 275     -55.699  84.813 -87.509  1.00161.95           N  
ATOM   3886  HN  THR C 275     -55.218  85.547 -86.896  1.00155.44           H  
ATOM   3887  CA  THR C 275     -54.973  83.603 -87.855  1.00159.42           C  
ATOM   3888  HA  THR C 275     -54.925  83.512 -88.940  1.00155.44           H  
ATOM   3889  CB  THR C 275     -53.551  83.624 -87.288  1.00146.33           C  
ATOM   3890  HB  THR C 275     -53.231  82.601 -87.088  1.00155.44           H  
ATOM   3891  OG1 THR C 275     -53.545  84.364 -86.065  1.00149.22           O  
ATOM   3892  HG1 THR C 275     -53.866  85.347 -86.248  1.00155.44           H  
ATOM   3893  CG2 THR C 275     -52.597  84.258 -88.277  1.00143.44           C  
ATOM   3894 1HG2 THR C 275     -51.591  84.265 -87.858  1.00155.44           H  
ATOM   3895 2HG2 THR C 275     -52.912  85.281 -88.482  1.00155.44           H  
ATOM   3896 3HG2 THR C 275     -52.600  83.685 -89.204  1.00155.44           H  
ATOM   3897  C   THR C 275     -55.660  82.388 -87.287  1.00162.05           C  
ATOM   3898  O   THR C 275     -56.437  82.485 -86.338  1.00165.65           O  
ATOM   3899  N   PRO C 276     -55.352  81.229 -87.855  1.00114.56           N  
ATOM   3900  CD  PRO C 276     -54.488  80.945 -89.013  1.00129.14           C  
ATOM   3901  HD1 PRO C 276     -53.539  81.475 -88.935  1.00119.96           H  
ATOM   3902  HD2 PRO C 276     -54.980  81.216 -89.947  1.00119.96           H  
ATOM   3903  CA  PRO C 276     -56.029  80.034 -87.359  1.00114.63           C  
ATOM   3904  HA  PRO C 276     -57.109  80.164 -87.430  1.00119.96           H  
ATOM   3905  CB  PRO C 276     -55.570  78.957 -88.340  1.00130.09           C  
ATOM   3906  HB1 PRO C 276     -55.399  78.014 -87.821  1.00119.96           H  
ATOM   3907  HB2 PRO C 276     -56.313  78.811 -89.124  1.00119.96           H  
ATOM   3908  CG  PRO C 276     -54.292  79.480 -88.917  1.00128.99           C  
ATOM   3909  HG1 PRO C 276     -53.452  79.248 -88.262  1.00119.96           H  
ATOM   3910  HG2 PRO C 276     -54.113  79.052 -89.903  1.00119.96           H  
ATOM   3911  C   PRO C 276     -55.644  79.658 -85.925  1.00111.28           C  
ATOM   3912  O   PRO C 276     -56.527  79.348 -85.114  1.00111.03           O  
ATOM   3913  N   ILE C 277     -54.351  79.711 -85.615  1.00113.64           N  
ATOM   3914  HN  ILE C 277     -53.655  80.065 -86.347  1.00 99.80           H  
ATOM   3915  CA  ILE C 277     -53.853  79.300 -84.303  1.00110.78           C  
ATOM   3916  HA  ILE C 277     -54.211  78.289 -84.108  1.00 99.80           H  
ATOM   3917  CB  ILE C 277     -52.300  79.275 -84.269  1.00 91.94           C  
ATOM   3918  HB  ILE C 277     -51.965  78.463 -84.915  1.00 99.80           H  
ATOM   3919  CG2 ILE C 277     -51.723  80.570 -84.812  1.00 92.24           C  
ATOM   3920 1HG2 ILE C 277     -50.634  80.526 -84.777  1.00 99.80           H  
ATOM   3921 2HG2 ILE C 277     -52.072  81.406 -84.206  1.00 99.80           H  
ATOM   3922 3HG2 ILE C 277     -52.048  80.709 -85.843  1.00 99.80           H  
ATOM   3923  CG1 ILE C 277     -51.781  78.995 -82.856  1.00 88.18           C  
ATOM   3924 1HG1 ILE C 277     -50.830  79.512 -82.729  1.00 99.80           H  
ATOM   3925 2HG1 ILE C 277     -52.505  79.382 -82.139  1.00 99.80           H  
ATOM   3926  CD1 ILE C 277     -51.569  77.531 -82.576  1.00 87.62           C  
ATOM   3927 1HD1 ILE C 277     -51.201  77.405 -81.558  1.00 99.80           H  
ATOM   3928 2HD1 ILE C 277     -50.839  77.128 -83.278  1.00 99.80           H  
ATOM   3929 3HD1 ILE C 277     -52.513  76.998 -82.689  1.00 99.80           H  
ATOM   3930  C   ILE C 277     -54.397  80.212 -83.208  1.00107.94           C  
ATOM   3931  O   ILE C 277     -54.808  79.749 -82.137  1.00106.06           O  
ATOM   3932  N   ALA C 278     -54.417  81.508 -83.499  1.00121.33           N  
ATOM   3933  HN  ALA C 278     -54.059  81.829 -84.455  1.00120.65           H  
ATOM   3934  CA  ALA C 278     -54.909  82.504 -82.562  1.00121.49           C  
ATOM   3935  HA  ALA C 278     -54.326  82.440 -81.643  1.00120.65           H  
ATOM   3936  CB  ALA C 278     -54.751  83.896 -83.144  1.00115.94           C  
ATOM   3937  HB1 ALA C 278     -55.123  84.632 -82.432  1.00120.65           H  
ATOM   3938  HB2 ALA C 278     -55.319  83.969 -84.072  1.00120.65           H  
ATOM   3939  HB3 ALA C 278     -53.697  84.088 -83.347  1.00120.65           H  
ATOM   3940  C   ALA C 278     -56.367  82.232 -82.235  1.00122.81           C  
ATOM   3941  O   ALA C 278     -56.787  82.333 -81.081  1.00121.67           O  
ATOM   3942  N   ALA C 279     -57.132  81.876 -83.260  1.00106.87           N  
ATOM   3943  HN  ALA C 279     -56.702  81.819 -84.238  1.00115.28           H  
ATOM   3944  CA  ALA C 279     -58.541  81.562 -83.083  1.00108.83           C  
ATOM   3945  HA  ALA C 279     -59.022  82.404 -82.585  1.00115.28           H  
ATOM   3946  CB  ALA C 279     -59.215  81.349 -84.426  1.00148.29           C  
ATOM   3947  HB1 ALA C 279     -60.268  81.115 -84.271  1.00115.28           H  
ATOM   3948  HB2 ALA C 279     -58.733  80.523 -84.948  1.00115.28           H  
ATOM   3949  HB3 ALA C 279     -59.129  82.256 -85.024  1.00115.28           H  
ATOM   3950  C   ALA C 279     -58.698  80.332 -82.206  1.00106.29           C  
ATOM   3951  O   ALA C 279     -59.489  80.337 -81.254  1.00106.10           O  
ATOM   3952  N   GLU C 280     -57.940  79.283 -82.522  1.00114.72           N  
ATOM   3953  HN  GLU C 280     -57.289  79.340 -83.369  1.00119.35           H  
ATOM   3954  CA  GLU C 280     -57.983  78.054 -81.730  1.00114.45           C  
ATOM   3955  HA  GLU C 280     -58.987  77.638 -81.814  1.00119.35           H  
ATOM   3956  CB  GLU C 280     -56.999  77.014 -82.271  1.00118.52           C  
ATOM   3957  HB1 GLU C 280     -56.024  77.488 -82.383  1.00119.35           H  
ATOM   3958  HB2 GLU C 280     -56.927  76.200 -81.550  1.00119.35           H  
ATOM   3959  CG  GLU C 280     -57.409  76.431 -83.616  1.00123.35           C  
ATOM   3960  HG1 GLU C 280     -57.422  77.232 -84.355  1.00119.35           H  
ATOM   3961  HG2 GLU C 280     -56.677  75.678 -83.909  1.00119.35           H  
ATOM   3962  CD  GLU C 280     -58.781  75.785 -83.574  1.00126.79           C  
ATOM   3963  OE1 GLU C 280     -59.142  75.218 -82.519  1.00126.43           O  
ATOM   3964  OE2 GLU C 280     -59.498  75.849 -84.595  1.00130.07           O  
ATOM   3965  C   GLU C 280     -57.719  78.344 -80.255  1.00109.99           C  
ATOM   3966  O   GLU C 280     -58.365  77.769 -79.369  1.00109.80           O  
ATOM   3967  N   ILE C 281     -56.789  79.262 -80.001  1.00 94.07           N  
ATOM   3968  HN  ILE C 281     -56.243  79.696 -80.813  1.00 86.41           H  
ATOM   3969  CA  ILE C 281     -56.500  79.688 -78.635  1.00 91.92           C  
ATOM   3970  HA  ILE C 281     -56.379  78.785 -78.037  1.00 86.41           H  
ATOM   3971  CB  ILE C 281     -55.176  80.474 -78.543  1.00 81.60           C  
ATOM   3972  HB  ILE C 281     -55.099  81.136 -79.406  1.00 86.41           H  
ATOM   3973  CG2 ILE C 281     -55.120  81.310 -77.276  1.00 80.86           C  
ATOM   3974 1HG2 ILE C 281     -54.175  81.852 -77.239  1.00 86.41           H  
ATOM   3975 2HG2 ILE C 281     -55.198  80.658 -76.406  1.00 86.41           H  
ATOM   3976 3HG2 ILE C 281     -55.947  82.021 -77.272  1.00 86.41           H  
ATOM   3977  CG1 ILE C 281     -54.001  79.497 -78.563  1.00 79.26           C  
ATOM   3978 1HG1 ILE C 281     -54.311  78.579 -78.064  1.00 86.41           H  
ATOM   3979 2HG1 ILE C 281     -53.753  79.280 -79.602  1.00 86.41           H  
ATOM   3980  CD1 ILE C 281     -52.753  80.017 -77.874  1.00 77.54           C  
ATOM   3981 1HD1 ILE C 281     -51.966  79.265 -77.932  1.00 86.41           H  
ATOM   3982 2HD1 ILE C 281     -52.976  80.229 -76.828  1.00 86.41           H  
ATOM   3983 3HD1 ILE C 281     -52.419  80.930 -78.366  1.00 86.41           H  
ATOM   3984  C   ILE C 281     -57.652  80.481 -78.022  1.00 93.63           C  
ATOM   3985  O   ILE C 281     -57.943  80.331 -76.837  1.00 92.39           O  
ATOM   3986  N   GLU C 282     -58.311  81.312 -78.827  1.00105.58           N  
ATOM   3987  HN  GLU C 282     -57.981  81.437 -79.837  1.00120.03           H  
ATOM   3988  CA  GLU C 282     -59.478  82.057 -78.355  1.00107.89           C  
ATOM   3989  HA  GLU C 282     -59.168  82.711 -77.540  1.00120.03           H  
ATOM   3990  CB  GLU C 282     -60.062  82.918 -79.479  1.00124.34           C  
ATOM   3991  HB1 GLU C 282     -59.263  83.543 -79.879  1.00120.03           H  
ATOM   3992  HB2 GLU C 282     -60.430  82.253 -80.261  1.00120.03           H  
ATOM   3993  CG  GLU C 282     -61.206  83.826 -79.049  1.00127.38           C  
ATOM   3994  HG1 GLU C 282     -61.937  83.230 -78.503  1.00120.03           H  
ATOM   3995  HG2 GLU C 282     -60.808  84.602 -78.395  1.00120.03           H  
ATOM   3996  CD  GLU C 282     -61.902  84.491 -80.226  1.00131.87           C  
ATOM   3997  OE1 GLU C 282     -61.772  83.982 -81.360  1.00132.76           O  
ATOM   3998  OE2 GLU C 282     -62.579  85.520 -80.018  1.00134.86           O  
ATOM   3999  C   GLU C 282     -60.532  81.083 -77.827  1.00108.05           C  
ATOM   4000  O   GLU C 282     -61.006  81.204 -76.686  1.00107.55           O  
ATOM   4001  N   HIS C 283     -60.870  80.103 -78.661  1.00106.10           N  
ATOM   4002  HN  HIS C 283     -60.431  80.083 -79.636  1.00117.22           H  
ATOM   4003  CA  HIS C 283     -61.818  79.053 -78.296  1.00106.70           C  
ATOM   4004  HA  HIS C 283     -62.788  79.512 -78.106  1.00117.21           H  
ATOM   4005  CB  HIS C 283     -61.961  78.077 -79.464  1.00120.01           C  
ATOM   4006  HB1 HIS C 283     -62.353  78.625 -80.321  1.00117.21           H  
ATOM   4007  HB2 HIS C 283     -60.973  77.684 -79.704  1.00117.21           H  
ATOM   4008  ND1 HIS C 283     -62.410  75.701 -78.748  1.00123.75           N  
ATOM   4009  HD1 HIS C 283     -61.385  75.459 -78.556  1.00117.21           H  
ATOM   4010  CG  HIS C 283     -62.871  76.923 -79.189  1.00123.18           C  
ATOM   4011  CE1 HIS C 283     -63.430  74.875 -78.599  1.00128.15           C  
ATOM   4012  HE1 HIS C 283     -63.370  73.841 -78.258  1.00117.21           H  
ATOM   4013  NE2 HIS C 283     -64.536  75.516 -78.934  1.00130.24           N  
ATOM   4014  CD2 HIS C 283     -64.214  76.798 -79.309  1.00127.28           C  
ATOM   4015  HD2 HIS C 283     -64.909  77.569 -79.641  1.00117.21           H  
ATOM   4016  C   HIS C 283     -61.370  78.317 -77.030  1.00103.26           C  
ATOM   4017  O   HIS C 283     -62.166  78.065 -76.112  1.00103.48           O  
ATOM   4018  N   PHE C 284     -60.083  77.986 -76.991  1.00116.57           N  
ATOM   4019  HN  PHE C 284     -59.475  78.180 -77.850  1.00102.48           H  
ATOM   4020  CA  PHE C 284     -59.468  77.368 -75.820  1.00113.51           C  
ATOM   4021  HA  PHE C 284     -59.852  76.353 -75.716  1.00102.48           H  
ATOM   4022  CB  PHE C 284     -57.958  77.303 -76.029  1.00100.28           C  
ATOM   4023  HB1 PHE C 284     -57.740  76.475 -76.704  1.00102.48           H  
ATOM   4024  HB2 PHE C 284     -57.634  78.239 -76.485  1.00102.48           H  
ATOM   4025  CG  PHE C 284     -57.183  77.100 -74.772  1.00 97.50           C  
ATOM   4026  CD1 PHE C 284     -57.293  75.919 -74.067  1.00 96.38           C  
ATOM   4027  HD1 PHE C 284     -57.960  75.137 -74.431  1.00102.48           H  
ATOM   4028  CE1 PHE C 284     -56.577  75.713 -72.916  1.00 94.20           C  
ATOM   4029  HE1 PHE C 284     -56.670  74.772 -72.374  1.00102.48           H  
ATOM   4030  CZ  PHE C 284     -55.742  76.699 -72.449  1.00 93.19           C  
ATOM   4031  HZ  PHE C 284     -55.179  76.544 -71.529  1.00102.48           H  
ATOM   4032  CD2 PHE C 284     -56.334  78.084 -74.300  1.00 96.44           C  
ATOM   4033  HD2 PHE C 284     -56.234  79.021 -74.847  1.00102.48           H  
ATOM   4034  CE2 PHE C 284     -55.614  77.888 -73.144  1.00 94.35           C  
ATOM   4035  HE2 PHE C 284     -54.945  78.667 -72.777  1.00102.48           H  
ATOM   4036  C   PHE C 284     -59.776  78.143 -74.541  1.00112.74           C  
ATOM   4037  O   PHE C 284     -60.220  77.577 -73.526  1.00112.07           O  
ATOM   4038  N   ILE C 285     -59.539  79.447 -74.608  1.00101.83           N  
ATOM   4039  HN  ILE C 285     -59.131  79.852 -75.510  1.00103.80           H  
ATOM   4040  CA  ILE C 285     -59.814  80.342 -73.500  1.00102.06           C  
ATOM   4041  HA  ILE C 285     -59.229  80.010 -72.642  1.00103.80           H  
ATOM   4042  CB  ILE C 285     -59.400  81.783 -73.834  1.00104.92           C  
ATOM   4043  HB  ILE C 285     -59.674  81.995 -74.867  1.00103.80           H  
ATOM   4044  CG2 ILE C 285     -60.107  82.775 -72.930  1.00106.74           C  
ATOM   4045 1HG2 ILE C 285     -59.796  83.787 -73.187  1.00103.80           H  
ATOM   4046 2HG2 ILE C 285     -59.848  82.569 -71.891  1.00103.80           H  
ATOM   4047 3HG2 ILE C 285     -61.185  82.682 -73.061  1.00103.80           H  
ATOM   4048  CG1 ILE C 285     -57.886  81.931 -73.689  1.00102.56           C  
ATOM   4049 1HG1 ILE C 285     -57.621  81.751 -72.647  1.00103.80           H  
ATOM   4050 2HG1 ILE C 285     -57.405  81.184 -74.321  1.00103.80           H  
ATOM   4051  CD1 ILE C 285     -57.371  83.291 -74.083  1.00104.16           C  
ATOM   4052 1HD1 ILE C 285     -56.289  83.322 -73.954  1.00103.80           H  
ATOM   4053 2HD1 ILE C 285     -57.833  84.051 -73.454  1.00103.80           H  
ATOM   4054 3HD1 ILE C 285     -57.618  83.485 -75.127  1.00103.80           H  
ATOM   4055  C   ILE C 285     -61.285  80.286 -73.121  1.00104.35           C  
ATOM   4056  O   ILE C 285     -61.611  80.205 -71.938  1.00103.79           O  
ATOM   4057  N   HIS C 286     -62.166  80.308 -74.120  1.00100.88           N  
ATOM   4058  HN  HIS C 286     -61.822  80.416 -75.127  1.00120.66           H  
ATOM   4059  CA  HIS C 286     -63.602  80.186 -73.853  1.00103.61           C  
ATOM   4060  HA  HIS C 286     -63.901  81.055 -73.266  1.00120.66           H  
ATOM   4061  CB  HIS C 286     -64.409  80.208 -75.149  1.00128.81           C  
ATOM   4062  HB1 HIS C 286     -63.990  79.466 -75.828  1.00120.66           H  
ATOM   4063  HB2 HIS C 286     -65.441  79.946 -74.916  1.00120.66           H  
ATOM   4064  ND1 HIS C 286     -65.105  81.775 -76.998  1.00134.95           N  
ATOM   4065  HD1 HIS C 286     -65.711  81.060 -77.514  1.00120.66           H  
ATOM   4066  CG  HIS C 286     -64.402  81.535 -75.837  1.00131.18           C  
ATOM   4067  CE1 HIS C 286     -64.912  83.026 -77.373  1.00136.68           C  
ATOM   4068  HE1 HIS C 286     -65.342  83.500 -78.255  1.00120.66           H  
ATOM   4069  NE2 HIS C 286     -64.110  83.606 -76.498  1.00134.24           N  
ATOM   4070  CD2 HIS C 286     -63.777  82.693 -75.527  1.00130.78           C  
ATOM   4071  HD2 HIS C 286     -63.130  82.869 -74.668  1.00120.66           H  
ATOM   4072  C   HIS C 286     -63.947  78.938 -73.035  1.00102.28           C  
ATOM   4073  O   HIS C 286     -64.758  79.001 -72.104  1.00103.23           O  
ATOM   4074  N   ILE C 287     -63.327  77.809 -73.374  1.00 97.35           N  
ATOM   4075  HN  ILE C 287     -62.694  77.787 -74.236  1.00 95.71           H  
ATOM   4076  CA  ILE C 287     -63.509  76.599 -72.571  1.00 96.14           C  
ATOM   4077  HA  ILE C 287     -64.573  76.363 -72.549  1.00 95.71           H  
ATOM   4078  CB  ILE C 287     -62.763  75.395 -73.174  1.00 93.40           C  
ATOM   4079  HB  ILE C 287     -61.703  75.638 -73.240  1.00 95.71           H  
ATOM   4080  CG2 ILE C 287     -62.928  74.169 -72.290  1.00 92.62           C  
ATOM   4081 1HG2 ILE C 287     -62.394  73.328 -72.732  1.00 95.71           H  
ATOM   4082 2HG2 ILE C 287     -63.986  73.922 -72.204  1.00 95.71           H  
ATOM   4083 3HG2 ILE C 287     -62.522  74.377 -71.300  1.00 95.71           H  
ATOM   4084  CG1 ILE C 287     -63.287  75.098 -74.579  1.00 96.78           C  
ATOM   4085 1HG1 ILE C 287     -63.199  76.005 -75.177  1.00 95.71           H  
ATOM   4086 2HG1 ILE C 287     -62.671  74.313 -75.016  1.00 95.71           H  
ATOM   4087  CD1 ILE C 287     -64.738  74.642 -74.610  1.00101.24           C  
ATOM   4088 1HD1 ILE C 287     -65.037  74.451 -75.640  1.00 95.71           H  
ATOM   4089 2HD1 ILE C 287     -65.373  75.420 -74.186  1.00 95.71           H  
ATOM   4090 3HD1 ILE C 287     -64.845  73.728 -74.026  1.00 95.71           H  
ATOM   4091  C   ILE C 287     -63.037  76.807 -71.128  1.00 93.74           C  
ATOM   4092  O   ILE C 287     -63.806  76.616 -70.164  1.00 94.42           O  
ATOM   4093  N   ILE C 288     -61.775  77.211 -70.989  1.00111.29           N  
ATOM   4094  HN  ILE C 288     -61.192  77.425 -71.860  1.00106.32           H  
ATOM   4095  CA  ILE C 288     -61.173  77.367 -69.664  1.00109.19           C  
ATOM   4096  HA  ILE C 288     -61.154  76.382 -69.197  1.00106.32           H  
ATOM   4097  CB  ILE C 288     -59.721  77.862 -69.751  1.00103.57           C  
ATOM   4098  HB  ILE C 288     -59.702  78.825 -70.262  1.00106.32           H  
ATOM   4099  CG2 ILE C 288     -59.132  78.024 -68.362  1.00102.05           C  
ATOM   4100 1HG2 ILE C 288     -58.103  78.375 -68.442  1.00106.32           H  
ATOM   4101 2HG2 ILE C 288     -59.149  77.064 -67.846  1.00106.32           H  
ATOM   4102 3HG2 ILE C 288     -59.720  78.749 -67.800  1.00106.32           H  
ATOM   4103  CG1 ILE C 288     -58.885  76.862 -70.540  1.00102.10           C  
ATOM   4104 1HG1 ILE C 288     -59.230  76.860 -71.574  1.00106.32           H  
ATOM   4105 2HG1 ILE C 288     -57.842  77.177 -70.505  1.00106.32           H  
ATOM   4106  CD1 ILE C 288     -58.981  75.458 -69.999  1.00101.23           C  
ATOM   4107 1HD1 ILE C 288     -58.364  74.792 -70.603  1.00106.32           H  
ATOM   4108 2HD1 ILE C 288     -60.018  75.124 -70.036  1.00106.32           H  
ATOM   4109 3HD1 ILE C 288     -58.630  75.441 -68.967  1.00106.32           H  
ATOM   4110  C   ILE C 288     -61.977  78.290 -68.749  1.00110.75           C  
ATOM   4111  O   ILE C 288     -62.297  77.930 -67.612  1.00110.42           O  
ATOM   4112  N   THR C 289     -62.312  79.474 -69.249  1.00 95.49           N  
ATOM   4113  HN  THR C 289     -61.992  79.740 -70.235  1.00105.37           H  
ATOM   4114  CA  THR C 289     -63.110  80.416 -68.472  1.00 97.68           C  
ATOM   4115  HA  THR C 289     -62.640  80.520 -67.494  1.00105.37           H  
ATOM   4116  CB  THR C 289     -63.161  81.812 -69.116  1.00114.57           C  
ATOM   4117  HB  THR C 289     -64.025  82.354 -68.730  1.00105.37           H  
ATOM   4118  OG1 THR C 289     -63.285  81.678 -70.536  1.00115.60           O  
ATOM   4119  HG1 THR C 289     -62.459  81.149 -70.912  1.00105.37           H  
ATOM   4120  CG2 THR C 289     -61.895  82.593 -68.793  1.00113.12           C  
ATOM   4121 1HG2 THR C 289     -61.947  83.578 -69.256  1.00105.37           H  
ATOM   4122 2HG2 THR C 289     -61.028  82.056 -69.179  1.00105.37           H  
ATOM   4123 3HG2 THR C 289     -61.802  82.704 -67.713  1.00105.37           H  
ATOM   4124  C   THR C 289     -64.527  79.901 -68.251  1.00 99.92           C  
ATOM   4125  O   THR C 289     -65.166  80.245 -67.254  1.00101.20           O  
ATOM   4126  N   GLY C 290     -65.017  79.084 -69.180  1.00106.16           N  
ATOM   4127  HN  GLY C 290     -64.448  78.884 -70.064  1.00107.60           H  
ATOM   4128  CA  GLY C 290     -66.315  78.462 -69.005  1.00108.56           C  
ATOM   4129  HA1 GLY C 290     -67.078  79.239 -68.946  1.00107.59           H  
ATOM   4130  HA2 GLY C 290     -66.519  77.816 -69.859  1.00107.59           H  
ATOM   4131  C   GLY C 290     -66.351  77.633 -67.736  1.00107.02           C  
ATOM   4132  O   GLY C 290     -67.155  77.897 -66.822  1.00108.64           O  
ATOM   4133  N   VAL C 291     -65.450  76.659 -67.642  1.00126.78           N  
ATOM   4134  HN  VAL C 291     -64.761  76.474 -68.440  1.00113.44           H  
ATOM   4135  CA  VAL C 291     -65.420  75.847 -66.428  1.00125.63           C  
ATOM   4136  HA  VAL C 291     -66.425  75.453 -66.277  1.00113.44           H  
ATOM   4137  CB  VAL C 291     -64.459  74.632 -66.528  1.00 97.78           C  
ATOM   4138  HB  VAL C 291     -64.577  74.034 -65.625  1.00113.44           H  
ATOM   4139  CG1 VAL C 291     -64.830  73.764 -67.717  1.00 99.21           C  
ATOM   4140 1HG1 VAL C 291     -64.148  72.916 -67.775  1.00113.44           H  
ATOM   4141 2HG1 VAL C 291     -64.758  74.351 -68.633  1.00113.44           H  
ATOM   4142 3HG1 VAL C 291     -65.851  73.401 -67.598  1.00113.44           H  
ATOM   4143  CG2 VAL C 291     -63.006  75.077 -66.610  1.00 95.00           C  
ATOM   4144 1HG2 VAL C 291     -62.361  74.201 -66.679  1.00113.44           H  
ATOM   4145 2HG2 VAL C 291     -62.749  75.647 -65.717  1.00113.44           H  
ATOM   4146 3HG2 VAL C 291     -62.866  75.701 -67.492  1.00113.44           H  
ATOM   4147  C   VAL C 291     -65.086  76.715 -65.214  1.00124.58           C  
ATOM   4148  O   VAL C 291     -65.559  76.457 -64.102  1.00125.12           O  
ATOM   4149  N   ALA C 292     -64.298  77.764 -65.446  1.00103.66           N  
ATOM   4150  HN  ALA C 292     -63.954  77.948 -66.442  1.00107.81           H  
ATOM   4151  CA  ALA C 292     -63.893  78.667 -64.375  1.00103.38           C  
ATOM   4152  HA  ALA C 292     -63.354  78.080 -63.631  1.00107.81           H  
ATOM   4153  CB  ALA C 292     -62.943  79.734 -64.904  1.00119.11           C  
ATOM   4154  HB1 ALA C 292     -62.652  80.398 -64.090  1.00107.81           H  
ATOM   4155  HB2 ALA C 292     -63.442  80.311 -65.683  1.00107.81           H  
ATOM   4156  HB3 ALA C 292     -62.055  79.257 -65.318  1.00107.81           H  
ATOM   4157  C   ALA C 292     -65.094  79.309 -63.682  1.00106.41           C  
ATOM   4158  O   ALA C 292     -65.220  79.246 -62.456  1.00106.49           O  
ATOM   4159  N   VAL C 293     -65.981  79.919 -64.464  1.00 98.70           N  
ATOM   4160  HN  VAL C 293     -65.845  79.922 -65.525  1.00101.59           H  
ATOM   4161  CA  VAL C 293     -67.139  80.583 -63.876  1.00102.10           C  
ATOM   4162  HA  VAL C 293     -66.798  81.091 -62.974  1.00101.59           H  
ATOM   4163  CB  VAL C 293     -67.759  81.652 -64.799  1.00100.34           C  
ATOM   4164  HB  VAL C 293     -68.626  82.075 -64.291  1.00101.59           H  
ATOM   4165  CG1 VAL C 293     -66.769  82.777 -65.055  1.00 99.81           C  
ATOM   4166 1HG1 VAL C 293     -67.225  83.521 -65.708  1.00101.59           H  
ATOM   4167 2HG1 VAL C 293     -65.876  82.374 -65.532  1.00101.59           H  
ATOM   4168 3HG1 VAL C 293     -66.496  83.244 -64.109  1.00101.59           H  
ATOM   4169  CG2 VAL C 293     -68.235  81.027 -66.098  1.00101.19           C  
ATOM   4170 1HG2 VAL C 293     -68.669  81.798 -66.735  1.00101.59           H  
ATOM   4171 2HG2 VAL C 293     -68.987  80.268 -65.882  1.00101.59           H  
ATOM   4172 3HG2 VAL C 293     -67.391  80.566 -66.611  1.00101.59           H  
ATOM   4173  C   VAL C 293     -68.217  79.597 -63.460  1.00103.39           C  
ATOM   4174  O   VAL C 293     -69.009  79.898 -62.568  1.00105.60           O  
ATOM   4175  N   PHE C 294     -68.264  78.426 -64.092  1.00117.69           N  
ATOM   4176  HN  PHE C 294     -67.618  78.221 -64.920  1.00126.68           H  
ATOM   4177  CA  PHE C 294     -69.221  77.430 -63.623  1.00119.38           C  
ATOM   4178  HA  PHE C 294     -70.202  77.904 -63.580  1.00126.68           H  
ATOM   4179  CB  PHE C 294     -69.323  76.229 -64.557  1.00124.93           C  
ATOM   4180  HB1 PHE C 294     -69.615  76.583 -65.546  1.00126.68           H  
ATOM   4181  HB2 PHE C 294     -68.345  75.752 -64.616  1.00126.68           H  
ATOM   4182  CG  PHE C 294     -70.326  75.208 -64.100  1.00128.20           C  
ATOM   4183  CD1 PHE C 294     -71.685  75.472 -64.180  1.00132.75           C  
ATOM   4184  HD1 PHE C 294     -72.025  76.426 -64.583  1.00126.68           H  
ATOM   4185  CE1 PHE C 294     -72.612  74.542 -63.755  1.00137.08           C  
ATOM   4186  HE1 PHE C 294     -73.677  74.761 -63.827  1.00126.68           H  
ATOM   4187  CZ  PHE C 294     -72.188  73.335 -63.239  1.00136.76           C  
ATOM   4188  HZ  PHE C 294     -72.918  72.599 -62.903  1.00126.68           H  
ATOM   4189  CD2 PHE C 294     -69.912  73.995 -63.574  1.00127.36           C  
ATOM   4190  HD2 PHE C 294     -68.847  73.776 -63.496  1.00126.68           H  
ATOM   4191  CE2 PHE C 294     -70.835  73.060 -63.148  1.00131.79           C  
ATOM   4192  HE2 PHE C 294     -70.498  72.107 -62.741  1.00126.68           H  
ATOM   4193  C   PHE C 294     -68.861  76.971 -62.213  1.00117.71           C  
ATOM   4194  O   PHE C 294     -69.718  76.927 -61.323  1.00119.87           O  
ATOM   4195  N   LEU C 295     -67.588  76.643 -62.013  1.00 96.66           N  
ATOM   4196  HN  LEU C 295     -66.906  76.652 -62.837  1.00 94.76           H  
ATOM   4197  CA  LEU C 295     -67.109  76.272 -60.688  1.00 95.19           C  
ATOM   4198  HA  LEU C 295     -67.717  75.440 -60.334  1.00 94.76           H  
ATOM   4199  CB  LEU C 295     -65.657  75.800 -60.742  1.00 94.04           C  
ATOM   4200  HB1 LEU C 295     -65.127  76.397 -61.484  1.00 94.76           H  
ATOM   4201  HB2 LEU C 295     -65.207  75.954 -59.761  1.00 94.76           H  
ATOM   4202  CG  LEU C 295     -65.514  74.326 -61.115  1.00 92.98           C  
ATOM   4203  HG  LEU C 295     -65.755  74.215 -62.172  1.00 94.76           H  
ATOM   4204  CD1 LEU C 295     -64.094  73.837 -60.895  1.00 90.01           C  
ATOM   4205 1HD1 LEU C 295     -64.025  72.784 -61.170  1.00 94.76           H  
ATOM   4206 2HD1 LEU C 295     -63.827  73.956 -59.845  1.00 94.76           H  
ATOM   4207 3HD1 LEU C 295     -63.409  74.419 -61.512  1.00 94.76           H  
ATOM   4208  CD2 LEU C 295     -66.502  73.497 -60.310  1.00 94.81           C  
ATOM   4209 1HD2 LEU C 295     -66.398  72.446 -60.578  1.00 94.76           H  
ATOM   4210 2HD2 LEU C 295     -67.517  73.828 -60.528  1.00 94.76           H  
ATOM   4211 3HD2 LEU C 295     -66.300  73.622 -59.246  1.00 94.76           H  
ATOM   4212  C   LEU C 295     -67.254  77.413 -59.690  1.00 96.55           C  
ATOM   4213  O   LEU C 295     -67.808  77.228 -58.603  1.00 97.84           O  
ATOM   4214  N   GLY C 296     -66.761  78.590 -60.068  1.00126.27           N  
ATOM   4215  HN  GLY C 296     -66.299  78.675 -61.029  1.00129.76           H  
ATOM   4216  CA  GLY C 296     -66.832  79.762 -59.213  1.00128.03           C  
ATOM   4217  HA1 GLY C 296     -66.206  79.588 -58.338  1.00129.76           H  
ATOM   4218  HA2 GLY C 296     -66.450  80.618 -59.770  1.00129.76           H  
ATOM   4219  C   GLY C 296     -68.238  80.088 -58.739  1.00131.76           C  
ATOM   4220  O   GLY C 296     -68.467  80.292 -57.546  1.00132.99           O  
ATOM   4221  N   VAL C 297     -69.182  80.133 -59.673  1.00105.50           N  
ATOM   4222  HN  VAL C 297     -68.921  79.940 -60.692  1.00110.70           H  
ATOM   4223  CA  VAL C 297     -70.569  80.441 -59.336  1.00109.57           C  
ATOM   4224  HA  VAL C 297     -70.558  81.329 -58.704  1.00110.70           H  
ATOM   4225  CB  VAL C 297     -71.397  80.785 -60.591  1.00110.68           C  
ATOM   4226  HB  VAL C 297     -71.055  80.152 -61.410  1.00110.70           H  
ATOM   4227  CG1 VAL C 297     -72.878  80.515 -60.365  1.00114.63           C  
ATOM   4228 1HG1 VAL C 297     -73.436  80.767 -61.267  1.00110.70           H  
ATOM   4229 2HG1 VAL C 297     -73.236  81.124 -59.535  1.00110.70           H  
ATOM   4230 3HG1 VAL C 297     -73.024  79.460 -60.131  1.00110.70           H  
ATOM   4231  CG2 VAL C 297     -71.168  82.233 -60.983  1.00112.32           C  
ATOM   4232 1HG2 VAL C 297     -71.756  82.467 -61.870  1.00110.70           H  
ATOM   4233 2HG2 VAL C 297     -70.111  82.389 -61.197  1.00110.70           H  
ATOM   4234 3HG2 VAL C 297     -71.472  82.884 -60.164  1.00110.70           H  
ATOM   4235  C   VAL C 297     -71.256  79.331 -58.544  1.00110.04           C  
ATOM   4236  O   VAL C 297     -71.814  79.589 -57.472  1.00112.15           O  
ATOM   4237  N   SER C 298     -71.214  78.103 -59.062  1.00116.79           N  
ATOM   4238  HN  SER C 298     -70.684  77.932 -59.976  1.00121.94           H  
ATOM   4239  CA  SER C 298     -71.884  76.989 -58.395  1.00117.91           C  
ATOM   4240  HA  SER C 298     -72.952  77.204 -58.369  1.00121.94           H  
ATOM   4241  CB  SER C 298     -71.682  75.683 -59.166  1.00132.77           C  
ATOM   4242  HB1 SER C 298     -72.075  74.856 -58.575  1.00121.94           H  
ATOM   4243  HB2 SER C 298     -72.220  75.742 -60.112  1.00121.94           H  
ATOM   4244  OG  SER C 298     -70.309  75.452 -59.428  1.00128.48           O  
ATOM   4245  HG  SER C 298     -69.924  76.243 -60.001  1.00121.94           H  
ATOM   4246  C   SER C 298     -71.394  76.852 -56.956  1.00116.61           C  
ATOM   4247  O   SER C 298     -72.182  76.614 -56.035  1.00119.11           O  
ATOM   4248  N   PHE C 299     -70.093  77.041 -56.765  1.00127.39           N  
ATOM   4249  HN  PHE C 299     -69.459  77.237 -57.604  1.00120.52           H  
ATOM   4250  CA  PHE C 299     -69.519  76.985 -55.428  1.00126.47           C  
ATOM   4251  HA  PHE C 299     -69.980  76.145 -54.908  1.00120.52           H  
ATOM   4252  CB  PHE C 299     -68.022  76.717 -55.493  1.00118.64           C  
ATOM   4253  HB1 PHE C 299     -67.663  77.005 -56.481  1.00120.52           H  
ATOM   4254  HB2 PHE C 299     -67.530  77.326 -54.735  1.00120.52           H  
ATOM   4255  CG  PHE C 299     -67.661  75.287 -55.258  1.00116.89           C  
ATOM   4256  CD1 PHE C 299     -67.906  74.332 -56.228  1.00116.51           C  
ATOM   4257  HD1 PHE C 299     -68.363  74.628 -57.172  1.00120.52           H  
ATOM   4258  CE1 PHE C 299     -67.579  73.009 -56.014  1.00115.49           C  
ATOM   4259  HE1 PHE C 299     -67.776  72.266 -56.787  1.00120.52           H  
ATOM   4260  CZ  PHE C 299     -67.001  72.628 -54.818  1.00114.69           C  
ATOM   4261  HZ  PHE C 299     -66.740  71.584 -54.646  1.00120.52           H  
ATOM   4262  CD2 PHE C 299     -67.084  74.895 -54.064  1.00116.17           C  
ATOM   4263  HD2 PHE C 299     -66.888  75.638 -53.291  1.00120.52           H  
ATOM   4264  CE2 PHE C 299     -66.754  73.573 -53.841  1.00115.02           C  
ATOM   4265  HE2 PHE C 299     -66.300  73.276 -52.896  1.00120.52           H  
ATOM   4266  C   PHE C 299     -69.788  78.236 -54.604  1.00128.83           C  
ATOM   4267  O   PHE C 299     -69.759  78.185 -53.380  1.00129.59           O  
ATOM   4268  N   PHE C 300     -70.028  79.362 -55.268  1.00130.35           N  
ATOM   4269  HN  PHE C 300     -69.942  79.379 -56.334  1.00133.51           H  
ATOM   4270  CA  PHE C 300     -70.408  80.574 -54.553  1.00133.46           C  
ATOM   4271  HA  PHE C 300     -69.663  80.785 -53.786  1.00133.51           H  
ATOM   4272  CB  PHE C 300     -70.488  81.757 -55.512  1.00125.83           C  
ATOM   4273  HB1 PHE C 300     -69.497  81.926 -55.933  1.00133.51           H  
ATOM   4274  HB2 PHE C 300     -71.185  81.505 -56.311  1.00133.51           H  
ATOM   4275  CG  PHE C 300     -70.949  83.026 -54.867  1.00129.75           C  
ATOM   4276  CD1 PHE C 300     -70.077  83.788 -54.110  1.00129.76           C  
ATOM   4277  HD1 PHE C 300     -69.046  83.459 -53.982  1.00133.51           H  
ATOM   4278  CE1 PHE C 300     -70.496  84.957 -53.517  1.00133.87           C  
ATOM   4279  HE1 PHE C 300     -69.800  85.547 -52.921  1.00133.51           H  
ATOM   4280  CZ  PHE C 300     -71.797  85.380 -53.678  1.00137.95           C  
ATOM   4281  HZ  PHE C 300     -72.132  86.305 -53.209  1.00133.51           H  
ATOM   4282  CD2 PHE C 300     -72.252  83.461 -55.023  1.00133.94           C  
ATOM   4283  HD2 PHE C 300     -72.950  82.873 -55.618  1.00133.51           H  
ATOM   4284  CE2 PHE C 300     -72.676  84.631 -54.433  1.00137.99           C  
ATOM   4285  HE2 PHE C 300     -73.705  84.965 -54.562  1.00133.51           H  
ATOM   4286  C   PHE C 300     -71.759  80.339 -53.888  1.00137.03           C  
ATOM   4287  O   PHE C 300     -71.926  80.529 -52.667  1.00138.70           O  
ATOM   4288  N   ILE C 301     -72.714  79.910 -54.708  1.00117.75           N  
ATOM   4289  HN  ILE C 301     -72.518  79.876 -55.759  1.00117.20           H  
ATOM   4290  CA  ILE C 301     -74.016  79.486 -54.219  1.00121.15           C  
ATOM   4291  HA  ILE C 301     -74.529  80.359 -53.816  1.00117.20           H  
ATOM   4292  CB  ILE C 301     -74.884  78.898 -55.350  1.00112.17           C  
ATOM   4293  HB  ILE C 301     -74.239  78.361 -56.045  1.00117.20           H  
ATOM   4294  CG2 ILE C 301     -75.921  77.935 -54.801  1.00114.51           C  
ATOM   4295 1HG2 ILE C 301     -76.518  77.537 -55.621  1.00117.20           H  
ATOM   4296 2HG2 ILE C 301     -76.571  78.460 -54.101  1.00117.20           H  
ATOM   4297 3HG2 ILE C 301     -75.420  77.116 -54.286  1.00117.20           H  
ATOM   4298  CG1 ILE C 301     -75.595  80.017 -56.105  1.00115.69           C  
ATOM   4299 1HG1 ILE C 301     -76.598  79.676 -56.361  1.00117.20           H  
ATOM   4300 2HG1 ILE C 301     -75.662  80.886 -55.450  1.00117.20           H  
ATOM   4301  CD1 ILE C 301     -74.899  80.428 -57.367  1.00113.77           C  
ATOM   4302 1HD1 ILE C 301     -75.462  81.227 -57.849  1.00117.20           H  
ATOM   4303 2HD1 ILE C 301     -74.832  79.574 -58.041  1.00117.20           H  
ATOM   4304 3HD1 ILE C 301     -73.896  80.783 -57.130  1.00117.20           H  
ATOM   4305  C   ILE C 301     -73.866  78.463 -53.097  1.00120.00           C  
ATOM   4306  O   ILE C 301     -74.409  78.660 -52.013  1.00122.56           O  
ATOM   4307  N   LEU C 302     -73.107  77.396 -53.350  1.00106.12           N  
ATOM   4308  HN  LEU C 302     -72.609  77.325 -54.295  1.00112.19           H  
ATOM   4309  CA  LEU C 302     -72.934  76.318 -52.374  1.00105.20           C  
ATOM   4310  HA  LEU C 302     -73.913  75.877 -52.185  1.00112.19           H  
ATOM   4311  CB  LEU C 302     -72.028  75.224 -52.948  1.00118.94           C  
ATOM   4312  HB1 LEU C 302     -72.184  75.217 -54.027  1.00112.19           H  
ATOM   4313  HB2 LEU C 302     -71.001  75.517 -52.731  1.00112.19           H  
ATOM   4314  CG  LEU C 302     -72.189  73.777 -52.466  1.00119.46           C  
ATOM   4315  HG  LEU C 302     -73.242  73.508 -52.552  1.00112.19           H  
ATOM   4316  CD1 LEU C 302     -71.390  72.845 -53.363  1.00116.62           C  
ATOM   4317 1HD1 LEU C 302     -71.507  71.818 -53.017  1.00112.19           H  
ATOM   4318 2HD1 LEU C 302     -70.336  73.122 -53.328  1.00112.19           H  
ATOM   4319 3HD1 LEU C 302     -71.753  72.926 -54.388  1.00112.19           H  
ATOM   4320  CD2 LEU C 302     -71.769  73.584 -51.014  1.00119.09           C  
ATOM   4321 1HD2 LEU C 302     -71.906  72.540 -50.731  1.00112.19           H  
ATOM   4322 2HD2 LEU C 302     -72.381  74.217 -50.371  1.00112.19           H  
ATOM   4323 3HD2 LEU C 302     -70.720  73.856 -50.899  1.00112.19           H  
ATOM   4324  C   LEU C 302     -72.377  76.818 -51.039  1.00105.23           C  
ATOM   4325  O   LEU C 302     -72.790  76.360 -49.974  1.00106.82           O  
ATOM   4326  N   SER C 303     -71.439  77.756 -51.099  1.00137.37           N  
ATOM   4327  HN  SER C 303     -71.125  78.124 -52.054  1.00131.65           H  
ATOM   4328  CA  SER C 303     -70.828  78.295 -49.889  1.00137.89           C  
ATOM   4329  HA  SER C 303     -70.503  77.460 -49.268  1.00131.65           H  
ATOM   4330  CB  SER C 303     -69.603  79.149 -50.224  1.00113.05           C  
ATOM   4331  HB1 SER C 303     -69.158  79.510 -49.297  1.00131.65           H  
ATOM   4332  HB2 SER C 303     -68.879  78.535 -50.760  1.00131.65           H  
ATOM   4333  OG  SER C 303     -69.952  80.261 -51.031  1.00114.65           O  
ATOM   4334  HG  SER C 303     -70.377  79.922 -51.929  1.00131.65           H  
ATOM   4335  C   SER C 303     -71.844  79.109 -49.101  1.00142.51           C  
ATOM   4336  O   SER C 303     -71.889  79.034 -47.870  1.00144.43           O  
ATOM   4337  N   LEU C 304     -72.660  79.885 -49.814  1.00129.32           N  
ATOM   4338  HN  LEU C 304     -72.526  79.970 -50.872  1.00131.27           H  
ATOM   4339  CA  LEU C 304     -73.737  80.621 -49.154  1.00134.16           C  
ATOM   4340  HA  LEU C 304     -73.294  81.219 -48.358  1.00131.27           H  
ATOM   4341  CB  LEU C 304     -74.421  81.574 -50.131  1.00126.52           C  
ATOM   4342  HB1 LEU C 304     -74.633  81.029 -51.051  1.00131.27           H  
ATOM   4343  HB2 LEU C 304     -75.356  81.911 -49.684  1.00131.27           H  
ATOM   4344  CG  LEU C 304     -73.584  82.803 -50.481  1.00126.24           C  
ATOM   4345  HG  LEU C 304     -72.678  82.469 -50.987  1.00131.28           H  
ATOM   4346  CD1 LEU C 304     -74.346  83.722 -51.419  1.00129.38           C  
ATOM   4347 1HD1 LEU C 304     -73.732  84.591 -51.656  1.00131.28           H  
ATOM   4348 2HD1 LEU C 304     -75.268  84.049 -50.938  1.00131.28           H  
ATOM   4349 3HD1 LEU C 304     -74.586  83.186 -52.338  1.00131.28           H  
ATOM   4350  CD2 LEU C 304     -73.180  83.541 -49.212  1.00128.14           C  
ATOM   4351 1HD2 LEU C 304     -72.584  84.415 -49.474  1.00131.28           H  
ATOM   4352 2HD2 LEU C 304     -72.592  82.878 -48.577  1.00131.28           H  
ATOM   4353 3HD2 LEU C 304     -74.074  83.859 -48.676  1.00131.28           H  
ATOM   4354  C   LEU C 304     -74.758  79.678 -48.519  1.00136.52           C  
ATOM   4355  O   LEU C 304     -75.278  79.951 -47.437  1.00139.92           O  
ATOM   4356  N   ILE C 305     -75.017  78.556 -49.189  1.00125.07           N  
ATOM   4357  HN  ILE C 305     -74.512  78.387 -50.117  1.00123.14           H  
ATOM   4358  CA  ILE C 305     -75.961  77.545 -48.712  1.00127.04           C  
ATOM   4359  HA  ILE C 305     -76.915  78.043 -48.537  1.00123.14           H  
ATOM   4360  CB  ILE C 305     -76.199  76.437 -49.792  1.00116.79           C  
ATOM   4361  HB  ILE C 305     -75.243  75.972 -50.032  1.00123.14           H  
ATOM   4362  CG2 ILE C 305     -77.162  75.357 -49.314  1.00119.24           C  
ATOM   4363 1HG2 ILE C 305     -77.293  74.613 -50.100  1.00123.14           H  
ATOM   4364 2HG2 ILE C 305     -78.126  75.808 -49.077  1.00123.14           H  
ATOM   4365 3HG2 ILE C 305     -76.757  74.877 -48.423  1.00123.14           H  
ATOM   4366  CG1 ILE C 305     -76.783  77.043 -51.066  1.00118.27           C  
ATOM   4367 1HG1 ILE C 305     -76.162  77.889 -51.360  1.00123.14           H  
ATOM   4368 2HG1 ILE C 305     -76.759  76.285 -51.849  1.00123.14           H  
ATOM   4369  CD1 ILE C 305     -78.207  77.527 -50.915  1.00123.61           C  
ATOM   4370 1HD1 ILE C 305     -78.552  77.944 -51.861  1.00123.14           H  
ATOM   4371 2HD1 ILE C 305     -78.250  78.295 -50.143  1.00123.14           H  
ATOM   4372 3HD1 ILE C 305     -78.847  76.691 -50.632  1.00123.14           H  
ATOM   4373  C   ILE C 305     -75.506  76.934 -47.377  1.00126.40           C  
ATOM   4374  O   ILE C 305     -76.274  76.253 -46.699  1.00128.70           O  
ATOM   4375  N   LEU C 306     -74.271  77.198 -46.967  1.00150.13           N  
ATOM   4376  HN  LEU C 306     -73.625  77.830 -47.540  1.00136.55           H  
ATOM   4377  CA  LEU C 306     -73.821  76.606 -45.719  1.00150.10           C  
ATOM   4378  HA  LEU C 306     -74.508  75.802 -45.455  1.00136.55           H  
ATOM   4379  CB  LEU C 306     -72.436  76.001 -45.933  1.00122.95           C  
ATOM   4380  HB1 LEU C 306     -71.743  76.801 -46.192  1.00136.55           H  
ATOM   4381  HB2 LEU C 306     -72.115  75.528 -45.005  1.00136.55           H  
ATOM   4382  CG  LEU C 306     -72.414  74.957 -47.046  1.00120.45           C  
ATOM   4383  HG  LEU C 306     -72.827  75.407 -47.949  1.00136.55           H  
ATOM   4384  CD1 LEU C 306     -70.995  74.502 -47.342  1.00116.36           C  
ATOM   4385 1HD1 LEU C 306     -71.010  73.758 -48.139  1.00136.55           H  
ATOM   4386 2HD1 LEU C 306     -70.559  74.063 -46.445  1.00136.55           H  
ATOM   4387 3HD1 LEU C 306     -70.397  75.357 -47.655  1.00136.55           H  
ATOM   4388  CD2 LEU C 306     -73.291  73.781 -46.651  1.00122.29           C  
ATOM   4389 1HD2 LEU C 306     -73.277  73.034 -47.445  1.00136.55           H  
ATOM   4390 2HD2 LEU C 306     -74.313  74.126 -46.495  1.00136.55           H  
ATOM   4391 3HD2 LEU C 306     -72.913  73.339 -45.729  1.00136.55           H  
ATOM   4392  C   LEU C 306     -73.771  77.591 -44.558  1.00153.06           C  
ATOM   4393  O   LEU C 306     -74.704  77.666 -43.757  1.00157.03           O  
ATOM   4394  N   GLU C 307     -72.690  78.352 -44.476  1.00137.03           N  
ATOM   4395  HN  GLU C 307     -71.905  78.219 -45.191  1.00151.33           H  
ATOM   4396  CA  GLU C 307     -72.540  79.367 -43.438  1.00140.43           C  
ATOM   4397  HA  GLU C 307     -73.540  79.580 -43.060  1.00151.33           H  
ATOM   4398  CB  GLU C 307     -71.708  78.884 -42.242  1.00162.79           C  
ATOM   4399  HB1 GLU C 307     -71.156  79.740 -41.853  1.00151.33           H  
ATOM   4400  HB2 GLU C 307     -72.399  78.520 -41.481  1.00151.33           H  
ATOM   4401  CG  GLU C 307     -70.707  77.778 -42.527  1.00158.32           C  
ATOM   4402  HG1 GLU C 307     -71.247  76.895 -42.869  1.00151.33           H  
ATOM   4403  HG2 GLU C 307     -70.026  78.113 -43.309  1.00151.33           H  
ATOM   4404  CD  GLU C 307     -69.895  77.410 -41.295  1.00159.12           C  
ATOM   4405  OE1 GLU C 307     -69.439  78.334 -40.589  1.00162.02           O  
ATOM   4406  OE2 GLU C 307     -69.720  76.202 -41.027  1.00157.59           O  
ATOM   4407  C   GLU C 307     -72.000  80.665 -43.996  1.00140.53           C  
ATOM   4408  O   GLU C 307     -72.635  81.714 -43.899  1.00144.18           O  
ATOM   4409  N   TYR C 308     -70.816  80.551 -44.593  1.00137.75           N  
ATOM   4410  HN  TYR C 308     -70.523  79.584 -44.946  1.00138.81           H  
ATOM   4411  CA  TYR C 308     -69.896  81.659 -44.795  1.00137.87           C  
ATOM   4412  HA  TYR C 308     -69.443  81.910 -43.836  1.00138.81           H  
ATOM   4413  CB  TYR C 308     -68.783  81.233 -45.761  1.00144.35           C  
ATOM   4414  HB1 TYR C 308     -69.172  81.292 -46.777  1.00138.81           H  
ATOM   4415  HB2 TYR C 308     -67.950  81.928 -45.650  1.00138.81           H  
ATOM   4416  CG  TYR C 308     -68.262  79.827 -45.533  1.00141.14           C  
ATOM   4417  CD1 TYR C 308     -67.356  79.556 -44.515  1.00141.47           C  
ATOM   4418  HD1 TYR C 308     -67.017  80.367 -43.870  1.00138.81           H  
ATOM   4419  CE1 TYR C 308     -66.877  78.276 -44.305  1.00138.80           C  
ATOM   4420  HE1 TYR C 308     -66.170  78.081 -43.499  1.00138.81           H  
ATOM   4421  CZ  TYR C 308     -67.299  77.248 -45.121  1.00135.93           C  
ATOM   4422  OH  TYR C 308     -66.826  75.972 -44.916  1.00133.76           O  
ATOM   4423  HH  TYR C 308     -65.781  75.965 -45.018  1.00138.81           H  
ATOM   4424  CD2 TYR C 308     -68.670  78.774 -46.343  1.00138.24           C  
ATOM   4425  HD2 TYR C 308     -69.376  78.963 -47.152  1.00138.81           H  
ATOM   4426  CE2 TYR C 308     -68.195  77.490 -46.140  1.00135.74           C  
ATOM   4427  HE2 TYR C 308     -68.528  76.675 -46.782  1.00138.81           H  
ATOM   4428  C   TYR C 308     -70.586  82.897 -45.339  1.00140.63           C  
ATOM   4429  O   TYR C 308     -71.397  82.823 -46.264  1.00140.04           O  
ATOM   4430  N   THR C 309     -70.266  84.033 -44.730  1.00129.40           N  
ATOM   4431  HN  THR C 309     -69.542  84.013 -43.942  1.00142.12           H  
ATOM   4432  CA  THR C 309     -70.868  85.301 -45.101  1.00133.17           C  
ATOM   4433  HA  THR C 309     -71.952  85.195 -45.074  1.00142.12           H  
ATOM   4434  CB  THR C 309     -70.457  86.428 -44.134  1.00157.70           C  
ATOM   4435  HB  THR C 309     -70.833  86.197 -43.137  1.00142.12           H  
ATOM   4436  OG1 THR C 309     -71.023  87.669 -44.573  1.00160.94           O  
ATOM   4437  HG1 THR C 309     -70.673  87.892 -45.537  1.00142.12           H  
ATOM   4438  CG2 THR C 309     -68.941  86.559 -44.077  1.00156.23           C  
ATOM   4439 1HG2 THR C 309     -68.671  87.360 -43.389  1.00142.12           H  
ATOM   4440 2HG2 THR C 309     -68.558  86.790 -45.071  1.00142.12           H  
ATOM   4441 3HG2 THR C 309     -68.508  85.621 -43.730  1.00142.12           H  
ATOM   4442  C   THR C 309     -70.450  85.668 -46.514  1.00130.80           C  
ATOM   4443  O   THR C 309     -69.459  85.147 -47.027  1.00126.57           O  
ATOM   4444  N   TRP C 310     -71.219  86.559 -47.135  1.00140.70           N  
ATOM   4445  HN  TRP C 310     -72.040  86.988 -46.600  1.00173.33           H  
ATOM   4446  CA  TRP C 310     -70.990  86.976 -48.514  1.00138.69           C  
ATOM   4447  HA  TRP C 310     -71.260  86.152 -49.175  1.00173.33           H  
ATOM   4448  CB  TRP C 310     -71.854  88.187 -48.867  1.00180.85           C  
ATOM   4449  HB1 TRP C 310     -71.363  89.080 -48.480  1.00173.33           H  
ATOM   4450  HB2 TRP C 310     -71.923  88.251 -49.953  1.00173.33           H  
ATOM   4451  CG  TRP C 310     -73.238  88.141 -48.315  1.00184.85           C  
ATOM   4452  CD1 TRP C 310     -73.624  88.477 -47.051  1.00188.72           C  
ATOM   4453  HD1 TRP C 310     -72.953  88.823 -46.265  1.00173.33           H  
ATOM   4454  NE1 TRP C 310     -74.980  88.316 -46.911  1.00192.04           N  
ATOM   4455  HE1 TRP C 310     -75.540  88.504 -46.019  1.00173.33           H  
ATOM   4456  CE2 TRP C 310     -75.499  87.875 -48.101  1.00190.48           C  
ATOM   4457  CD2 TRP C 310     -74.430  87.756 -49.011  1.00185.93           C  
ATOM   4458  CE3 TRP C 310     -74.697  87.318 -50.312  1.00183.86           C  
ATOM   4459  HE3 TRP C 310     -73.892  87.215 -51.040  1.00173.33           H  
ATOM   4460  CZ3 TRP C 310     -76.003  87.018 -50.656  1.00186.52           C  
ATOM   4461  HZ3 TRP C 310     -76.226  86.675 -51.667  1.00173.33           H  
ATOM   4462  CZ2 TRP C 310     -76.814  87.573 -48.449  1.00193.06           C  
ATOM   4463  HZ2 TRP C 310     -77.627  87.672 -47.730  1.00173.33           H  
ATOM   4464  CH2 TRP C 310     -77.044  87.147 -49.728  1.00191.08           C  
ATOM   4465  HH2 TRP C 310     -78.062  86.902 -50.032  1.00173.33           H  
ATOM   4466  C   TRP C 310     -69.532  87.332 -48.754  1.00136.72           C  
ATOM   4467  O   TRP C 310     -69.004  87.075 -49.827  1.00133.18           O  
ATOM   4468  N   LEU C 311     -68.907  87.952 -47.756  1.00147.32           N  
ATOM   4469  HN  LEU C 311     -69.475  88.240 -46.896  1.00145.38           H  
ATOM   4470  CA  LEU C 311     -67.479  88.256 -47.785  1.00146.36           C  
ATOM   4471  HA  LEU C 311     -67.297  89.036 -48.524  1.00145.38           H  
ATOM   4472  CB  LEU C 311     -67.025  88.755 -46.410  1.00145.22           C  
ATOM   4473  HB1 LEU C 311     -67.668  89.592 -46.139  1.00145.38           H  
ATOM   4474  HB2 LEU C 311     -67.173  87.939 -45.703  1.00145.38           H  
ATOM   4475  CG  LEU C 311     -65.576  89.227 -46.267  1.00146.28           C  
ATOM   4476  HG  LEU C 311     -64.938  88.539 -46.822  1.00145.38           H  
ATOM   4477  CD1 LEU C 311     -65.401  90.615 -46.858  1.00148.54           C  
ATOM   4478 1HD1 LEU C 311     -64.364  90.930 -46.745  1.00145.38           H  
ATOM   4479 2HD1 LEU C 311     -66.052  91.317 -46.337  1.00145.38           H  
ATOM   4480 3HD1 LEU C 311     -65.661  90.595 -47.916  1.00145.38           H  
ATOM   4481  CD2 LEU C 311     -65.142  89.205 -44.811  1.00150.26           C  
ATOM   4482 1HD2 LEU C 311     -64.109  89.544 -44.734  1.00145.38           H  
ATOM   4483 2HD2 LEU C 311     -65.220  88.189 -44.423  1.00145.38           H  
ATOM   4484 3HD2 LEU C 311     -65.785  89.866 -44.230  1.00145.38           H  
ATOM   4485  C   LEU C 311     -66.684  87.012 -48.170  1.00141.07           C  
ATOM   4486  O   LEU C 311     -66.036  86.959 -49.225  1.00138.03           O  
ATOM   4487  N   GLU C 312     -66.757  86.008 -47.305  1.00139.71           N  
ATOM   4488  HN  GLU C 312     -67.359  86.123 -46.428  1.00151.65           H  
ATOM   4489  CA  GLU C 312     -66.045  84.757 -47.511  1.00134.97           C  
ATOM   4490  HA  GLU C 312     -64.983  84.993 -47.586  1.00151.65           H  
ATOM   4491  CB  GLU C 312     -66.229  83.846 -46.295  1.00161.42           C  
ATOM   4492  HB1 GLU C 312     -67.296  83.690 -46.136  1.00151.65           H  
ATOM   4493  HB2 GLU C 312     -65.748  82.890 -46.501  1.00151.65           H  
ATOM   4494  CG  GLU C 312     -65.628  84.428 -45.022  1.00166.24           C  
ATOM   4495  HG1 GLU C 312     -64.542  84.425 -45.118  1.00151.65           H  
ATOM   4496  HG2 GLU C 312     -65.981  85.453 -44.909  1.00151.65           H  
ATOM   4497  CD  GLU C 312     -66.004  83.649 -43.778  1.00167.80           C  
ATOM   4498  OE1 GLU C 312     -67.098  83.050 -43.759  1.00167.05           O  
ATOM   4499  OE2 GLU C 312     -65.205  83.637 -42.818  1.00170.05           O  
ATOM   4500  C   GLU C 312     -66.454  84.054 -48.808  1.00130.79           C  
ATOM   4501  O   GLU C 312     -65.616  83.465 -49.486  1.00126.84           O  
ATOM   4502  N   ALA C 313     -67.733  84.138 -49.164  1.00133.09           N  
ATOM   4503  HN  ALA C 313     -68.414  84.684 -48.545  1.00127.83           H  
ATOM   4504  CA  ALA C 313     -68.229  83.500 -50.383  1.00130.61           C  
ATOM   4505  HA  ALA C 313     -67.912  82.457 -50.369  1.00127.83           H  
ATOM   4506  CB  ALA C 313     -69.743  83.528 -50.415  1.00119.79           C  
ATOM   4507  HB1 ALA C 313     -70.097  83.049 -51.328  1.00127.83           H  
ATOM   4508  HB2 ALA C 313     -70.088  84.562 -50.390  1.00127.83           H  
ATOM   4509  HB3 ALA C 313     -70.135  82.993 -49.550  1.00127.83           H  
ATOM   4510  C   ALA C 313     -67.661  84.148 -51.644  1.00129.38           C  
ATOM   4511  O   ALA C 313     -67.391  83.472 -52.636  1.00126.27           O  
ATOM   4512  N   VAL C 314     -67.491  85.463 -51.596  1.00120.57           N  
ATOM   4513  HN  VAL C 314     -67.790  85.990 -50.714  1.00118.39           H  
ATOM   4514  CA  VAL C 314     -66.913  86.215 -52.700  1.00119.87           C  
ATOM   4515  HA  VAL C 314     -67.393  85.890 -53.623  1.00118.39           H  
ATOM   4516  CB  VAL C 314     -67.157  87.733 -52.535  1.00118.44           C  
ATOM   4517  HB  VAL C 314     -67.340  87.932 -51.479  1.00118.39           H  
ATOM   4518  CG1 VAL C 314     -65.937  88.550 -52.965  1.00118.07           C  
ATOM   4519 1HG1 VAL C 314     -66.146  89.612 -52.835  1.00118.39           H  
ATOM   4520 2HG1 VAL C 314     -65.716  88.350 -54.013  1.00118.39           H  
ATOM   4521 3HG1 VAL C 314     -65.079  88.272 -52.353  1.00118.39           H  
ATOM   4522  CG2 VAL C 314     -68.393  88.152 -53.313  1.00121.23           C  
ATOM   4523 1HG2 VAL C 314     -68.555  89.223 -53.190  1.00118.39           H  
ATOM   4524 2HG2 VAL C 314     -69.260  87.608 -52.938  1.00118.39           H  
ATOM   4525 3HG2 VAL C 314     -68.252  87.926 -54.370  1.00118.39           H  
ATOM   4526  C   VAL C 314     -65.425  85.918 -52.807  1.00116.72           C  
ATOM   4527  O   VAL C 314     -64.897  85.734 -53.910  1.00113.83           O  
ATOM   4528  N   ILE C 315     -64.758  85.846 -51.621  1.00118.04           N  
ATOM   4529  HN  ILE C 315     -65.263  86.053 -50.701  1.00115.29           H  
ATOM   4530  CA  ILE C 315     -63.343  85.482 -51.623  1.00116.19           C  
ATOM   4531  HA  ILE C 315     -62.807  86.207 -52.236  1.00115.29           H  
ATOM   4532  CB  ILE C 315     -62.741  85.514 -50.207  1.00114.47           C  
ATOM   4533  HB  ILE C 315     -63.334  84.871 -49.557  1.00115.29           H  
ATOM   4534  CG2 ILE C 315     -61.314  85.005 -50.230  1.00111.57           C  
ATOM   4535 1HG2 ILE C 315     -60.901  85.033 -49.222  1.00115.29           H  
ATOM   4536 2HG2 ILE C 315     -60.713  85.635 -50.886  1.00115.29           H  
ATOM   4537 3HG2 ILE C 315     -61.299  83.980 -50.599  1.00115.29           H  
ATOM   4538  CG1 ILE C 315     -62.766  86.936 -49.650  1.00121.34           C  
ATOM   4539 1HG1 ILE C 315     -63.799  87.284 -49.636  1.00115.29           H  
ATOM   4540 2HG1 ILE C 315     -62.375  86.916 -48.633  1.00115.29           H  
ATOM   4541  CD1 ILE C 315     -61.947  87.905 -50.458  1.00122.39           C  
ATOM   4542 1HD1 ILE C 315     -62.008  88.896 -50.008  1.00115.29           H  
ATOM   4543 2HD1 ILE C 315     -62.331  87.945 -51.477  1.00115.29           H  
ATOM   4544 3HD1 ILE C 315     -60.908  87.577 -50.475  1.00115.29           H  
ATOM   4545  C   ILE C 315     -63.140  84.099 -52.236  1.00110.49           C  
ATOM   4546  O   ILE C 315     -62.197  83.879 -52.996  1.00107.81           O  
ATOM   4547  N   PHE C 316     -64.041  83.178 -51.909  1.00125.96           N  
ATOM   4548  HN  PHE C 316     -64.810  83.430 -51.209  1.00118.24           H  
ATOM   4549  CA  PHE C 316     -64.014  81.839 -52.474  1.00120.86           C  
ATOM   4550  HA  PHE C 316     -63.031  81.398 -52.305  1.00118.24           H  
ATOM   4551  CB  PHE C 316     -65.077  80.960 -51.822  1.00111.91           C  
ATOM   4552  HB1 PHE C 316     -66.050  81.423 -51.985  1.00118.24           H  
ATOM   4553  HB2 PHE C 316     -65.054  79.982 -52.303  1.00118.24           H  
ATOM   4554  CG  PHE C 316     -64.893  80.763 -50.351  1.00114.56           C  
ATOM   4555  CD1 PHE C 316     -63.673  80.984 -49.750  1.00115.76           C  
ATOM   4556  HD1 PHE C 316     -62.827  81.313 -50.353  1.00118.24           H  
ATOM   4557  CE1 PHE C 316     -63.512  80.793 -48.394  1.00119.05           C  
ATOM   4558  HE1 PHE C 316     -62.541  80.969 -47.931  1.00118.24           H  
ATOM   4559  CZ  PHE C 316     -64.579  80.379 -47.623  1.00121.18           C  
ATOM   4560  HZ  PHE C 316     -64.452  80.228 -46.551  1.00118.24           H  
ATOM   4561  CD2 PHE C 316     -65.954  80.349 -49.565  1.00116.83           C  
ATOM   4562  HD2 PHE C 316     -66.926  80.171 -50.025  1.00118.24           H  
ATOM   4563  CE2 PHE C 316     -65.799  80.158 -48.209  1.00120.05           C  
ATOM   4564  HE2 PHE C 316     -66.645  79.832 -47.603  1.00118.24           H  
ATOM   4565  C   PHE C 316     -64.291  81.885 -53.970  1.00118.87           C  
ATOM   4566  O   PHE C 316     -63.726  81.107 -54.734  1.00115.65           O  
ATOM   4567  N   LEU C 317     -65.183  82.779 -54.382  1.00111.01           N  
ATOM   4568  HN  LEU C 317     -65.646  83.426 -53.666  1.00106.55           H  
ATOM   4569  CA  LEU C 317     -65.544  82.897 -55.791  1.00110.67           C  
ATOM   4570  HA  LEU C 317     -65.857  81.917 -56.150  1.00106.55           H  
ATOM   4571  CB  LEU C 317     -66.706  83.871 -55.971  1.00102.82           C  
ATOM   4572  HB1 LEU C 317     -67.620  83.365 -55.660  1.00106.55           H  
ATOM   4573  HB2 LEU C 317     -66.528  84.730 -55.324  1.00106.55           H  
ATOM   4574  CG  LEU C 317     -66.914  84.388 -57.393  1.00103.41           C  
ATOM   4575  HG  LEU C 317     -66.001  84.887 -57.717  1.00106.55           H  
ATOM   4576  CD1 LEU C 317     -67.208  83.257 -58.348  1.00101.21           C  
ATOM   4577 1HD1 LEU C 317     -67.351  83.656 -59.352  1.00106.55           H  
ATOM   4578 2HD1 LEU C 317     -68.113  82.739 -58.031  1.00106.55           H  
ATOM   4579 3HD1 LEU C 317     -66.372  82.557 -58.352  1.00106.55           H  
ATOM   4580  CD2 LEU C 317     -68.042  85.393 -57.407  1.00108.08           C  
ATOM   4581 1HD2 LEU C 317     -68.189  85.761 -58.422  1.00106.55           H  
ATOM   4582 2HD2 LEU C 317     -67.794  86.228 -56.751  1.00106.55           H  
ATOM   4583 3HD2 LEU C 317     -68.958  84.917 -57.058  1.00106.55           H  
ATOM   4584  C   LEU C 317     -64.355  83.355 -56.620  1.00108.84           C  
ATOM   4585  O   LEU C 317     -64.008  82.726 -57.619  1.00106.33           O  
ATOM   4586  N   ILE C 318     -63.744  84.460 -56.207  1.00115.48           N  
ATOM   4587  HN  ILE C 318     -64.139  85.001 -55.373  1.00112.41           H  
ATOM   4588  CA  ILE C 318     -62.546  84.944 -56.873  1.00114.27           C  
ATOM   4589  HA  ILE C 318     -62.781  85.141 -57.919  1.00112.41           H  
ATOM   4590  CB  ILE C 318     -62.013  86.234 -56.235  1.00109.85           C  
ATOM   4591  HB  ILE C 318     -61.645  86.004 -55.235  1.00112.41           H  
ATOM   4592  CG2 ILE C 318     -60.874  86.783 -57.055  1.00109.01           C  
ATOM   4593 1HG2 ILE C 318     -60.502  87.698 -56.595  1.00112.41           H  
ATOM   4594 2HG2 ILE C 318     -61.224  87.001 -58.064  1.00112.41           H  
ATOM   4595 3HG2 ILE C 318     -60.071  86.048 -57.100  1.00112.41           H  
ATOM   4596  CG1 ILE C 318     -63.116  87.287 -56.123  1.00114.26           C  
ATOM   4597 1HG1 ILE C 318     -63.490  87.504 -57.124  1.00112.41           H  
ATOM   4598 2HG1 ILE C 318     -63.922  86.880 -55.513  1.00112.41           H  
ATOM   4599  CD1 ILE C 318     -62.644  88.586 -55.493  1.00117.87           C  
ATOM   4600 1HD1 ILE C 318     -63.475  89.289 -55.443  1.00112.41           H  
ATOM   4601 2HD1 ILE C 318     -61.843  89.013 -56.096  1.00112.41           H  
ATOM   4602 3HD1 ILE C 318     -62.275  88.389 -54.486  1.00112.41           H  
ATOM   4603  C   ILE C 318     -61.469  83.868 -56.806  1.00110.52           C  
ATOM   4604  O   ILE C 318     -60.794  83.596 -57.795  1.00108.02           O  
ATOM   4605  N   GLY C 319     -61.332  83.244 -55.638  1.00103.87           N  
ATOM   4606  HN  GLY C 319     -61.939  83.550 -54.812  1.00 99.65           H  
ATOM   4607  CA  GLY C 319     -60.383  82.160 -55.451  1.00100.83           C  
ATOM   4608  HA1 GLY C 319     -59.378  82.579 -55.499  1.00 99.65           H  
ATOM   4609  HA2 GLY C 319     -60.551  81.730 -54.464  1.00 99.65           H  
ATOM   4610  C   GLY C 319     -60.477  81.039 -56.477  1.00 98.01           C  
ATOM   4611  O   GLY C 319     -59.506  80.756 -57.175  1.00 95.89           O  
ATOM   4612  N   ILE C 320     -61.643  80.407 -56.573  1.00114.45           N  
ATOM   4613  HN  ILE C 320     -62.456  80.722 -55.952  1.00105.76           H  
ATOM   4614  CA  ILE C 320     -61.850  79.294 -57.502  1.00112.39           C  
ATOM   4615  HA  ILE C 320     -61.116  78.524 -57.264  1.00105.76           H  
ATOM   4616  CB  ILE C 320     -63.249  78.677 -57.321  1.00 99.10           C  
ATOM   4617  HB  ILE C 320     -63.987  79.479 -57.337  1.00105.76           H  
ATOM   4618  CG2 ILE C 320     -63.573  77.696 -58.444  1.00 97.95           C  
ATOM   4619 1HG2 ILE C 320     -64.567  77.278 -58.287  1.00105.76           H  
ATOM   4620 2HG2 ILE C 320     -62.838  76.891 -58.448  1.00105.76           H  
ATOM   4621 3HG2 ILE C 320     -63.546  78.217 -59.401  1.00105.76           H  
ATOM   4622  CG1 ILE C 320     -63.324  77.975 -55.970  1.00 99.29           C  
ATOM   4623 1HG1 ILE C 320     -62.841  77.002 -56.059  1.00105.76           H  
ATOM   4624 2HG1 ILE C 320     -62.791  78.580 -55.236  1.00105.76           H  
ATOM   4625  CD1 ILE C 320     -64.719  77.769 -55.490  1.00101.69           C  
ATOM   4626 1HD1 ILE C 320     -64.701  77.265 -54.524  1.00105.76           H  
ATOM   4627 2HD1 ILE C 320     -65.264  77.157 -56.208  1.00105.76           H  
ATOM   4628 3HD1 ILE C 320     -65.214  78.734 -55.386  1.00105.76           H  
ATOM   4629  C   ILE C 320     -61.645  79.692 -58.961  1.00111.70           C  
ATOM   4630  O   ILE C 320     -61.109  78.920 -59.756  1.00109.54           O  
ATOM   4631  N   ILE C 321     -62.062  80.901 -59.310  1.00 98.21           N  
ATOM   4632  HN  ILE C 321     -62.497  81.547 -58.576  1.00 94.68           H  
ATOM   4633  CA  ILE C 321     -61.931  81.353 -60.684  1.00 98.14           C  
ATOM   4634  HA  ILE C 321     -62.311  80.559 -61.326  1.00 94.68           H  
ATOM   4635  CB  ILE C 321     -62.779  82.593 -60.942  1.00 90.85           C  
ATOM   4636  HB  ILE C 321     -62.605  83.313 -60.142  1.00 94.68           H  
ATOM   4637  CG2 ILE C 321     -62.403  83.227 -62.262  1.00 91.02           C  
ATOM   4638 1HG2 ILE C 321     -63.019  84.111 -62.430  1.00 94.68           H  
ATOM   4639 2HG2 ILE C 321     -62.567  82.512 -63.069  1.00 94.68           H  
ATOM   4640 3HG2 ILE C 321     -61.352  83.516 -62.241  1.00 94.68           H  
ATOM   4641  CG1 ILE C 321     -64.248  82.174 -60.921  1.00 92.70           C  
ATOM   4642 1HG1 ILE C 321     -64.330  81.200 -61.403  1.00 94.68           H  
ATOM   4643 2HG1 ILE C 321     -64.563  82.093 -59.881  1.00 94.68           H  
ATOM   4644  CD1 ILE C 321     -65.167  83.109 -61.610  1.00 96.00           C  
ATOM   4645 1HD1 ILE C 321     -66.187  82.731 -61.544  1.00 94.68           H  
ATOM   4646 2HD1 ILE C 321     -64.879  83.196 -62.658  1.00 94.68           H  
ATOM   4647 3HD1 ILE C 321     -65.112  84.089 -61.136  1.00 94.68           H  
ATOM   4648  C   ILE C 321     -60.471  81.572 -61.048  1.00 96.25           C  
ATOM   4649  O   ILE C 321     -59.956  80.934 -61.962  1.00 94.27           O  
ATOM   4650  N   VAL C 322     -59.802  82.445 -60.305  1.00105.38           N  
ATOM   4651  HN  VAL C 322     -60.327  82.984 -59.544  1.00 96.78           H  
ATOM   4652  CA  VAL C 322     -58.376  82.696 -60.489  1.00104.19           C  
ATOM   4653  HA  VAL C 322     -58.250  83.166 -61.464  1.00 96.78           H  
ATOM   4654  CB  VAL C 322     -57.865  83.693 -59.424  1.00 88.38           C  
ATOM   4655  HB  VAL C 322     -58.340  83.449 -58.474  1.00 96.78           H  
ATOM   4656  CG1 VAL C 322     -56.366  83.591 -59.242  1.00 87.09           C  
ATOM   4657 1HG1 VAL C 322     -56.042  84.306 -58.486  1.00 96.78           H  
ATOM   4658 2HG1 VAL C 322     -55.869  83.811 -60.187  1.00 96.78           H  
ATOM   4659 3HG1 VAL C 322     -56.106  82.582 -58.922  1.00 96.78           H  
ATOM   4660  CG2 VAL C 322     -58.268  85.104 -59.805  1.00 91.51           C  
ATOM   4661 1HG2 VAL C 322     -57.905  85.802 -59.051  1.00 96.78           H  
ATOM   4662 2HG2 VAL C 322     -59.354  85.168 -59.866  1.00 96.78           H  
ATOM   4663 3HG2 VAL C 322     -57.835  85.357 -60.772  1.00 96.78           H  
ATOM   4664  C   VAL C 322     -57.541  81.407 -60.487  1.00101.18           C  
ATOM   4665  O   VAL C 322     -56.554  81.294 -61.217  1.00 99.75           O  
ATOM   4666  N   ALA C 323     -57.963  80.427 -59.695  1.00 94.28           N  
ATOM   4667  HN  ALA C 323     -58.850  80.570 -59.114  1.00 89.62           H  
ATOM   4668  CA  ALA C 323     -57.243  79.158 -59.599  1.00 91.95           C  
ATOM   4669  HA  ALA C 323     -56.189  79.382 -59.434  1.00 89.62           H  
ATOM   4670  CB  ALA C 323     -57.744  78.353 -58.407  1.00 82.80           C  
ATOM   4671  HB1 ALA C 323     -57.199  77.411 -58.349  1.00 89.62           H  
ATOM   4672  HB2 ALA C 323     -58.808  78.149 -58.527  1.00 89.62           H  
ATOM   4673  HB3 ALA C 323     -57.584  78.922 -57.491  1.00 89.62           H  
ATOM   4674  C   ALA C 323     -57.353  78.336 -60.878  1.00 90.41           C  
ATOM   4675  O   ALA C 323     -56.492  77.501 -61.179  1.00 88.67           O  
ATOM   4676  N   ASN C 324     -58.422  78.582 -61.624  1.00102.06           N  
ATOM   4677  HN  ASN C 324     -59.110  79.341 -61.315  1.00102.17           H  
ATOM   4678  CA  ASN C 324     -58.683  77.850 -62.846  1.00101.31           C  
ATOM   4679  HA  ASN C 324     -58.487  76.793 -62.664  1.00102.17           H  
ATOM   4680  CB  ASN C 324     -60.142  78.006 -63.255  1.00103.35           C  
ATOM   4681  HB1 ASN C 324     -60.639  78.656 -62.535  1.00102.17           H  
ATOM   4682  HB2 ASN C 324     -60.181  78.461 -64.245  1.00102.17           H  
ATOM   4683  CG  ASN C 324     -60.868  76.692 -63.300  1.00103.33           C  
ATOM   4684  OD1 ASN C 324     -61.641  76.367 -62.400  1.00104.34           O  
ATOM   4685  ND2 ASN C 324     -60.614  75.912 -64.343  1.00102.56           N  
ATOM   4686 1HD2 ASN C 324     -59.923  76.232 -65.095  1.00102.17           H  
ATOM   4687 2HD2 ASN C 324     -61.100  74.963 -64.432  1.00102.17           H  
ATOM   4688  C   ASN C 324     -57.797  78.313 -63.984  1.00100.59           C  
ATOM   4689  O   ASN C 324     -57.701  77.633 -65.000  1.00 99.84           O  
ATOM   4690  N   VAL C 325     -57.164  79.470 -63.802  1.00 98.69           N  
ATOM   4691  HN  VAL C 325     -57.261  79.965 -62.859  1.00 88.67           H  
ATOM   4692  CA  VAL C 325     -56.346  80.088 -64.834  1.00 98.54           C  
ATOM   4693  HA  VAL C 325     -56.812  79.906 -65.802  1.00 88.67           H  
ATOM   4694  CB  VAL C 325     -56.232  81.593 -64.626  1.00 76.07           C  
ATOM   4695  HB  VAL C 325     -55.883  81.791 -63.613  1.00 88.67           H  
ATOM   4696  CG1 VAL C 325     -55.263  82.138 -65.590  1.00 75.96           C  
ATOM   4697 1HG1 VAL C 325     -55.175  83.215 -65.448  1.00 88.67           H  
ATOM   4698 2HG1 VAL C 325     -55.604  81.932 -66.605  1.00 88.67           H  
ATOM   4699 3HG1 VAL C 325     -54.291  81.671 -65.432  1.00 88.67           H  
ATOM   4700  CG2 VAL C 325     -57.576  82.251 -64.829  1.00 78.44           C  
ATOM   4701 1HG2 VAL C 325     -57.481  83.326 -64.678  1.00 88.67           H  
ATOM   4702 2HG2 VAL C 325     -58.291  81.846 -64.114  1.00 88.67           H  
ATOM   4703 3HG2 VAL C 325     -57.927  82.057 -65.843  1.00 88.67           H  
ATOM   4704  C   VAL C 325     -54.949  79.498 -64.852  1.00 96.62           C  
ATOM   4705  O   VAL C 325     -54.272  79.487 -63.819  1.00 96.37           O  
ATOM   4706  N   PRO C 326     -54.537  78.945 -66.003  1.00 87.68           N  
ATOM   4707  CD  PRO C 326     -55.481  78.408 -66.999  1.00 88.27           C  
ATOM   4708  HD1 PRO C 326     -55.618  79.102 -67.828  1.00 87.03           H  
ATOM   4709  HD2 PRO C 326     -56.448  78.186 -66.548  1.00 87.03           H  
ATOM   4710  CA  PRO C 326     -53.177  78.445 -66.249  1.00 86.27           C  
ATOM   4711  HA  PRO C 326     -52.850  77.834 -65.408  1.00 87.03           H  
ATOM   4712  CB  PRO C 326     -53.354  77.569 -67.487  1.00 85.93           C  
ATOM   4713  HB1 PRO C 326     -53.136  78.132 -68.395  1.00 87.03           H  
ATOM   4714  HB2 PRO C 326     -52.707  76.693 -67.438  1.00 87.03           H  
ATOM   4715  CG  PRO C 326     -54.796  77.168 -67.442  1.00 86.69           C  
ATOM   4716  HG1 PRO C 326     -55.146  76.859 -68.427  1.00 87.03           H  
ATOM   4717  HG2 PRO C 326     -54.954  76.359 -66.729  1.00 87.03           H  
ATOM   4718  C   PRO C 326     -52.142  79.530 -66.533  1.00 86.92           C  
ATOM   4719  O   PRO C 326     -52.044  80.001 -67.662  1.00 87.43           O  
ATOM   4720  N   GLU C 327     -51.359  79.884 -65.524  1.00 90.47           N  
ATOM   4721  HN  GLU C 327     -51.439  79.355 -64.597  1.00106.51           H  
ATOM   4722  CA  GLU C 327     -50.397  80.964 -65.633  1.00 91.81           C  
ATOM   4723  HA  GLU C 327     -50.848  81.801 -66.166  1.00106.51           H  
ATOM   4724  CB  GLU C 327     -49.978  81.415 -64.239  1.00119.10           C  
ATOM   4725  HB1 GLU C 327     -49.114  80.830 -63.924  1.00106.51           H  
ATOM   4726  HB2 GLU C 327     -49.709  82.471 -64.276  1.00106.51           H  
ATOM   4727  CG  GLU C 327     -51.092  81.228 -63.229  1.00118.13           C  
ATOM   4728  HG1 GLU C 327     -51.265  82.179 -62.725  1.00106.51           H  
ATOM   4729  HG2 GLU C 327     -51.995  80.929 -63.762  1.00106.51           H  
ATOM   4730  CD  GLU C 327     -50.784  80.184 -62.188  1.00117.56           C  
ATOM   4731  OE1 GLU C 327     -49.587  79.911 -61.975  1.00118.86           O  
ATOM   4732  OE2 GLU C 327     -51.737  79.644 -61.581  1.00116.51           O  
ATOM   4733  C   GLU C 327     -49.190  80.474 -66.393  1.00 92.09           C  
ATOM   4734  O   GLU C 327     -48.561  81.229 -67.123  1.00 94.07           O  
ATOM   4735  N   GLY C 328     -48.869  79.198 -66.218  1.00102.79           N  
ATOM   4736  HN  GLY C 328     -49.504  78.573 -65.626  1.00102.92           H  
ATOM   4737  CA  GLY C 328     -47.675  78.638 -66.815  1.00103.18           C  
ATOM   4738  HA1 GLY C 328     -46.837  79.311 -66.633  1.00102.92           H  
ATOM   4739  HA2 GLY C 328     -47.470  77.670 -66.359  1.00102.92           H  
ATOM   4740  C   GLY C 328     -47.845  78.455 -68.305  1.00102.06           C  
ATOM   4741  O   GLY C 328     -46.928  78.695 -69.086  1.00103.66           O  
ATOM   4742  N   LEU C 329     -49.048  78.054 -68.699  1.00 96.05           N  
ATOM   4743  HN  LEU C 329     -49.847  78.033 -67.987  1.00 93.79           H  
ATOM   4744  CA  LEU C 329     -49.313  77.642 -70.070  1.00 95.93           C  
ATOM   4745  HA  LEU C 329     -48.572  76.886 -70.329  1.00 93.79           H  
ATOM   4746  CB  LEU C 329     -50.684  76.981 -70.159  1.00 90.62           C  
ATOM   4747  HB1 LEU C 329     -50.736  76.236 -69.365  1.00 93.79           H  
ATOM   4748  HB2 LEU C 329     -51.429  77.756 -69.979  1.00 93.79           H  
ATOM   4749  CG  LEU C 329     -51.063  76.283 -71.460  1.00 90.93           C  
ATOM   4750  HG  LEU C 329     -50.567  76.791 -72.287  1.00 93.79           H  
ATOM   4751  CD1 LEU C 329     -50.637  74.831 -71.456  1.00 90.17           C  
ATOM   4752 1HD1 LEU C 329     -50.923  74.365 -72.399  1.00 93.79           H  
ATOM   4753 2HD1 LEU C 329     -51.125  74.311 -70.632  1.00 93.79           H  
ATOM   4754 3HD1 LEU C 329     -49.555  74.769 -71.335  1.00 93.79           H  
ATOM   4755  CD2 LEU C 329     -52.544  76.408 -71.639  1.00 91.98           C  
ATOM   4756 1HD2 LEU C 329     -52.841  75.916 -72.565  1.00 93.79           H  
ATOM   4757 2HD2 LEU C 329     -52.817  77.462 -71.685  1.00 93.79           H  
ATOM   4758 3HD2 LEU C 329     -53.053  75.937 -70.798  1.00 93.79           H  
ATOM   4759  C   LEU C 329     -49.188  78.770 -71.096  1.00 97.17           C  
ATOM   4760  O   LEU C 329     -49.132  78.523 -72.301  1.00 97.44           O  
ATOM   4761  N   LEU C 330     -49.140  80.008 -70.623  1.00 94.34           N  
ATOM   4762  HN  LEU C 330     -49.281  80.183 -69.577  1.00 94.76           H  
ATOM   4763  CA  LEU C 330     -48.896  81.131 -71.518  1.00 96.22           C  
ATOM   4764  HA  LEU C 330     -49.503  81.006 -72.415  1.00 94.76           H  
ATOM   4765  CB  LEU C 330     -49.272  82.444 -70.848  1.00 89.81           C  
ATOM   4766  HB1 LEU C 330     -50.349  82.453 -70.678  1.00 94.76           H  
ATOM   4767  HB2 LEU C 330     -48.752  82.509 -69.892  1.00 94.76           H  
ATOM   4768  CG  LEU C 330     -48.901  83.660 -71.689  1.00 92.32           C  
ATOM   4769  HG  LEU C 330     -47.938  83.470 -72.163  1.00 94.76           H  
ATOM   4770  CD1 LEU C 330     -49.933  83.851 -72.770  1.00 92.76           C  
ATOM   4771 1HD1 LEU C 330     -49.671  84.720 -73.374  1.00 94.76           H  
ATOM   4772 2HD1 LEU C 330     -50.911  84.007 -72.316  1.00 94.76           H  
ATOM   4773 3HD1 LEU C 330     -49.964  82.965 -73.404  1.00 94.76           H  
ATOM   4774  CD2 LEU C 330     -48.774  84.897 -70.830  1.00 94.77           C  
ATOM   4775 1HD2 LEU C 330     -48.509  85.749 -71.456  1.00 94.76           H  
ATOM   4776 2HD2 LEU C 330     -47.998  84.742 -70.081  1.00 94.76           H  
ATOM   4777 3HD2 LEU C 330     -49.724  85.094 -70.333  1.00 94.76           H  
ATOM   4778  C   LEU C 330     -47.426  81.160 -71.918  1.00 98.37           C  
ATOM   4779  O   LEU C 330     -47.082  81.432 -73.070  1.00 99.46           O  
ATOM   4780  N   ALA C 331     -46.562  80.883 -70.949  1.00 96.39           N  
ATOM   4781  HN  ALA C 331     -46.921  80.756 -69.949  1.00100.09           H  
ATOM   4782  CA  ALA C 331     -45.139  80.748 -71.214  1.00 98.27           C  
ATOM   4783  HA  ALA C 331     -44.797  81.636 -71.746  1.00100.09           H  
ATOM   4784  CB  ALA C 331     -44.372  80.635 -69.917  1.00111.19           C  
ATOM   4785  HB1 ALA C 331     -43.308  80.535 -70.131  1.00100.09           H  
ATOM   4786  HB2 ALA C 331     -44.716  79.759 -69.366  1.00100.09           H  
ATOM   4787  HB3 ALA C 331     -44.538  81.530 -69.317  1.00100.09           H  
ATOM   4788  C   ALA C 331     -44.885  79.527 -72.089  1.00 96.65           C  
ATOM   4789  O   ALA C 331     -44.283  79.641 -73.155  1.00 97.97           O  
ATOM   4790  N   THR C 332     -45.360  78.364 -71.645  1.00108.79           N  
ATOM   4791  HN  THR C 332     -45.921  78.340 -70.734  1.00100.09           H  
ATOM   4792  CA  THR C 332     -45.129  77.117 -72.379  1.00107.75           C  
ATOM   4793  HA  THR C 332     -44.047  77.005 -72.452  1.00100.09           H  
ATOM   4794  CB  THR C 332     -45.640  75.867 -71.621  1.00 89.74           C  
ATOM   4795  HB  THR C 332     -45.563  74.997 -72.274  1.00100.09           H  
ATOM   4796  OG1 THR C 332     -47.008  76.052 -71.247  1.00 87.94           O  
ATOM   4797  HG1 THR C 332     -47.090  76.893 -70.624  1.00100.09           H  
ATOM   4798  CG2 THR C 332     -44.817  75.626 -70.375  1.00 90.28           C  
ATOM   4799 1HG2 THR C 332     -45.192  74.744 -69.857  1.00100.09           H  
ATOM   4800 2HG2 THR C 332     -44.891  76.492 -69.717  1.00100.09           H  
ATOM   4801 3HG2 THR C 332     -43.775  75.469 -70.652  1.00100.09           H  
ATOM   4802  C   THR C 332     -45.655  77.110 -73.818  1.00107.64           C  
ATOM   4803  O   THR C 332     -45.090  76.422 -74.660  1.00108.46           O  
ATOM   4804  N   VAL C 333     -46.720  77.859 -74.106  1.00 87.78           N  
ATOM   4805  HN  VAL C 333     -47.254  78.350 -73.319  1.00 82.17           H  
ATOM   4806  CA  VAL C 333     -47.163  78.013 -75.494  1.00 88.41           C  
ATOM   4807  HA  VAL C 333     -47.134  77.029 -75.962  1.00 82.17           H  
ATOM   4808  CB  VAL C 333     -48.612  78.557 -75.629  1.00 71.40           C  
ATOM   4809  HB  VAL C 333     -48.784  79.299 -74.849  1.00 82.17           H  
ATOM   4810  CG1 VAL C 333     -48.803  79.210 -76.975  1.00 73.18           C  
ATOM   4811 1HG1 VAL C 333     -49.823  79.586 -77.055  1.00 82.17           H  
ATOM   4812 2HG1 VAL C 333     -48.623  78.479 -77.763  1.00 82.17           H  
ATOM   4813 3HG1 VAL C 333     -48.101  80.038 -77.081  1.00 82.17           H  
ATOM   4814  CG2 VAL C 333     -49.617  77.444 -75.474  1.00 70.87           C  
ATOM   4815 1HG2 VAL C 333     -50.625  77.847 -75.572  1.00 82.17           H  
ATOM   4816 2HG2 VAL C 333     -49.504  76.986 -74.491  1.00 82.17           H  
ATOM   4817 3HG2 VAL C 333     -49.450  76.693 -76.246  1.00 82.17           H  
ATOM   4818  C   VAL C 333     -46.197  78.916 -76.253  1.00 91.15           C  
ATOM   4819  O   VAL C 333     -45.747  78.571 -77.341  1.00 92.37           O  
ATOM   4820  N   THR C 334     -45.866  80.066 -75.675  1.00 87.37           N  
ATOM   4821  HN  THR C 334     -46.237  80.298 -74.699  1.00 95.13           H  
ATOM   4822  CA  THR C 334     -44.998  81.013 -76.368  1.00 90.46           C  
ATOM   4823  HA  THR C 334     -45.476  81.270 -77.313  1.00 95.13           H  
ATOM   4824  CB  THR C 334     -44.796  82.318 -75.577  1.00100.10           C  
ATOM   4825  HB  THR C 334     -44.734  82.094 -74.512  1.00 95.13           H  
ATOM   4826  OG1 THR C 334     -45.900  83.199 -75.818  1.00 99.68           O  
ATOM   4827  HG1 THR C 334     -45.957  83.417 -76.844  1.00 95.13           H  
ATOM   4828  CG2 THR C 334     -43.524  83.009 -76.025  1.00103.16           C  
ATOM   4829 1HG2 THR C 334     -43.392  83.931 -75.459  1.00 95.13           H  
ATOM   4830 2HG2 THR C 334     -43.592  83.243 -77.088  1.00 95.13           H  
ATOM   4831 3HG2 THR C 334     -42.672  82.351 -75.852  1.00 95.13           H  
ATOM   4832  C   THR C 334     -43.649  80.388 -76.688  1.00 91.78           C  
ATOM   4833  O   THR C 334     -43.178  80.464 -77.823  1.00 93.38           O  
ATOM   4834  N   VAL C 335     -43.051  79.732 -75.741  1.00 84.95           N  
ATOM   4835  HN  VAL C 335     -43.498  79.717 -74.769  1.00 84.62           H  
ATOM   4836  CA  VAL C 335     -41.802  79.017 -75.940  1.00 86.87           C  
ATOM   4837  HA  VAL C 335     -41.042  79.733 -76.251  1.00 84.62           H  
ATOM   4838  CB  VAL C 335     -41.334  78.348 -74.645  1.00 80.37           C  
ATOM   4839  HB  VAL C 335     -42.117  77.672 -74.302  1.00 84.62           H  
ATOM   4840  CG1 VAL C 335     -40.072  77.538 -74.894  1.00 82.08           C  
ATOM   4841 1HG1 VAL C 335     -39.752  77.068 -73.964  1.00 84.62           H  
ATOM   4842 2HG1 VAL C 335     -39.283  78.196 -75.259  1.00 84.62           H  
ATOM   4843 3HG1 VAL C 335     -40.275  76.768 -75.638  1.00 84.62           H  
ATOM   4844  CG2 VAL C 335     -41.101  79.393 -73.578  1.00 81.23           C  
ATOM   4845 1HG2 VAL C 335     -40.768  78.908 -72.660  1.00 84.62           H  
ATOM   4846 2HG2 VAL C 335     -42.029  79.932 -73.388  1.00 84.62           H  
ATOM   4847 3HG2 VAL C 335     -40.337  80.094 -73.916  1.00 84.62           H  
ATOM   4848  C   VAL C 335     -41.934  77.953 -77.025  1.00 86.89           C  
ATOM   4849  O   VAL C 335     -41.064  77.834 -77.882  1.00 89.95           O  
ATOM   4850  N   CYS C 336     -43.027  77.194 -76.982  1.00 99.44           N  
ATOM   4851  HN  CYS C 336     -43.734  77.361 -76.196  1.00115.41           H  
ATOM   4852  CA  CYS C 336     -43.306  76.141 -77.962  1.00 99.57           C  
ATOM   4853  HA  CYS C 336     -42.606  75.317 -77.825  1.00115.41           H  
ATOM   4854  CB  CYS C 336     -44.738  75.645 -77.732  1.00142.59           C  
ATOM   4855  HB1 CYS C 336     -44.965  75.783 -76.675  1.00115.41           H  
ATOM   4856  HB2 CYS C 336     -45.400  76.270 -78.331  1.00115.41           H  
ATOM   4857  SG  CYS C 336     -45.100  73.934 -78.140  1.00142.33           S  
ATOM   4858  HG  CYS C 336     -44.858  73.724 -79.441  1.00115.41           H  
ATOM   4859  C   CYS C 336     -43.184  76.691 -79.388  1.00102.67           C  
ATOM   4860  O   CYS C 336     -42.361  76.222 -80.225  1.00105.86           O  
ATOM   4861  N   LEU C 337     -43.983  77.726 -79.637  1.00 95.96           N  
ATOM   4862  HN  LEU C 337     -44.628  78.080 -78.860  1.00 95.52           H  
ATOM   4863  CA  LEU C 337     -44.009  78.393 -80.933  1.00 98.64           C  
ATOM   4864  HA  LEU C 337     -44.327  77.671 -81.685  1.00 95.52           H  
ATOM   4865  CB  LEU C 337     -45.011  79.548 -80.920  1.00 92.65           C  
ATOM   4866  HB1 LEU C 337     -44.706  80.242 -80.136  1.00 95.53           H  
ATOM   4867  HB2 LEU C 337     -44.955  80.046 -81.888  1.00 95.53           H  
ATOM   4868  CG  LEU C 337     -46.474  79.180 -80.671  1.00 89.72           C  
ATOM   4869  HG  LEU C 337     -46.550  78.707 -79.692  1.00 95.53           H  
ATOM   4870  CD1 LEU C 337     -47.332  80.427 -80.670  1.00 89.29           C  
ATOM   4871 1HD1 LEU C 337     -48.372  80.153 -80.492  1.00 95.53           H  
ATOM   4872 2HD1 LEU C 337     -47.249  80.927 -81.635  1.00 95.53           H  
ATOM   4873 3HD1 LEU C 337     -46.994  81.100 -79.882  1.00 95.53           H  
ATOM   4874  CD2 LEU C 337     -46.970  78.203 -81.716  1.00 90.91           C  
ATOM   4875 1HD2 LEU C 337     -48.013  77.956 -81.518  1.00 95.53           H  
ATOM   4876 2HD2 LEU C 337     -46.369  77.294 -81.679  1.00 95.53           H  
ATOM   4877 3HD2 LEU C 337     -46.886  78.654 -82.705  1.00 95.53           H  
ATOM   4878  C   LEU C 337     -42.631  78.913 -81.320  1.00102.26           C  
ATOM   4879  O   LEU C 337     -42.190  78.744 -82.461  1.00104.77           O  
ATOM   4880  N   THR C 338     -41.955  79.542 -80.363  1.00 96.90           N  
ATOM   4881  HN  THR C 338     -42.396  79.652 -79.395  1.00105.52           H  
ATOM   4882  CA  THR C 338     -40.623  80.085 -80.608  1.00100.91           C  
ATOM   4883  HA  THR C 338     -40.709  80.796 -81.430  1.00105.52           H  
ATOM   4884  CB  THR C 338     -40.088  80.860 -79.386  1.00108.41           C  
ATOM   4885  HB  THR C 338     -40.178  80.235 -78.497  1.00105.52           H  
ATOM   4886  OG1 THR C 338     -40.863  82.051 -79.205  1.00106.60           O  
ATOM   4887  HG1 THR C 338     -40.788  82.652 -80.063  1.00105.52           H  
ATOM   4888  CG2 THR C 338     -38.628  81.244 -79.583  1.00113.13           C  
ATOM   4889 1HG2 THR C 338     -38.274  81.789 -78.708  1.00105.52           H  
ATOM   4890 2HG2 THR C 338     -38.534  81.875 -80.467  1.00105.52           H  
ATOM   4891 3HG2 THR C 338     -38.029  80.343 -79.715  1.00105.52           H  
ATOM   4892  C   THR C 338     -39.626  79.008 -81.042  1.00104.11           C  
ATOM   4893  O   THR C 338     -38.829  79.237 -81.944  1.00108.57           O  
ATOM   4894  N   LEU C 339     -39.684  77.838 -80.411  1.00106.23           N  
ATOM   4895  HN  LEU C 339     -40.371  77.719 -79.599  1.00122.97           H  
ATOM   4896  CA  LEU C 339     -38.837  76.710 -80.795  1.00109.00           C  
ATOM   4897  HA  LEU C 339     -37.794  76.999 -80.666  1.00122.97           H  
ATOM   4898  CB  LEU C 339     -39.121  75.502 -79.902  1.00136.46           C  
ATOM   4899  HB1 LEU C 339     -40.182  75.265 -79.981  1.00122.97           H  
ATOM   4900  HB2 LEU C 339     -38.533  74.662 -80.272  1.00122.97           H  
ATOM   4901  CG  LEU C 339     -38.788  75.699 -78.424  1.00134.93           C  
ATOM   4902  HG  LEU C 339     -39.328  76.576 -78.068  1.00122.97           H  
ATOM   4903  CD1 LEU C 339     -39.225  74.503 -77.594  1.00130.94           C  
ATOM   4904 1HD1 LEU C 339     -38.974  74.675 -76.547  1.00122.97           H  
ATOM   4905 2HD1 LEU C 339     -38.713  73.608 -77.948  1.00122.97           H  
ATOM   4906 3HD1 LEU C 339     -40.302  74.367 -77.691  1.00122.97           H  
ATOM   4907  CD2 LEU C 339     -37.303  75.959 -78.259  1.00140.03           C  
ATOM   4908 1HD2 LEU C 339     -37.073  76.098 -77.203  1.00122.97           H  
ATOM   4909 2HD2 LEU C 339     -37.027  76.857 -78.812  1.00122.97           H  
ATOM   4910 3HD2 LEU C 339     -36.740  75.109 -78.644  1.00122.97           H  
ATOM   4911  C   LEU C 339     -39.059  76.334 -82.257  1.00110.72           C  
ATOM   4912  O   LEU C 339     -38.101  76.286 -83.068  1.00115.48           O  
ATOM   4913  N   THR C 340     -40.321  76.076 -82.603  1.00126.58           N  
ATOM   4914  HN  THR C 340     -41.105  76.117 -81.876  1.00133.30           H  
ATOM   4915  CA  THR C 340     -40.615  75.735 -84.002  1.00127.89           C  
ATOM   4916  HA  THR C 340     -40.080  74.812 -84.228  1.00133.30           H  
ATOM   4917  CB  THR C 340     -42.110  75.461 -84.228  1.00138.56           C  
ATOM   4918  HB  THR C 340     -42.692  76.318 -83.888  1.00133.30           H  
ATOM   4919  OG1 THR C 340     -42.491  74.299 -83.481  1.00136.43           O  
ATOM   4920  HG1 THR C 340     -41.928  73.474 -83.805  1.00133.30           H  
ATOM   4921  CG2 THR C 340     -42.392  75.209 -85.699  1.00139.66           C  
ATOM   4922 1HG2 THR C 340     -43.456  75.017 -85.838  1.00133.30           H  
ATOM   4923 2HG2 THR C 340     -41.820  74.344 -86.036  1.00133.30           H  
ATOM   4924 3HG2 THR C 340     -42.102  76.085 -86.280  1.00133.30           H  
ATOM   4925  C   THR C 340     -40.102  76.808 -84.976  1.00130.53           C  
ATOM   4926  O   THR C 340     -39.465  76.497 -85.995  1.00133.42           O  
ATOM   4927  N   ALA C 341     -40.347  78.070 -84.630  1.00105.37           N  
ATOM   4928  HN  ALA C 341     -40.918  78.263 -83.746  1.00107.19           H  
ATOM   4929  CA  ALA C 341     -39.861  79.202 -85.419  1.00107.62           C  
ATOM   4930  HA  ALA C 341     -40.289  79.117 -86.418  1.00107.19           H  
ATOM   4931  CB  ALA C 341     -40.347  80.509 -84.819  1.00 93.86           C  
ATOM   4932  HB1 ALA C 341     -39.978  81.343 -85.416  1.00107.19           H  
ATOM   4933  HB2 ALA C 341     -39.976  80.601 -83.798  1.00107.19           H  
ATOM   4934  HB3 ALA C 341     -41.437  80.523 -84.811  1.00107.19           H  
ATOM   4935  C   ALA C 341     -38.338  79.221 -85.566  1.00113.22           C  
ATOM   4936  O   ALA C 341     -37.813  79.603 -86.612  1.00115.90           O
[truncated: 1,281,027 more chars]
